# Supplementary material for: Functional Overlap between eIF4G Isoforms in Saccharomyces cerevisiae
Source: PLoS One. 2010 Feb 9;5(2):e9114. doi: 10.1371/journal.pone.0009114 (PMC2817733; doi:10.1371/journal.pone.0009114)
Supplement: Supporting Data S1 — Raw data from eIF4G protein level, polysome/monosome ratio (P/M) and doubling time (DT) experiments as well as published data sets used in statistical analyses. (7.67 MB XLS) [file pone.0009114.s010.xls]

## Sheet: westernPolysomeDTraw
Strain	PM	PMsd	PMfracWT	PMfracWTSD	WesternFracofWT	WesternRawSD	WesternAdj	WesternAdjError	DT	DTsd	DTfracWT	DTfracWTerror
YBC86	5.46218	0.221193	1	0.0572692	1	0	1	0	90.8167	3.20322	1	0.0498811
YBC90	4.60512	0.344278	0.843092	0.0716822	2.60905	0.475666	0.652262	0.118917	105.052	1.97996	1.15674	0.0462595
YBC91	5.40674	0.152022	0.98985	0.0487993	1.10863	0.127388	0.83147	0.0955409	91.0102	2.27849	1.00213	0.0433454
YBC29	5.97502	0.853674	1.09389	0.162445	1.24471	0.307426	0.933533	0.23057	93.2227	2.58924	1.02649	0.0460837
YBC31	6.59177	1.83593	1.2068	0.339652	4.04826	0.849023	1.01206	0.212256	93.932	1.06131	1.0343	0.0383073
YBC87	4.93683	0.27852	1	0.0797854	1	0	1	0	94.2511	2.93836	1	0.0440893
YBC88	1.29437	0.0405666	0.262188	0.0169209	1.16536	0.10839	0.29134	0.0270976	138.218	4.93406	1.46648	0.0695036
YBC89	4.62971	0.48691	0.937789	0.111923	1.3111	0.330363	0.983325	0.247772	96.1766	4.46883	1.02043	0.0570977
YBC28	4.60459	0.0111743	0.932701	0.0526687	1.35518	0.111806	1.01638	0.0838547	95.0757	3.77519	1.00875	0.0509253
YBC30	5.01847	0.309795	1.01654	0.0850104	2.81866	0.10584	0.704664	0.0264599	100.018	4.23298	1.06118	0.0557813
YBC87pBC01	3.41829	0	1	0
YBC88pBC01	0.626222	0	0.183198	0
YBC89pBC01	3.07468	0	0.899479	0
YBC87pBC02	2.18791	0	1	0
YBC88pBC02	1.79216	0	0.81912	0
YBC89pBC02	2.17355	0	0.993433	0

## Sheet: ribosomeOccupancyTargets
SlideNumber	FileName	Cy5	Cy3	Sample
202	y01_0202.gpr	WTp_1	WTt_1	WT_1a
203	y01_0203.gpr	i4G1p_1	i4G1t_1	d4G1_1a
204	y01_0204.gpr	i4G2p_1	i4G2t_1	d4G2_1a
186	y01_0186.gpr	WT_t	WT_p_1	WT_1b
187	y01_0187.gpr	i4G1t_1	i4G1p_1	d4G1_1b
201	y01_0201.gpr	i4G2t_1	i4G2p_1	d4G2_1b
208	y01_0208.gpr	WTp_2	WTt_2	WT_2a
209	y01_0209.gpr	i4G1p_2	i4G1t_2	d4G1_2a
210	y01_0210.gpr	i4G2p_2	i4G2t_2	d4G2_2a
205	y01_0205.gpr	WTt_2	WTp_2	WT_2b
206	y01_0206.gpr	i4G1t_2	i4G1p_2	d4G1_2b
207	y01_0207.gpr	i4G2t_2	i4G2p_2	d4G2_2b

## Sheet: transcriptAbundanceTargets
SlideNumber	FileName	Cy5	Cy3	Sample
212	y01_0212.gpr	WT_1	ref	WT_1a
214	y01_0214.gpr	d4G1_1	ref	d4G1_1a
216	y01_0216.gpr	d4G2_1	ref	d4G2_1a
211	y01_0211.gpr	ref	WT_1	WT_1b
213	y01_0213.gpr	ref	d4G1_1	d4G1_1b
215	y01_0215.gpr	ref	d4G2_1	d4G2_1b
218	y01_0218.gpr	WT_2	ref	WT_2a
220	y01_0220.gpr	d4G1_2	ref	d4G1_2a
62	y01_0062.gpr	d4G2_2	ref	d4G2_2a
217	y01_0217.gpr	ref	WT_2	WT_2b
219	y01_0219.gpr	ref	d4G1_2	d4G1_2b
61	y01_0061.gpr	ref	d4G2_2	d4G2_2b

## Sheet: polysomeAbundanceTargets
SlideNumber	FileName	Cy5	Cy3	Sample
121	y01_0121.gpr	WT_1	ref	WT_1a
122	y01_0122.gpr	i4G1_1	ref	i4G1_1a
123	y01_0123.gpr	i4G2_1	ref	i4G2_1a
124	y01_0124.gpr	ref	WT_1	WT_1b
125	y01_0125.gpr	ref	i4G1_1	i4G1_1b
126	y01_0126.gpr	ref	i4G2_1	i4G2_1b
127	y01_0127.gpr	WT_2	ref	WT_2a
128	y01_0128.gpr	i4G1_2	ref	i4G1_2a
137	y01_0137.gpr	i4G2_2	ref	i4G2_2a
158	y01_0158.gpr	ref	WT_2	WT_2b
159	y01_0159.gpr	ref	i4G1_2	i4G1_2b
140	y01_0140.gpr	ref	i4G2_2	i4G2_2b

## Sheet: vonDerHaarCurated.csv
ORF	Gene Name	Molecular Weight (Da)	Length (Amino Acids)	Protein Abundance (molecules per cell)	Protein decay rate (min-1)	mRNA Abundance (molecules per cell)
YAL001C	TFC3	132107	1160	105	0.001459	0.9
YAL002W	VPS8	144961	1274	619	0.000891	0.4
YAL003W	EFB1	22627	206	190549	0.000891	14.9
YAL004W		23739	215	0		1.2
YAL005C	SSA1	69657	642	224317	0.009002	5.9
YAL007C	ERP2	24063	215	15265	0.014146	1
YAL008W	FUN14	22063	198	1748	0.02666	0.8
YAL009W	SPO7	30113	259	723	0.000891	0.6
YAL010C	MDM10	56250	493	1131	0.01612	0.5
YAL011W	SWC3	72514	625	1157	0.012378	0.4
YAL012W	CYS3	42542	394	57773	0.000891	4.4
YAL013W	DEP1	48671	420	0		0.4
YAL014C	SYN8	29048	255	1754	0.000891	0.5
YAL015C	NTG1	45577	399	1474	0.000891	0.4
YAL016C-A		11223	104
YAL016C-B		7405	61
YAL016W	TPD3	70906	635	11973	0.003851	1.3
YAL017W	PSK1	152329	1356	812	0.231049	0.5
YAL018C		37050	325	0		0.4
YAL019W	FUN30	128506	1131	2469	0.024755	0.5
YAL019W-A		21605	189
YAL020C	ATS1	36481	333	0		0.3
YAL021C	CCR4	94669	837	2228	0.003094	0.7
YAL022C	FUN26	58317	517	5858	0.231049	0.6
YAL023C	PMT2	86869	759	3592	0.011363	1.4
YAL024C	LTE1	163149	1435	256	0.004814	0.6
YAL025C	MAK16	35694	306	0		1.1
YAL026C	DRS2	153843	1355	1606	0.034657	0.5
YAL026C-A		17438	145
YAL027W		29769	261	982	0.019254	0.6
YAL028W	FRT2	58749	528	3922	0.000891	0.3
YAL029C	MYO4	169342	1471	1558	0.000891	0.8
YAL030W	SNC1	13201	117	0		1.1
YAL031C	GIP4	86635	760	191	0.040773	0.4
YAL031W-A		11414	102
YAL032C	PRP45	42482	379	999	0.001462	0.3
YAL033W	POP5	19573	173	2798	0.014748	0.8
YAL034C	FUN19	47068	413	0		0.3
YAL034C-B		13264	117
YAL034W-A	MTW1	33243	289	1662	0	0.5
YAL035W	FUN12	112268	1002	21626	0.002159	3.2
YAL036C	RBG1	40701	369	7542	0.01216	2.1
YAL037C-A		3447	30
YAL037C-B		35788	324
YAL037W		30457	267	0		0.5
YAL038W	CDC19	54544	500	407514	0	27.6
YAL039C	CYC3	30081	269	1937	0.346574	0.9
YAL040C	CLN3	64990	580	66	0.000891	0.6
YAL041W	CDC24	96939	854	1146	0.009495	0.6
YAL042C-A		13704	125
YAL042W	ERV46	46235	415	0		1.6
YAL043C	PTA1	88472	785	2191	0.000891	0.5
YAL044C	GCV3	18795	170	4595	0.000891	4.5
YAL044W-A		12537	110	200	0.000891
YAL045C		11648	102	0		1.2
YAL046C		13356	118	217	6e-06	0.9
YAL047C	SPC72	72104	622	537	0	0.6
YAL047W-A		12154	109
YAL048C	GEM1	75149	662	0		0.3
YAL049C		27089	246	1510	0.001238	1.4
YAL051W	OAF1	118862	1047	1464	0.000891	0.6
YAL053W	FLC2	87462	783	348	0.023902	1.1
YAL054C	ACS1	79140	713	2430	0.023902	0.2
YAL055W	PEX22	19877	180	217	0.009902	0.6
YAL056C-A		12969	116
YAL056W	GPB2	98611	880	2101		0.6
YAL058W	CNE1	56967	502	3999	0.009763	0.8
YAL059C-A		15839	140
YAL059W	ECM1	23935	212	2454	0.019254	1.4
YAL060W	BDH1	41538	382	7048	0.010193	1
YAL061W		46098	417	1596	0.000891	0.6
YAL062W	GDH3	49627	457	0		0.3
YAL063C	FLO9	138072	1322	0		0.4
YAL063C-A		11308	96
YAL064C-A		13885	126	0		0.9
YAL064W		12772	108	0		1.1
YAL064W-B		13273	126	0		0.7
YAL065C		12919	128	0		0.3
YAL066W		12113	102	0		1.5
YAL067C	SEO1	68842	593	0		0.3
YAL067W-A		8759	75
YAL068C		12850	120	0		1.4
YAL068W-A		9656	84
YAL069W		11336	104	0		0.2
YAR002C-A	ERP1	24723	219	15292	0.021004	1.7
YAR002W	NUP60	59039	539	3024	0.04621	0.8
YAR003W	SWD1	48654	426	762	0.016504	0.7
YAR007C	RFA1	70347	621	3444	0.019804	0.6
YAR008W	SEN34	31313	275	4539	0.000891	1.3
YAR014C	BUD14	79062	707	1392	0.023902	0.5
YAR015W	ADE1	34603	306	8887	0.009002	1.7
YAR018C	KIN3	51203	435	0		0.5
YAR019C	CDC15	110283	974	1396	0.006359	0.3
YAR019W-A		12706	114
YAR020C	PAU7	5674	55	0		3.9
YAR023C		20621	179	0		0.2
YAR027W	UIP3	27116	235	1424	0.000891	0.7
YAR028W		26458	234	1587	0.01118	0.3
YAR029W		8910	74	0		0.1
YAR030C		13288	113	0		0.4
YAR031W	PRM9	35073	298	217	0.006665	0.3
YAR033W	MST28	27091	234	0		0.4
YAR035C-A		3320	26
YAR035W	YAT1	77765	687	0		0.2
YAR042W	SWH1	135096	1188	0		0.3
YAR047C		12896	106	0		0.3
YAR050W	FLO1	160667	1537	14648	0.000891	0.5
YAR053W		11143	98	0		0.2
YAR060C		12860	111	0		0.2
YAR064W		11139	99	1281	0.000891	0.4
YAR066W		20593	203	0		0.4
YAR068W		18011	161	0		0.9
YAR069C		10917	97	0		0.3
YAR070C		11605	99	0		0.5
YAR071W	PHO11	52757	467	959	0.069315	0.4
YAR073W	IMD1	44386	403	0		1
YAR075W		17003	157	0		1.7
YBL001C	ECM15	11518	104	1594	0.00559	2.5
YBL002W	HTB2	14237	131	154456	0	8.3
YBL003C	HTA2	13989	132	39212	0.004151	10.1
YBL004W	UTP20	287557	2493	2370	0.000891	0.9
YBL005W	PDR3	112570	976	140	0.013591	0.2
YBL006C	LDB7	19792	180	0		1.5
YBL006W-A		5640	49
YBL007C	SLA1	135847	1244	4085	0.016906	1
YBL008W	HIR1	93889	840	710	0.014146	0.4
YBL008W-A		9481	79
YBL009W	ALK2	76372	676	0		0.2
YBL010C		32639	280	1111	0.006245	0.3
YBL011W	SCT1	85694	759	3060	0.003381	0.5
YBL012C		15301	133	0		0.5
YBL013W	FMT1	44616	401	1141	0.000891
YBL014C	RRN6	102033	894	199	0.021004	0.4
YBL015W	ACH1	58711	526	2353	0.115525	0.8
YBL016W	FUS3	40772	353	5875	0.01612	0.5
YBL017C	PEP1	177776	1579	3448	0.023105	0.8
YBL018C	POP8	15512	133	4089	0.015403	0.9
YBL019W	APN2	59445	520	348	0.017329	0.2
YBL020W	RFT1	66210	574	0		0.5
YBL021C	HAP3	16154	144	1396	0.013591	0.4
YBL022C	PIM1	127111	1133	6680	0.000891	1
YBL023C	MCM2	98779	868	10028	0.00559	0.2
YBL024W	NCL1	77878	684	9418	0.019254	1
YBL025W	RRN10	16505	145	1273		0.4
YBL026W	LSM2	11163	95	2646	0.02236	1.7
YBL027W	RPL19B	21704	189	120698	0	10.6
YBL028C		12401	106	6769	0.009495	0.9
YBL029C-A		11161	94	1272	0.057762
YBL029W		42604	376	1052		0.3
YBL030C	PET9	34426	318	0		6.2
YBL031W	SHE1	38015	338	222	0.000891	0.2
YBL032W	HEK2	41683	381	11037	0	0.9
YBL033C	RIB1	38332	345	5597	0	0.7
YBL034C	STU1	174176	1513	323	0.006931	0.6
YBL035C	POL12	78774	705	5079	0.01333	0.4
YBL036C		29123	257	3701	0	1
YBL037W	APL3	115010	1025	1281	0.014748	0.2
YBL038W	MRPL16	26518	232	2420	0.002511	0.9
YBL039C	URA7	64710	579	23412	0.001782	3.2
YBL039C-A		3401	27
YBL039W-B		6873	59
YBL040C	ERD2	25762	219	24079	0.00722	1.4
YBL041W	PRE7	26871	241	0		2.1
YBL042C	FUI1	72164	639	6703	0	0.8
YBL043W	ECM13	28562	257	0		0.2
YBL044W		13850	122	0		0.2
YBL045C	COR1	50227	457	9131	0.002382	1.2
YBL046W	PSY4	50655	441	1171	0.010664	0.3
YBL047C	EDE1	150782	1381	6598	0.009367	1
YBL048W		12447	103	0		0.4
YBL049W	MOH1	16085	138	0		0.1
YBL050W	SEC17	32802	292	0		1.1
YBL051C	PIN4	73775	668	2837	0.034657	0.4
YBL052C	SAS3	97582	831	2567	0.099021	0.4
YBL053W		13194	124	0		0.2
YBL054W		59225	525	698	0.038508	0.6
YBL055C		47390	418	937	0.011951	0.6
YBL056W	PTC3	51389	468	11236	0.012836	0.9
YBL057C	PTH2	23128	214	1842	0.020387	1
YBL058W	SHP1	46987	423	2824	0.01118	1.4
YBL059C-A		12947	109	235	0.011951
YBL059W		22278	193	523	0.009763	0.4
YBL060W		78767	687	942		0.3
YBL061C	SKT5	77066	696	2902	0.069315	0.8
YBL062W		14415	126	0		0.5
YBL063W	KIP1	125793	1111	48	0.231049	0.4
YBL064C	PRX1	29496	261	3175	0.005924	1.2
YBL065W		13830	114
YBL066C	SEF1	127991	1148	418	0.000891	0.5
YBL067C	UBP13	83864	747	105	0.021661	0.5
YBL068W	PRS4	35846	327	3903	0.005975	1.4
YBL068W-A		9173	78
YBL069W	AST1	48348	429	674	0.115525	0.5
YBL070C		11547	106	0		2.8
YBL071C		11539	102	0		0.5
YBL071C-B		3853	32
YBL071W-A	KTI11	9356	82	8729	0.000891
YBL072C	RPS8A	22489	200	150137	0	59.8
YBL073W		12087	103	0		0.6
YBL074C	AAR2	41688	355	6155	0.002773	0.8
YBL075C	SSA3	70546	649	2987	0.011748	0.6
YBL076C	ILS1	122982	1072	28565	0.007877	2.5
YBL077W		16327	143	0		1.8
YBL078C	ATG8	13627	117	1688	0.002398	0.6
YBL079W	NUP170	169473	1502	1668	0.034657	1.1
YBL080C	PET112	61842	541	1168	0.000891	0.2
YBL081W		40767	368	0		0.5
YBL082C	ALG3	52860	458	1243	0.023105	0.4
YBL083C		16159	141	0		0.6
YBL084C	CDC27	85436	758	1235	0.231049	0.3
YBL085W	BOI1	109294	980	1864	0.231049	0.9
YBL086C		51996	466	332	0.021661	0.3
YBL087C	RPL23A	14473	137	91009	0	27
YBL088C	TEL1	321565	2787	4044	0.000891	0.7
YBL089W	AVT5	50891	459	0		0.4
YBL090W	MRP21	20394	177	1065	0.010502	0.7
YBL091C	MAP2	47502	421	2024	0.019254	2.3
YBL091C-A	SCS22	19678	175	301	0.04621
YBL092W	RPL32	14771	130	63816	0	21.9
YBL093C	ROX3	24857	220	2862	0.005635	0.8
YBL094C		12079	110	0		0.4
YBL095W		30545	270	592	0.015068	0.4
YBL096C		11087	102	0		0.6
YBL097W	BRN1	86230	754	592	0.231049	0.6
YBL098W	BNA4	52429	460	467	0.003961	0.4
YBL099W	ATP1	58617	545	20967	0.014146	3.1
YBL100C		11250	104
YBL100W-C		4642	39
YBL101C	ECM21	123608	1117	673	0.010193	0.5
YBL102W	SFT2	24274	215	873	0.000891	1.4
YBL103C	RTG3	54139	486	886	0.019254	0.3
YBL104C		117635	1038	528	0.000891	0.4
YBL105C	PKC1	131518	1151	2063	0.000891	0.4
YBL106C	SRO77	111677	1010	0		0.2
YBL107C		22966	196	645	0.086643	0.6
YBL107W-A		4053	34
YBL108C-A		4524	42
YBL108W		11662	101	0		0.2
YBL109W		12882	111	0		0.1
YBL111C		76246	667	235	0.000891	0.4
YBL112C		11974	105	0		0.9
YBL113C		86976	792	0		2.5
YBL113W-A		18616	160
YBR001C	NTH2	89679	780	2102	0.023902	0.3
YBR002C	RER2	32693	286	5166	0.000891	0.7
YBR003W	COQ1	52559	473	1218	0.01083	0.7
YBR004C	GPI18	50772	433	0		0.7
YBR005W	RCR1	23886	213	699	0.000891	1.1
YBR006W	UGA2	54189	497	1221		0.4
YBR007C	DSF2	82408	736	317	0.034657	0.3
YBR008C	FLR1	61628	548	3784	0.000891	1.1
YBR009C	HHF1	11368	103	232689	0.01118	8.6
YBR010W	HHT1	15356	136	179162	0	27.2
YBR011C	IPP1	32299	287	55884	0.000785	6.2
YBR012C		16067	139	0		0.5
YBR013C		14481	129	7705	0.000891	0.5
YBR014C		22565	203	4056	0.000891	1.2
YBR015C	MNN2	67773	597	3640	0.04621	0.6
YBR016W		14617	128	1170	0.007073	2
YBR017C	KAP104	103680	918	1900	0.016906	0.6
YBR018C	GAL7	42385	366	0		0.2
YBR019C	GAL10	78195	699	0		0.5
YBR020W	GAL1	57944	528	0		0.4
YBR021W	FUR4	71735	633	0		0.4
YBR022W	POA1	19938	177	982	0.010664	0.6
YBR023C	CHS3	131600	1165	1904	0.014146	1
YBR024W	SCO2	34888	301	1247	0.053319	0.5
YBR025C		44174	394	33236	0.005097	6
YBR026C	ETR1	42067	380	1314	0.030137	0.8
YBR027C		12841	110	0		0.3
YBR028C		59591	525	1796	0.01083	0.5
YBR029C	CDS1	51822	457	0		1.6
YBR030W		62593	552	6622	0.018734	0.3
YBR031W	RPL4A	39092	362	244233	0	37.2
YBR032W		11485	100	0		0.3
YBR033W	EDS1	103396	919	0		0.5
YBR034C	HMT1	39786	348	19175	0.01612	2
YBR035C	PDX3	26908	228	0		2.2
YBR036C	CSG2	45442	410	10771	0.02236	1.6
YBR037C	SCO1	33166	295	1519	0.009367	0.4
YBR038W	CHS2	109881	963	0		1.3
YBR039W	ATP3	34350	311	17719	0	3
YBR040W	FIG1	33775	298	0		0.2
YBR041W	FAT1	77140	669	14186	0.000891	1
YBR042C	CST26	45515	397	1688	0.000891	0.9
YBR043C	QDR3	77300	689	235	0.023105	0.4
YBR044C	TCM62	64258	573	0		0.2
YBR045C	GIP1	65837	573
YBR046C	ZTA1	37018	334	1094	0.346574	0.6
YBR047W		20512	175	1812	0.000891	0.3
YBR048W	RPS11B	17749	156	61339	0	11.6
YBR049C	REB1	91874	810	6372	0.057762	0.9
YBR050C	REG2	38747	338	0		0.4
YBR051W		13438	116	0		0.3
YBR052C	RFS1	22921	210	5356	0	1.6
YBR053C		40295	358	3523	0.034657	0.8
YBR054W	YRO2	38719	344	3537	0.008351	2.4
YBR055C	PRP6	104228	899	2851	0.346574	0.4
YBR056C-B		5740	52
YBR056W		57822	501	1647	0.231049	0.5
YBR056W-A		7328	66
YBR057C	MUM2	41433	366	2856	0.017329	0.2
YBR058C	UBP14	88629	781	2397	0.017773	0.4
YBR058C-A	TSC3	9579	80	1852	0.000891
YBR059C	AKL1	123989	1108	6108	0.005291	0.5
YBR060C	ORC2	71238	620	895	0.027726	0.3
YBR061C	TRM7	34700	310	2430	0.017773	0.7
YBR062C		20596	180	164	0.086643	1.5
YBR063C		46444	404	0		0.4
YBR064W		16039	142	0		1
YBR065C	ECM2	40924	364	3575	0.016906	0.2
YBR066C	NRG2	25009	220	592	0.069315	0.6
YBR067C	TIP1	20727	210	20228	0.002975	4.5
YBR068C	BAP2	67670	609	17672	0.038508	1.5
YBR069C	TAT1	68757	619	6401	0.016504	1.4
YBR070C	ALG14	27035	237	1040	0.01612	0.7
YBR071W		23548	211	1006	0.231049	0.6
YBR072C-A		6143	53
YBR072W	HSP26	23879	214	8533	0	1
YBR073W	RDH54	104152	924	891	0.023105	1
YBR074W		111067	976	5347	0.000891	0.3
YBR076C-A		10625	88
YBR076W	ECM8	40178	339	0		0.4
YBR077C	SLM4	18354	162	2734	0.001286	0.8
YBR078W	ECM33	48236	468	0		4.3
YBR079C	RPG1	110343	964	39333	0.000891	1.3
YBR080C	SEC18	84055	758	4719	0.018734	0.7
YBR081C	SPT7	152616	1332	1426	0.003591	0.5
YBR082C	UBC4	16456	148	11718	0.057762	7.2
YBR083W	TEC1	55157	486	445	0.000891	0.5
YBR084C-A	RPL19A	21704	189	115271	0	5.3
YBR084W	MIS1	106216	975	6282	0.009495	1.5
YBR085C-A		9404	85	7472	0.000891
YBR085W	AAC3	33313	307	910	0.033007	0.7
YBR086C	IST2	105853	946	1846	0.001438	2.7
YBR087W	RFC5	39941	354	2031	0.005023	1.1
YBR088C	POL30	28916	258	22442	0.000891	2.3
YBR089C-A	NHP6B	11575	99	4879	0.00673	0.3
YBR089W		22094	199	0		0.6
YBR090C		14307	122	10042	0.000891	2.2
YBR091C	MRS5	12284	109	0		0.7
YBR092C	PHO3	52776	467	957	0.077016	2.2
YBR093C	PHO5	52858	467	934	0.038508	0.4
YBR094W	PBY1	86438	753	1078	0.346574	0.3
YBR095C	RXT2	48629	430	1104	0.009627	0.4
YBR096W		27092	230	1636	0.021661	1.9
YBR097W	VPS15	166357	1454	563	0.346574	0.8
YBR098W	MMS4	78763	691	0		0.9
YBR099C		14784	127	0		0.3
YBR101C	FES1	32604	290	10699	0.004501	1.7
YBR102C	EXO84	85537	753	857	0.000891	0.3
YBR103C-A		5602	47
YBR103W	SIF2	59161	535	1358	0.017773	0.4
YBR104W	YMC2	36555	329	886	0.043322	0.6
YBR105C	VID24	41245	362	5097	0	0.8
YBR106W	PHO88	21137	188	43086	0.006863	9.9
YBR107C	IML3	28066	245	105	0.000891	0.4
YBR108W		103834	947	352	0.000891	0.3
YBR109C	CMD1	16135	147	22617	0.000891	4.3
YBR109W-A		8558	74
YBR110W	ALG1	51929	449	1575	0.000891	0.5
YBR111C	YSA1	26087	231	6155	0.003573	2.8
YBR111W-A	SUS1	11084	96
YBR112C	CYC8	107201	966	3268	0.053319	0.5
YBR113W		18098	160	0		0.4
YBR114W	RAD16	91430	790	309	0.021004	0.3
YBR115C	LYS2	155344	1392	6681	0.005924	2.2
YBR116C		20215	175
YBR117C	TKL2	75029	681	125	0.000891	0.2
YBR118W	TEF2	50032	458	487518	0.023105	44.6
YBR119W	MUD1	34378	298	2477	0	0.6
YBR120C	CBP6	18679	162	2200	0.000741	0.9
YBR121C	GRS1	75410	667	49866	0.015753	3.9
YBR121C-A		6235	52
YBR122C	MRPL36	20091	177	2104	0.024755	0.9
YBR123C	TFC1	73553	649	6981	0.031507	0.4
YBR124W		13219	119	0		0.3
YBR125C	PTC4	44175	393	125	0.01118	0.6
YBR126C	TPS1	56147	495	12634	0	1.8
YBR126W-A		7759	68
YBR126W-B		5170	47
YBR127C	VMA2	57749	517	59177	0.023902	3.8
YBR128C	ATG14	40453	344	0		0.3
YBR129C	OPY1	37739	328	1314	0.077016	0.8
YBR130C	SHE3	47416	425	1464	0.009902	0.5
YBR131C-A		3679	29
YBR131W	CCZ1	80732	704	3888	0.023105	0.2
YBR132C	AGP2	67261	596	2111	0.007788	0.2
YBR133C	HSL7	95152	827	994	0.049511	0.6
YBR134W		15524	133
YBR135W	CKS1	17795	150	5058	0.01333	0.8
YBR136W	MEC1	273339	2368	452	0.000891	1.4
YBR137W		20484	179	1006	0.043322	0.7
YBR138C		60458	524	164	0.138629	0.2
YBR139W		57638	508	1191	0.038508	0.7
YBR140C	IRA1	350976	3092	424	0.000891	0.7
YBR141C		38539	337	523	0.053319	0.4
YBR141W-A		3562	31
YBR142W	MAK5	87047	773	1549	0.005458	1.3
YBR143C	SUP45	49005	437	20014	0.01118	2.9
YBR144C		12318	104	0		0.4
YBR145W	ADH5	37648	351	2107	0.000891	1.7
YBR146W	MRPS9	31925	278	0		1.1
YBR147W		33496	296	0		0.7
YBR148W	YSW1	70174	609	0		0.3
YBR149W	ARA1	38883	344	13317	0.00722	1.8
YBR150C	TBS1	126902	1094	481	0.009495	0.3
YBR151W	APD1	35759	316	1885	0.012603	1.1
YBR152W	SPP381	33772	291	1686	0.015403	0.4
YBR153W	RIB7	27116	244	0		0.5
YBR154C	RPB5	25079	215	0		3
YBR155W	CNS1	44112	385	2005	0.021004	0.7
YBR156C	SLI15	79185	698	263	0.053319	0.4
YBR157C	ICS2	28772	255	0		0.4
YBR158W	AMN1	62686	549	2233	0.040773	2.1
YBR159W		38708	347	21832	0.000702	3.6
YBR160W	CDC28	34061	298	5390	0	1.1
YBR161W	CSH1	44382	376	4924	0.000891	0.3
YBR162C	TOS1	47994	455	7841	0.010345	3.8
YBR162W-A	YSY6	7365	65	1140	0.173287	1.5
YBR163W	DEM1	67569	585	1809	0.025672	0.5
YBR164C	ARL1	20434	183	4752	0	1.5
YBR165W	UBS1	32197	277	0		0.6
YBR166C	TYR1	50923	452	1984	0.008774	0.7
YBR167C	POP7	15814	140	1898		0.6
YBR168W	PEX32	48578	413	863	0.014146	0.3
YBR169C	SSE2	77620	693	3011	0.000132	0.5
YBR170C	NPL4	65782	580	1549	0.023902	0.5
YBR171W	SEC66	24231	206	7213	0	1.7
YBR172C	SMY2	81396	740	2337	0.036481	0.6
YBR173C	UMP1	16760	148	2306	0.040773	1.6
YBR174C		11457	104	0		0.6
YBR175W	SWD3	34753	315	1983	0.000587	0.6
YBR176W	ECM31	34465	312	1191	0.005874	0.3
YBR177C	EHT1	51255	451	2821	0	1.2
YBR178W		14440	124	0		0.7
YBR179C	FZO1	97807	855	853	0.028881	0.4
YBR180W	DTR1	63406	572	0		0.2
YBR181C	RPS6B	26996	236	17947	0	16.3
YBR182C	SMP1	49414	452	0		0.2
YBR182C-A		7379	64
YBR183W	YPC1	36419	316	0		0.8
YBR184W		60642	523	480	0.000891	0.4
YBR185C	MBA1	31811	278	1887	0.003707	0.8
YBR186W	PCH2	63460	564	0		0.5
YBR187W		30340	280	2199	0.000891	2.5
YBR188C	NTC20	15970	140	894	0	0.4
YBR189W	RPS9B	22298	195	132654	0	11.7
YBR190W		11027	103	0		0.3
YBR191W	RPL21A	18242	160	59047	0	56.4
YBR191W-A		3109	24
YBR192W	RIM2	42101	377	1767	0.000891	0.5
YBR193C	MED8	25268	223	1724	0	0.5
YBR194W		14234	123	1142		0.3
YBR195C	MSI1	47364	422	125	0.02236	0.4
YBR196C	PGI1	61299	554	204268	0.001284	9.2
YBR196C-A		6255	49
YBR196C-B		3925	34
YBR197C		24203	217	1146	0.007453	0.3
YBR198C	TAF5	88967	798	12461	0.033007	0.6
YBR199W	KTR4	54556	464	2732	0.057762	1
YBR200W	BEM1	61605	551	3642	0.036481	0.4
YBR200W-A		6460	54
YBR201C-A		7718	67
YBR201W	DER1	24391	211	200	0.231049	0.7
YBR202W	CDC47	94874	845	9543	0.000891	0.4
YBR203W	COS111	104503	924	0		0.3
YBR204C		43316	375	0		0.4
YBR205W	KTR3	47482	404	683	0.040773	1.1
YBR206W		11838	107	0		1.6
YBR207W	FTH1	51494	465	2800	0.011552	1.4
YBR208C	DUR1,2	201830	1835	2010	0.015403	0.8
YBR209W		12127	105
YBR210W	ERV15	16347	142	0		1.2
YBR211C	AME1	37461	324	1069	0.010193	0.8
YBR212W	NGR1	75023	672	1500	0.024755	0.4
YBR213W	MET8	31917	274	0		0.5
YBR214W	SDS24	57187	527	10316	0.012836	0.6
YBR215W	HPC2	67775	625	200	0.043322	0.7
YBR216C	YBP1	77740	674	1925	0.030137	0.4
YBR217W	ATG12	21106	186	0		1.3
YBR218C	PYC2	130166	1180	12207	0.017329	1
YBR219C		14787	127	0		0.8
YBR220C		63009	560	0		0.8
YBR221C	PDB1	40053	366	7624	0.009627	4.1
YBR221W-A		4086	34
YBR222C	PCS60	60488	543	5580	0.025672	0.6
YBR223C	TDP1	62333	544	1791	0.000891	1
YBR223W-A		4380	39
YBR224W		19323	171	0		1.6
YBR225W		101235	900	523	0.077016	0.6
YBR226C		15803	136	0		0.5
YBR227C	MCX1	57945	520	5018	0.008351	0.3
YBR228W	SLX1	35856	304	0		0.4
YBR229C	ROT2	110265	954	200	0.025672	0.5
YBR230C	OM14	14609	134	3990	0	2.2
YBR230W-A		7615	66
YBR231C	SWC5	34343	303	1413	0.031507	0.3
YBR232C		12749	119	0		0.3
YBR233W	PBP2	45782	413	1336	0.019254	0.2
YBR233W-A	DAD3	10848	94	899	0.00304
YBR234C	ARC40	42475	384	4348	0.010502	1.3
YBR235W		123997	1120	1189		0.3
YBR236C	ABD1	50341	436	945	0.000891	0.7
YBR237W	PRP5	96358	849	579	0.000891	0.3
YBR238C		83761	731	1081	0.036481	0.4
YBR239C		60310	529	72	0.043322	0.2
YBR240C	THI2	51822	450	0		0.1
YBR241C		53525	488	1279	0.00806	0.7
YBR242W		27576	238	1633	0.021004	1
YBR243C	ALG7	50367	448	0		0.5
YBR244W	GPX2	18406	162	3758	0.004126	2
YBR245C	ISW1	131101	1129	1797	0.018734	0.4
YBR246W		43308	387	3517	0.008351	0.6
YBR247C	ENP1	55136	483	11595	0.019804	0.6
YBR248C	HIS7	61068	552	11208	0.012378	0.9
YBR249C	ARO4	39749	370	23291	0.009763	5.4
YBR250W	SPO23	59919	523	825	0.000891	0.2
YBR251W	MRPS5	34883	307	3230	0.003448	0.3
YBR252W	DUT1	15307	147	2969	0	2.6
YBR253W	SRB6	13863	121	1496	0.003938	0.6
YBR254C	TRS20	19700	175	903	0.000891	1.1
YBR255C-A		13741	120
YBR255W		79027	694	332	0.231049	0.3
YBR256C	RIB5	26196	238	6135	0.002476	1.2
YBR257W	POP4	32881	279	0		0.6
YBR258C	SHG1	16429	142	1281	0.015403	0.4
YBR259W		80426	688	1370		0.4
YBR260C	RGD1	74618	666	1341	0.015403	0.4
YBR261C		26068	232	2571	0	1.1
YBR262C		12388	106	2189	0	1.5
YBR263W	SHM1	53686	490	6106	0.01612	1.8
YBR264C	YPT10	21834	199	1146	0.01216	0.7
YBR265W	TSC10	35986	320	3919	0.003365	0.8
YBR266C	SLM6	16042	150	285	0.063013	0.4
YBR267W	REI1	45834	393	3193	0.005975	0.7
YBR268W	MRPL37	11949	105	1142	0	1.4
YBR269C		15504	138	1909	0.000891	1
YBR270C		61301	545	0		0.2
YBR271W		47976	419	182	0.008664	0.4
YBR272C	HSM3	55542	480	550	0.04621	0.3
YBR273C	UBX7	50030	436	1842	0.014748	0.7
YBR274W	CHK1	60016	527	2121	0.023105	0.6
YBR275C	RIF1	217959	1916	1282	0.000891	0.3
YBR276C	PPS1	91684	807	0		0.8
YBR277C		14650	133
YBR278W	DPB3	22665	201	658	0.000597	0.6
YBR279W	PAF1	51800	445	2217	0.005924	1
YBR280C	SAF1	70495	637	0		0.3
YBR281C	DUG2	98070	878	3056	0.012378	0.3
YBR282W	MRPL27	16492	146	1488	0.005251	0.9
YBR283C	SSH1	53311	490	9721	0.000891	2.4
YBR284W		92903	797	0		0.4
YBR285W		16833	144	0		0.3
YBR286W	APE3	60137	537	2894	0.077016	6.7
YBR287W		47506	427	3881	0.023902	1.1
YBR288C	APM3	54879	483	1830	0.008774	0.6
YBR289W	SNF5	102556	905	1360	0.231049	0.3
YBR290W	BSD2	35763	321	2153	0.014441	0.8
YBR291C	CTP1	32173	299	5994	0.000891	1.7
YBR292C		14420	123	0		0.3
YBR293W	VBA2	51676	474	7928	0.000891	0.5
YBR294W	SUL1	95950	859	0		0.2
YBR295W	PCA1	131838	1216	2708	0.000891	0.2
YBR296C	PHO89	62653	574	785	0.000891	0.2
YBR296C-A		4514	39
YBR297W	MAL33	54193	468	0		0.2
YBR298C	MAL31	68262	614	0		0.2
YBR298C-A		8407	73
YBR299W	MAL32	68142	584	3386	0.016504	0.4
YBR300C		18881	165	0		0.2
YBR301W	DAN3	12847	120	0		0.5
YBR302C	COS2	45165	379	5896		1.7
YCL001W	RER1	22270	188	2708	0.000891	4.3
YCL001W-A		17817	153	0		0.3
YCL001W-B		9572	84
YCL002C		29018	251	0		0.7
YCL004W	PGS1	59370	521	0		0.4
YCL005W	LDB16	29023	256	125	0.016504	0.6
YCL005W-A	VMA9	8381	73
YCL007C		15469	130	0		1.2
YCL008C	STP22	43330	385	1146	0.015068	0.6
YCL009C	ILV6	33986	309	7567	0.006601	2.4
YCL010C	SGF29	29381	259	1404	0.016504	0.9
YCL011C	GBP2	48728	427	1247	0.011363	2.6
YCL012C		15588	134
YCL014W	BUD3	184717	1636	1428	0.086643	0.4
YCL016C	DCC1	44073	380	1391	0.011002	0.3
YCL017C	NFS1	54467	497	2732	0.011552	1.9
YCL018W	LEU2	38952	364	0		2.5
YCL021W-A		14614	125
YCL022C		18906	171	0		0.4
YCL023C		13531	115	0		0.2
YCL024W	KCC4	116473	1037	452	0.031507	0.2
YCL025C	AGP1	69671	633	12347	0.036481	1.3
YCL026C-A	FRM2	21232	193	1352	0.000891	0.4
YCL026C-B		20994	193
YCL027W	FUS1	57779	512	1732	0.000891	0.5
YCL028W	RNQ1	42580	405	2114	0.013591	0.7
YCL029C	BIK1	51092	440	252	0.009002	0.5
YCL030C	HIS4	87721	799	9985	0.000891	5.2
YCL031C	RRP7	34470	297	3231	0.006863	2.4
YCL032W	STE50	38970	346	1402	0.017773	0.5
YCL033C		19279	168	672	0	1.4
YCL034W	LSB5	39872	354	6937		2
YCL035C	GRX1	12380	110	7022	0	5.1
YCL036W	GFD2	64913	566	0		1
YCL037C	SRO9	48060	434	24077	0.000891	3.5
YCL038C	ATG22	58843	528	0		0.5
YCL039W	GID7	84516	745	1006	0.030137	1
YCL040W	GLK1	55377	500	9134	0.004881	9.7
YCL041C		19050	164	0		0.5
YCL042W		13360	119	0		0.5
YCL043C	PDI1	58227	522	3861	0.086643	7.5
YCL044C	MGR1	47156	417	2865	0.007001	0.8
YCL045C		87181	760	4499	0.014441	2.1
YCL046W		12049	107	0		0.8
YCL047C		29673	258	698	0.003301	0.8
YCL048W	SPS22	52007	463	0		0.4
YCL048W-A		7798	79
YCL049C		35651	312	551	0.036481	0.9
YCL050C	APA1	36492	321	33868	0.005682	5.6
YCL051W	LRE1	64791	583	0		0.8
YCL052C	PBN1	47923	416	2597	0	1.2
YCL054W	SPB1	96484	841	675	0.000891	1.5
YCL055W	KAR4	38672	335	1487	0.040773	0.9
YCL056C		16593	144	4406	0.018734	1.3
YCL057C-A		10408	97
YCL057W	PRD1	81933	712	4790	0.011002	1.8
YCL058C	FYV5	17139	152	0		0.8
YCL058W-A		12739	113
YCL059C	KRR1	37159	316	4191	0.003629	1.6
YCL061C	MRC1	124325	1096	605	0.007073	0.6
YCL063W	VAC17	47843	423	750	0.02236	0.2
YCL064C	CHA1	39301	360	16848	0.009902	3.9
YCL065W		14351	122	0		1.8
YCL066W	HMLALPHA1	20413	175	0		0.2
YCL067C	HMLALPHA2	24282	210	1671	0.000891	1.1
YCL068C		30222	260	0		0.1
YCL069W	VBA3	50225	458	2522	0.000891	0.1
YCL073C		68920	615	0		0.6
YCL076W		28249	247	0		0.3
YCR001W		12514	104	0		0.6
YCR002C	CDC10	37025	322	9278	0.000891	1.6
YCR003W	MRPL32	21437	183	1988	0.003081	0.8
YCR004C	YCP4	26350	247	9934	0.000891	2.1
YCR005C	CIT2	51413	460	1943	0.023105	2.6
YCR006C		18291	157	0		0.2
YCR007C		27564	239	0		0.2
YCR008W	SAT4	66665	603	861	0.057762	0.6
YCR009C	RVS161	30250	265	7787	0.013863	1.6
YCR010C	ADY2	30726	283	0		0.6
YCR011C	ADP1	117230	1049	1076	0	0.6
YCR012W	PGK1	44738	416	678576	0.003483	46.2
YCR013C		22779	215	0		9.4
YCR014C	POL4	67527	582	0		0.3
YCR015C		36278	317	0		0.4
YCR016W		33593	290	1806	0.010193	1.4
YCR017C	CWH43	107882	953	815	0.001006	1
YCR018C	SRD1	25514	221	1761	0.346574	0.6
YCR018C-A		9467	84	9374	0.000891
YCR019W	MAK32	40783	363	0		0.2
YCR020C	PET18	25223	215	164	0.010664	0.5
YCR020C-A	MAK31	9724	88	1802	0.000891	0.4
YCR020W-B	HTL1	9179	78	3367	0.023105
YCR021C	HSP30	37044	332	3681	0.000891	5.1
YCR022C		13176	114	0		0.3
YCR023C		69217	611	2556		0.7
YCR024C	SLM5	56784	492	658	0.025672	0.3
YCR024C-A	PMP1	4501	40	93823	0.000891	3.5
YCR024C-B		10612	88
YCR025C		16064	136	0		0.5
YCR026C	NPP1	84733	742	2874	0.063013	0.8
YCR027C	RHB1	23338	209	1178	0.020387	0.3
YCR028C	FEN2	58256	512	2104	0.000891	0.8
YCR028C-A	RIM1	15386	135	4026	0.000891	2
YCR030C	SYP1	96137	870	3009	0	0.3
YCR031C	RPS14A	14537	137	91161	0	26.8
YCR032W	BPH1	250870	2167	2977	0.000891	0.4
YCR033W	SNT1	138396	1226	332	0.000891	0.8
YCR034W	FEN1	40002	347	10526	0	3
YCR035C	RRP43	44011	394	2811	0.007073	1.2
YCR036W	RBK1	36924	333	1732	0.011363	0.5
YCR037C	PHO87	102539	923	401	0.069315	1
YCR038C	BUD5	75045	642	1771	0.005682	0.1
YCR038W-A		4826	41	39004	0.000891
YCR039C	MATALPHA2	24282	210	4016		1.2
YCR040W	MATALPHA1	20413	175	0		0.3
YCR041W		12886	110	0		0.5
YCR042C	TAF2	161470	1407	970	0.005097	0.5
YCR043C		14779	127	3871	0.025672	1.2
YCR044C	PER1	42541	357	2175	0	0.7
YCR045C		55068	491	0		0.7
YCR045W-A		12711	116
YCR046C	IMG1	19394	169	2759	0.002962	0.8
YCR047C	BUD23	30742	275	1867	0.015753	0.9
YCR047W-A		7510	68
YCR048W	ARE1	71613	610	1879	0.019254	0.5
YCR049C		15993	148	0		0.6
YCR050C		11717	102	0		0.4
YCR051W		24694	222	1000	0.000891	1.7
YCR052W	RSC6	54165	483	1439	0.020387	0.3
YCR053W	THR4	57474	514	40847	0.004683	3.6
YCR054C	CTR86	65205	563	3886	0.007967	0.2
YCR057C	PWP2	103982	923	7389	0	0.6
YCR059C	YIH1	29017	258	2182	0.016504	0.7
YCR060W	TAH1	12511	111	1171	0.014748	1.3
YCR061W		70921	631	1466	0.000891	0.4
YCR063W	BUD31	18447	157	1713	0.02666	0.2
YCR064C		15776	136	0		0.5
YCR065W	HCM1	63647	564	506	0.04621	0.5
YCR066W	RAD18	55230	487	173	0.031507	0.2
YCR067C	SED4	114078	1065	1033	0.01118	0.6
YCR068W	ATG15	58435	520	2571	0.057762	0.2
YCR069W	CPR4	35780	318	857	0.016906	0.8
YCR071C	IMG2	16380	146	1445	0.003648	0.7
YCR072C	RSA4	57025	515	0		0.7
YCR073C	SSK22	152716	1331	48	0.000891	0.3
YCR073W-A	SOL2	34501	315	970	0.015403	0.3
YCR075C	ERS1	30116	260	0		0.4
YCR075W-A		8097	75
YCR076C		26756	250	301	0.000891	0.7
YCR077C	PAT1	88495	796	2181	0.04621	0.8
YCR079W	PTC6	49420	442	363	0.010345	0.7
YCR081C-A		8982	78
YCR081W	SRB8	166859	1427	1456	0.016906	0.2
YCR082W	AHC2	15117	128	824	0.033007	1.7
YCR083W	TRX3	14432	127	849	0.003961	1
YCR084C	TUP1	78307	713	4907	0.025672	2.3
YCR085W		13503	117	0		0.2
YCR086W	CSM1	21751	190	1615	0.000891	0.4
YCR087C-A		17738	153	2021	0.005924
YCR087W		19825	171	0		0.5
YCR088W	ABP1	65576	592	6677	0.038508	0.6
YCR089W	FIG2	166034	1609	0		0.3
YCR090C		20703	182	2664	0.086643	1.1
YCR091W	KIN82	81493	720	0		0.1
YCR092C	MSH3	119752	1047	710	0.033007	0.3
YCR093W	CDC39	240277	2108	3985	0.013078	0.7
YCR094W	CDC50	44982	391	742	0.014748	0.4
YCR095C		41647	362	2589	0.006665	0.4
YCR095W-A		6297	52
YCR096C	HMRA2	13882	119	0		0.9
YCR097W	HMRA1	14803	126	0		0.5
YCR097W-A		10550	88
YCR098C	GIT1	57321	518	0		0.1
YCR099C		17959	155	0		0.2
YCR100C		35257	316	0		0.3
YCR101C		21125	182	0		0.2
YCR102C		40121	368	0		0.3
YCR102W-A		7729	65
YCR104W	PAU3	13187	124	0		1.8
YCR105W	ADH7	39348	361	2411	0.000891	0.3
YCR106W	RDS1	95689	832	0		0.2
YCR107W	AAD3	40911	363	2744	0.000891	0.2
YCR108C		7266	63
YDL001W	RMD1	49931	430	799	0.346574	0.4
YDL002C	NHP10	23857	203	1466	0.012836	0.9
YDL003W	MCD1	63290	566	1310	0.000891	0.6
YDL004W	ATP16	17020	160	0		3.8
YDL005C	MED2	47717	431	9895	0.018241	0.6
YDL006W	PTC1	31549	281	1281	0	0.5
YDL007C-A		9633	85
YDL007W	RPT2	48828	437	0		2.3
YDL008W	APC11	18865	165	996	0.063013	1.2
YDL009C		12725	107	0		0.7
YDL010W		25783	231	1008	0.346574	0.7
YDL011C		11616	107	0		0.3
YDL012C		12175	107	1321	0.002166	1.7
YDL013W	HEX3	71070	619	0		0.2
YDL014W	NOP1	34465	327	22563	0.000891	6.5
YDL015C	TSC13	36768	310	15294	0.011748	2.3
YDL016C		11371	100	5884	0.000891	1.7
YDL017W	CDC7	58320	507	1019	0.019804	0.2
YDL018C	ERP3	26511	225	3014	0	0.5
YDL019C	OSH2	145795	1283	1167	0.04621	0.7
YDL020C	RPN4	60152	531	2864		0.8
YDL021W	GPM2	36073	311	1699	0.014748	0.2
YDL022C-A		9721	82
YDL022W	GPD1	42869	391	11525	0.002773	7.1
YDL023C		11431	106	0		0.4
YDL024C	DIA3	53076	468	0		0.2
YDL025C		69615	620	891	0.021661	0.2
YDL025W-A		4068	34
YDL026W		11389	103	0		1
YDL027C		48312	420	378	0.031507	0.5
YDL028C	MPS1	86827	764	2763		0.8
YDL029W	ARP2	44073	391	5589	0	2.4
YDL030W	PRP9	63029	530	3291	0.033007	0.8
YDL031W	DBP10	113157	995	0		1
YDL032W		11521	103	0		1
YDL033C	SLM3	47049	417	1270	0.015753	0.4
YDL034W		12919	114	0		1
YDL035C	GPR1	110708	961	9614	0.02236	0.6
YDL036C	PUS9	53398	462	537	0.005373	0.7
YDL037C	BSC1	34796	328	0		1.1
YDL038C		58522	583	0		1.3
YDL039C	PRM7	11692	115	0		1.5
YDL040C	NAT1	98904	854	5217	0.010664	1.2
YDL041W		11971	117	0		0.4
YDL042C	SIR2	63261	562	1553	0.033007	0.7
YDL043C	PRP11	29921	266	2911	0.006418	0.5
YDL044C	MTF2	51192	440	1082	0.000891	0.5
YDL045C	FAD1	35546	306	1700	0.000579	0.5
YDL045W-A	MRP10	10690	95	217	0.000891	1.5
YDL046W	NPC2	19063	173	1660	0.115525	2.4
YDL047W	SIT4	35537	311	2717	0.020387	0.8
YDL048C	STP4	54366	490	523	0.346574	1.4
YDL049C	KNH1	29753	268	0		0.4
YDL050C		14094	123	0		1
YDL051W	LHP1	32104	275	6514	0.000891	2.7
YDL052C	SLC1	33887	303	11983	0.005023	1.3
YDL053C	PBP4	19881	185	2213	0.015753	1.1
YDL054C	MCH1	53565	486	1988	0.000891	0.6
YDL055C	PSA1	39566	361	173770	0.000891	8.6
YDL056W	MBP1	93907	833	373	0.034657	0.6
YDL057W		36686	328	1238		0.4
YDL058W	USO1	206450	1790	2565	0.010502	0.6
YDL059C	RAD59	26630	238	393	0.030137	0.3
YDL060W	TSR1	90747	788	3170	0.025672	1.2
YDL061C	RPS29B	6728	56	18518	0	19.6
YDL062W		15984	141	0		2.4
YDL063C		70164	620	1969	0.019804	0.8
YDL064W	UBC9	17911	157	4798	0.00806	1.6
YDL065C	PEX19	38706	342	3522	0.012378	0.9
YDL066W	IDP1	48190	428	13076	0.000891	1.8
YDL067C	COX9	6963	59	29821	0	3.1
YDL068W		12164	109	0		1.6
YDL069C	CBS1	26586	229	467	0.005776	0.5
YDL070W	BDF2	72512	638	2187	0.077016	1.1
YDL071C		13602	124	0		0.3
YDL072C	YET3	22902	203	5554	0.000891	4.1
YDL073W		113890	984	0		0.8
YDL074C	BRE1	80691	700	2811	0.011363	0.8
YDL075W	RPL31A	12953	113	172022	0	19.4
YDL076C	RXT3	33811	294	1692	0.000891	0.7
YDL077C	VAM6	122880	1049	268	0.000891	0.7
YDL078C	MDH3	37186	343	3116	0.01083	2
YDL079C	MRK1	57819	501	0		0.4
YDL080C	THI3	68366	609	1802	0.021004	0.6
YDL081C	RPP1A	10908	106	331494	0.000891	25.5
YDL082W	RPL13A	22554	199	81540	0	17.3
YDL083C	RPS16B	15847	143	67861	0	20.3
YDL084W	SUB2	50309	446	43417	0.040773	2.8
YDL085C-A		7949	68	1997	0.009495
YDL085W	NDE2	61659	545	1695	0.014441	0.4
YDL086C-A		16381	144
YDL086W		30837	273	0		1.1
YDL087C	LUC7	30195	261	1903	0	0.4
YDL088C	ASM4	58793	528	2243	0.021661	0.7
YDL089W		56886	484	753	0.025672	0.6
YDL090C	RAM1	48189	431	3285	0.010664	0.4
YDL091C	UBX3	52943	455	195	0.099021	0.4
YDL092W	SRP14	16430	146	5453	0	2
YDL093W	PMT5	84775	743	0		0.7
YDL094C		19693	169	0		0.6
YDL095W	PMT1	92675	817	16972	0.004053	1.7
YDL096C	OPI6	11196	108	0		1.2
YDL097C	RPN6	49773	434	11305	0.013591	1.4
YDL098C	SNU23	22679	194	829	0.019804	0.5
YDL099W	BUG1	38294	341	3510	0.011002	0.7
YDL100C	GET3	39353	354	7315	0.036481	2.8
YDL101C	DUN1	58632	513	2920	0.006796	0.3
YDL102W	CDC2	124590	1097	1489	0.000891	0.4
YDL103C	QRI1	53476	477	3568	0.011552	0.7
YDL104C	QRI7	45543	407	1180	0.005332	0.1
YDL105W	NSE4	46121	402	971	0.027726	0.3
YDL106C	PHO2	63390	559	4497	0.014441	0.2
YDL107W	MSS2	41476	351	619	0.000891	0.3
YDL108W	KIN28	35247	306	2022	0.002063	0.4
YDL109C		72855	647	164	0.04621	0.3
YDL110C	TMA17	16771	150	2180	0.036481	0.6
YDL111C	RRP42	29055	265	4211	0	1.1
YDL112W	TRM3	165046	1436	723	0.038508	1
YDL113C	ATG20	72546	640	301	0.012603	0.5
YDL114W		34294	308	768	0.000891
YDL114W-A		4317	37
YDL115C	IWR1	40640	353	910	0.017329	0.6
YDL116W	NUP84	83634	726	5481	0.003014	0.6
YDL117W	CYK3	100620	885	480	0.016906	0.5
YDL118W		14135	126	0		0.2
YDL119C		34203	307	1303	0.001616	0.5
YDL120W	YFH1	19490	174	1391	0	0.5
YDL121C		16947	149	3949	0	1
YDL122W	UBP1	92768	809	5275	0.018241	1.5
YDL123W	SNA4	15673	140	4960	0.011002	0.5
YDL124W		35560	312	4616	0.012603	3
YDL125C	HNT1	17679	158	6070	0.002596	11.3
YDL126C	CDC48	91995	835	38915	0.020387	3.9
YDL127W	PCL2	35207	308	4122	0.000891	0.3
YDL128W	VCX1	44646	411	4832	0.019804	2.4
YDL129W		32916	291	378	0.000891	0.3
YDL130W	RPP1B	10667	106	49835	0.001755	50.6
YDL130W-A	STF1	10062	86	1764	0.000891
YDL131W	LYS21	48594	440	13539	0.00154	2.8
YDL132W	CDC53	93943	815	858	0.011552	0.8
YDL133C-A	RPL41B	3337	25	42467	0
YDL133W		49580	437	1872	0.000891	0.5
YDL134C	PPH21	41938	369	3174	0.015403	0.7
YDL135C	RDI1	23138	202	2956	0	1.2
YDL136W	RPL35B	13909	120	25600	0	17.2
YDL137W	ARF2	20657	181	11538	0.006134	6.2
YDL138W	RGT2	83159	763	1837	0.231049	0.5
YDL139C	SCM3	25754	223	467	0.024755	0.3
YDL140C	RPO21	191610	1733	17375	0.031507	1.2
YDL141W	BPL1	76362	690	2291	0.030137	0.4
YDL142C	CRD1	32019	283	736	0.000891	0.5
YDL143W	CCT4	57603	528	4649	0.005545	1.3
YDL144C		39782	356	6640	0.00478	1.4
YDL145C	COP1	135606	1201	14527	0.007534	1.3
YDL146W	LDB17	56549	491	276	0.231049	0.1
YDL147W	RPN5	51768	445	10026	0.007967	2.3
YDL148C	NOP14	94301	810	0		1
YDL149W	ATG9	115402	997	780	0.346574	0.2
YDL150W	RPC53	46667	422	1654	0.02236	0.5
YDL151C	BUD30	20893	193	0		0.5
YDL152W		13681	121	630	0.000891	0.3
YDL153C	SAS10	70259	610	0		2.9
YDL154W	MSH5	102208	901	0		0.2
YDL155W	CLB3	49475	427	506	0.034657	0.5
YDL156W		59155	522	3201	0.006134	0.2
YDL157C		13563	118	632	0.018734	2.4
YDL158C		11987	102	0		0.9
YDL159C-B		6408	58
YDL159W	STE7	57708	515	808	0.049511	0.3
YDL159W-A		5091	43
YDL160C	DHH1	57544	506	21914	0.003938	0.7
YDL160C-A		9050	80
YDL161W	ENT1	52352	454	2501	0.017773	0.7
YDL162C		13734	118
YDL163W		10751	100	0		0.4
YDL164C	CDC9	84827	755	756	0.000891	0.5
YDL165W	CDC36	22362	191	1971	0	0.9
YDL166C	FAP7	22723	197	4863	4.2e-05	1.1
YDL167C	NRP1	79299	719	2515	0.034657	0.4
YDL168W	SFA1	41042	386	4138	0.014441	1.1
YDL169C	UGX2	25732	223	0		0.2
YDL170W	UGA3	61223	528	1006	0.031507	0.3
YDL171C	GLT1	238100	2145	8542	0.011363	1.3
YDL172C		17565	159	0		0.7
YDL173W		31886	295	1862	0.009627	1.3
YDL174C	DLD1	65292	587	9060	0.011363	1.2
YDL175C	AIR2	39343	344	1510	0.023105	0.3
YDL176W		81464	708	285	0.231049	0.4
YDL177C		19058	170	762	0.006301	0.4
YDL178W	DLD2	59268	530	6268	0.018241	1
YDL179W	PCL9	34798	304	736	0.000891	0.4
YDL180W		62287	547	2899	0.000891	0.8
YDL181W	INH1	9870	85	1193	0.015753	1.6
YDL182W	LYS20	47098	428	17593	0.003727	10.9
YDL183C		37047	320	0		0.2
YDL184C	RPL41A	3337	25	71323	0	27.3
YDL185C-A		9337	75
YDL185W	TFP1	118636	1071	79216	0.006359	3.1
YDL186W		32197	277	0		0.3
YDL187C		12806	109	0		0.3
YDL188C	PPH22	43047	377	3455	0.011363	1.5
YDL189W	RBS1	51957	457	1181	0.027726	0.6
YDL190C	UFD2	109904	961	2306	0	1
YDL191W	RPL35A	13909	120	33099	0	24
YDL192W	ARF1	20529	181	59657	0	14.2
YDL193W	NUS1	42557	375	3358	0.000891	0.5
YDL194W	SNF3	96718	884	0		0.1
YDL195W	SEC31	138702	1273	9436	0.02666	1.3
YDL196W		12905	109	0		0.8
YDL197C	ASF2	59347	525	1061	0.028881	0.4
YDL198C	GGC1	33215	300	0		1.6
YDL199C		77501	687	0		0.3
YDL200C	MGT1	21499	188	0		0.7
YDL201W	TRM8	33391	286	1946	7.5e-05	1.4
YDL202W	MRPL11	28515	249	3983	0	0.7
YDL203C		69370	623	372	0.028881	0.3
YDL204W	RTN2	44359	393	670	0.003591	0.3
YDL205C	HEM3	36674	327	5449	0	0.2
YDL206W		85982	762	702	0.000891	0.1
YDL207W	GLE1	62073	538	827	0.02236	0.4
YDL208W	NHP2	17122	156	9147	0.000891	7.4
YDL209C	CWC2	38430	339	2229	0.009242	0.3
YDL210W	UGA4	61872	571	0		0.2
YDL211C		40752	372	2820	0.000891	0.2
YDL212W	SHR3	23512	210	6169	0.007296	4.1
YDL213C	NOP6	25216	225	7382	0	2.1
YDL214C	PRR2	78938	699	0		0.1
YDL215C	GDH2	124331	1092	2824	0.000891	0.8
YDL216C	RRI1	50811	440	327		0.1
YDL217C	TIM22	21864	207	0		0.4
YDL218W		34449	317	0		0.4
YDL219W	DTD1	16745	150	3874	0.001487	1.7
YDL220C	CDC13	104903	924	268	0.016504	0.4
YDL221W		20261	183	3552	0.000891	0.5
YDL222C	FMP45	34135	309	276	0.009367	0.6
YDL223C	HBT1	113616	1046	3477	0.000891	0.5
YDL224C	WHI4	70690	649	1575	0.000891	0.5
YDL225W	SHS1	62629	551	4437	0.00912	0.5
YDL226C	GCS1	39296	352	4982	0.006359	1.4
YDL227C	HO	66089	586	2125		0.6
YDL228C		24162	213	513		0.1
YDL229W	SSB1	66601	613	137106	0.004652	21.8
YDL230W	PTP1	38868	335	2258	0.063013	0.8
YDL231C	BRE4	129724	1125	774	0.000891	0.5
YDL232W	OST4	3985	36	12872	0.000891	4.3
YDL233W		51320	458	849	0.015403	0.2
YDL234C	GYP7	87305	746	2062	0.009002	0.6
YDL235C	YPD1	19168	167	4654	0.006478	1
YDL236W	PHO13	34624	312	3275	0.000891	1.2
YDL237W		44383	390	0		0.9
YDL238C	GUD1	55203	489	235	0.00403	0.3
YDL239C	ADY3	91739	790	0		0.7
YDL240C-A		5643	45
YDL240W	LRG1	116659	1017	1233	0.01118	0.9
YDL241W		13494	123	1088	0.053319	1.3
YDL242W		13255	117
YDL243C	AAD4	36977	329	0		0.3
YDL244W	THI13	38573	340	0		0.4
YDL245C	HXT15	62931	567	0		0.4
YDL246C	SOR2	38096	357	0		0.7
YDL247W	MPH2	68189	609	0		0.2
YDL247W-A		2930	24
YDL248W	COS7	45679	383	2242	0.000891	0.4
YDR001C	NTH1	85879	751	1467	0.023105	0.8
YDR002W	YRB1	22953	201	0		7.1
YDR003W	RCR2	24211	210	1557	0.008887	0.5
YDR003W-A		4842	40
YDR004W	RAD57	52247	460	200	0.020387	0.2
YDR005C	MAF1	44732	395	1409	0.02236	0.5
YDR006C	SOK1	101081	901	2630	0.000891	0.8
YDR007W	TRP1	24144	224	1157	0.01333	1.1
YDR008C		12837	116	0		0.4
YDR009W	GAL3	58129	520	605	0.038508	0.4
YDR010C		12694	110	0		0.9
YDR011W	SNQ2	168765	1501	3019	0.000891	2.4
YDR012W	RPL4B	39062	362	83717	0	23
YDR013W	PSF1	24203	208	1734	0.010345	0.5
YDR014W	RAD61	74721	647	605	0.04621	0.4
YDR014W-A	HED1	18258	162
YDR015C		8892	79
YDR016C	DAD1	10516	94	912	0.008664	0.7
YDR017C	KCS1	119549	1050	1519	0.036481	0.7
YDR018C		45938	396
YDR019C	GCV1	44469	400	5470	0.007296	1.1
YDR020C		26595	232	2455	0.025672	0.4
YDR021W	FAL1	45213	399	1685	0.015068	0.5
YDR022C	CIS1	22191	196	408	0.004201	0.3
YDR023W	SES1	53309	462	45686	0.000891	4.3
YDR024W	FYV1	18662	161	1597	0.000891	0.5
YDR025W	RPS11A	17749	156	624	0	16
YDR026C		66352	570	363	0.000891	0.4
YDR027C	VPS54	101519	889	1535	0.023902	0.5
YDR028C	REG1	112615	1014	2090	0.000891	0.8
YDR029W		12310	104	0		0.9
YDR030C	RAD28	58230	506	0		0.7
YDR031W	MIC14	13866	121	3307	0.000891	1
YDR032C	PST2	20966	198	2800	0.017329	3.6
YDR033W	MRH1	36190	320	97919	0.003332	16.2
YDR034C	LYS14	89396	790	378	0.014441	0.7
YDR034C-A		6508	58
YDR034W-B		5966	51	1096	0
YDR035W	ARO3	41070	370	7218	0.011363	2.6
YDR036C	EHD3	56288	500	3058	0.010345	0.6
YDR037W	KRS1	67958	591	30249	0.000891	4.1
YDR038C	ENA5	120295	1091	509	0.01612	1
YDR039C	ENA2	120316	1091	549	0.002407	1.6
YDR040C	ENA1	120356	1091	645	0	1.1
YDR041W	RSM10	23424	203	7120	0.000891	1.2
YDR042C		23249	200	0		0.1
YDR043C	NRG1	26743	231	467	0.069315	0.3
YDR044W	HEM13	37711	328	11171	0.000891	1.4
YDR045C	RPC11	12513	110	0		2.2
YDR046C	BAP3	67364	604	11422	0.025672	1
YDR047W	HEM12	41349	362	4745	0.00082	0.9
YDR048C		12316	104	0		0.6
YDR049W		72733	632	1592	0.018734	0.4
YDR050C	TPI1	26795	248	283615	0.00722	38.3
YDR051C		39172	334	1833	0.015068	0.8
YDR052C	DBF4	80689	704	3951	0.057762	0.4
YDR053W		14751	131	0		0.6
YDR054C	CDC34	34064	295	5196	0.000891	0.6
YDR055W	PST1	45776	444	6045	0.034657	3.2
YDR056C		22769	205	2709	0.005458	1.2
YDR057W	YOS9	61257	542	0		0.4
YDR058C	TGL2	37500	326	0		0.4
YDR059C	UBC5	16280	148	715	0.009002	0.6
YDR060W	MAK21	116675	1025	9000	0.00673	0.8
YDR061W		61191	539	1157	0.018734	0.5
YDR062W	LCB2	63110	561	24987	0.023902	2.1
YDR063W		17130	149	1919	0	1.4
YDR064W	RPS13	17029	151	145306	0	18.6
YDR065W		42829	365	1402	0.02236	0.4
YDR066C		22541	196	886	0.006134	0.3
YDR067C		26024	224	2151		0.6
YDR068W	DOS2	35964	310	2507	0.006931	0.7
YDR069C	DOA4	105191	926	6140	0.010046	0.3
YDR070C		10845	93	1020	0.01612	0.9
YDR071C	PAA1	21947	191	13607	0.014748	2.6
YDR072C	IPT1	60873	527	509	0.030137	1.3
YDR073W	SNF11	18667	169	861	0.023105	0.6
YDR074W	TPS2	102976	896	13948	0.000891	0.9
YDR075W	PPH3	35264	308	1478	0.011363	0.5
YDR076W	RAD55	46349	406	1670	0.049511	0.3
YDR077W	SED1	34431	338	21972	0.000891	14.7
YDR078C	SHU2	26122	223	0		0.6
YDR079C-A	TFB5	8232	72
YDR079W	PET100	13187	111	393	0.04621	0.7
YDR080W	VPS41	113411	992	982	0.00559	0.7
YDR081C	PDC2	103943	925	480	0.008155	0.4
YDR082W	STN1	57510	494	0		0.3
YDR083W	RRP8	45985	392	1822	0.008557	1.1
YDR084C	TVP23	23148	199	931	0.000891	1.3
YDR085C	AFR1	71363	620	0		0.4
YDR086C	SSS1	8944	80	5443	0.004748	5.2
YDR087C	RRP1	33202	278	4468	0.013591	1.1
YDR088C	SLU7	44636	382	2984	0.008774	0.3
YDR089W		98711	869	248	0.231049	0.5
YDR090C		34630	310	2022	0.007967	0.5
YDR091C	RLI1	68340	608	8764	0.018241	1.2
YDR092W	UBC13	17468	153	6034	0	1.4
YDR093W	DNF2	182617	1612	2161	0.036481	0.4
YDR094W		12867	111	0		0.6
YDR095C		15188	136	0		0.4
YDR096W	GIS1	99480	894	363	0.024755	0.3
YDR097C	MSH6	140079	1242	2310	0.02236	0.5
YDR098C	GRX3	32481	285	7400	0.003067	1.1
YDR099W	BMH2	31061	273	102945	0	3.1
YDR100W	TVP15	15881	143	3090	0.00912	1.5
YDR101C	ARX1	65212	593	19540	0.00722	1.3
YDR102C		12700	110	0		0.6
YDR103W	STE5	102726	917	1601	0.138629	0.3
YDR104C	SPO71	145180	1245	0		0.2
YDR105C	TMS1	52230	473	1777	0.000891	0.7
YDR106W	ARP10	33018	284	0		0.2
YDR107C		76346	672	0		0.5
YDR108W	GSG1	80494	698	7357	0.016504	0.3
YDR109C		79160	715	777		0.2
YDR110W	FOB1	65318	566	1270	0.057762	0.2
YDR111C		56769	507	1819	0.019804	0.4
YDR112W		11193	102	0		0.3
YDR113C	PDS1	41838	373	0		0.2
YDR114C		11963	100	0		0.9
YDR115W		12030	105	164	0.007453	1.3
YDR116C	MRPL1	30996	285	3723	0.014748	1.1
YDR117C	TMA64	63991	565	3251	0	0.5
YDR118W	APC4	75255	652	1119	0.006931	0.4
YDR118W-A		4450	38
YDR119W		85682	768	4391	0.077016	0.8
YDR119W-A		7452	66
YDR120C	TRM1	64052	570	7594	0.023902	1.1
YDR121W	DPB4	21997	196	1761	0.005059	0.7
YDR122W	KIN1	120070	1064	552	0.001423	0.4
YDR123C	INO2	34234	304	658	0.053319	0.3
YDR124W		37603	324	2952	0.010664	0.3
YDR125C	ECM18	53184	453	120	0.021004	0.2
YDR126W	SWF1	39311	336	0		0.2
YDR127W	ARO1	174754	1588	6677	0.011552	0.9
YDR128W		130945	1148	342	0.231049	0.4
YDR129C	SAC6	71772	642	7392	0.00722	1.8
YDR130C	FIN1	33186	291	955	0.000891	0.3
YDR131C		65242	556	1117	0.000891	0.3
YDR132C		57194	495	415	0.063013	0.1
YDR133C		12882	111	0		20.9
YDR135C	YCF1	171120	1515	2165	0.012378	0.9
YDR136C	VPS61	22811	190
YDR137W	RGP1	75317	663	495	0.021661	0.4
YDR138W	HPR1	87828	752	901	0.025672	0.2
YDR139C	RUB1	8693	77	1100	0.000891	2.7
YDR140W	MTQ2	24973	221	1827	0.0029	0.8
YDR141C	DOP1	194685	1698	2047	0.030137	0.5
YDR142C	PEX7	42323	375	495	0.003984	0.3
YDR143C	SAN1	65618	610	145	0.099021	0.4
YDR144C	MKC7	64269	596	452	0.02236	1.3
YDR145W	TAF12	61072	539	1216	0.014441	0.6
YDR146C	SWI5	79774	709	578	0.000891	0.8
YDR147W	EKI1	61656	534	2874	0.018734	0.3
YDR148C	KGD2	50430	463	3808	0.013591	0.7
YDR149C		27058	235	0		0.3
YDR150W	NUM1	313030	2748	729	0.000891	0.5
YDR151C	CTH1	36772	325	0		0.5
YDR152W	GIR2	31030	265	7927	0.017773	1.2
YDR153C	ENT5	47321	411	6062	0.033007	0.5
YDR154C		13179	116	0		84
YDR155C	CPR1	17391	162	140614	0	26.7
YDR156W	RPA14	14585	137	2180	0	1.5
YDR157W		15507	133	0		0.8
YDR158W	HOM2	39543	365	13391	0.006601	8.2
YDR159W	SAC3	149567	1301	302	0.019804	0.3
YDR160W	SSY1	95743	852	469	0.000891	0.2
YDR161W		42942	387	2089	0.006478	0.7
YDR162C	NBP2	26570	236	438	0.000891	0.5
YDR163W	CWC15	19935	175	0		0.6
YDR164C	SEC1	83480	724	537	0.346574	0.4
YDR165W	TRM82	50488	444	4715	0.02666	1.3
YDR166C	SEC5	112120	971	2237	0.024755	0.6
YDR167W	TAF10	23019	206	2063	0	1.1
YDR168W	CDC37	58385	506	7120	0.001527	1.1
YDR169C	STB3	56264	513	873	0.017773	0.3
YDR169C-A		5589	49
YDR170C	SEC7	226884	2009	3571	0.010664	0.9
YDR171W	HSP42	42817	375	1771	0.009627	3
YDR172W	SUP35	76551	685	44139	0.000891	3
YDR173C	ARG82	40353	355	2286	0.001889	0.5
YDR174W	HMO1	27544	246	11605	0	3.2
YDR175C	RSM24	37393	319	2488	0.023105	0.6
YDR176W	NGG1	79281	702	2072	0.024755	0.6
YDR177W	UBC1	24178	215	5412	0.015403	2.1
YDR178W	SDH4	20248	181	3676	0.001441	3.1
YDR179C	CSN9	19476	162	301	0.017329	0.5
YDR179W-A		53729	463	217	0.028881	0.5
YDR180W	SCC2	171100	1493	2783	0.033007	0.8
YDR181C	SAS4	55409	481	645	0.033007	0.3
YDR182W	CDC1	57147	491	489	0.115525	0.7
YDR182W-A		7673	67
YDR183C-A		10572	85
YDR183W	PLP1	26622	230	1893	0.034657	0.3
YDR184C	ATC1	33114	294	710	0.346574	1
YDR185C		20921	179	565	0.027726	0.4
YDR186C		98330	877	371	0.000891	0.8
YDR187C		18444	172	0	0.000891	0.9
YDR188W	CCT6	59923	546	1449	0.000891	2.6
YDR189W	SLY1	74678	666	4703	0.021661	0.7
YDR190C	RVB1	50453	463	6729	0	1.9
YDR191W	HST4	41765	370	317	0.021004	0.3
YDR192C	NUP42	42778	430	0		0.4
YDR193W		13746	132	929	0.000891	0.3
YDR194C	MSS116	76268	664	7013	0.004279	1.4
YDR194W-A		6129	50
YDR195W	REF2	59818	533	2591	0.000891	0.4
YDR196C		27340	241	1228	0	1.5
YDR197W	CBS2	44607	389	1802	0.009495	0.4
YDR198C	RKM2	55949	479	645	0.024755	0.3
YDR199W		13391	121	0		1
YDR200C	VPS64	67283	604	317	0.023902	0.3
YDR201W	SPC19	18909	165	537	0	1.1
YDR202C	RAV2	40017	351	1635	0.000655	0.4
YDR203W		11606	105	0		0.8
YDR204W	COQ4	38627	335	1400	0.000891	0.4
YDR205W	MSC2	80577	724	1038	0.000891	0.3
YDR206W	EBS1	99999	884	312	0.000891	0.5
YDR207C	UME6	91123	836	378	0.000891	0.3
YDR208W	MSS4	89320	779	1782	0.000891	0.5
YDR209C		15418	137	0		0.5
YDR210W		8571	75	6512	0	5.6
YDR211W	GCD6	81160	712	17285	0	1.1
YDR212W	TCP1	60480	559	3706	0.000891	1.2
YDR213W	UPC2	100339	913	632	0.021004	0.3
YDR214W	AHA1	39435	350	10973	0.020387	1.3
YDR215C		14011	127	0		0.4
YDR216W	ADR1	150939	1323	2232		0.6
YDR217C	RAD9	148396	1309	397	0	0.4
YDR218C	SPR28	48193	423	0		0.7
YDR219C	MFB1	53168	465	929	0.013078	0.3
YDR220C		11171	97	0		0.5
YDR221W	GTB1	79907	702	4504	0.02666	0.3
YDR222W		47414	415	849	0.00912	0.5
YDR223W	CRF1	51697	467	0		0.3
YDR224C	HTB1	14252	131	45896	0	13.3
YDR225W	HTA1	13989	132	54475	0.000891	15.8
YDR226W	ADK1	24255	222	161579	0.003194	12.4
YDR227W	SIR4	152060	1358	911	0.033007	0.7
YDR228C	PCF11	71898	626	2355	0.020387	0.5
YDR229W	IVY1	49975	453	1969	0.019254	0.5
YDR230W		12904	115	0		0.6
YDR231C	COX20	23758	205	2971		0.9
YDR232W	HEM1	59362	548	7351	0.000891	1.3
YDR233C	RTN1	32916	295	31961	0	7.1
YDR234W	LYS4	75150	693	4877	0.017329	2.9
YDR235W	PRP42	65145	544	1029	0.007702	0.5
YDR236C	FMN1	24537	218	698	0	0.5
YDR237W	MRPL7	33099	292	0		0.8
YDR238C	SEC26	109018	973	13722	0.000891	1.3
YDR239C		86433	787	585	0.000891	0.4
YDR240C	SNU56	56498	492	1926	0.002586	0.4
YDR241W	BUD26	11234	95	0		0.7
YDR242W	AMD2	61410	549	0		0.2
YDR243C	PRP28	66641	588	379	0.02236	0.4
YDR244W	PEX5	69324	612	989	0.030137	0.3
YDR245W	MNN10	46748	393	3469	0.008252	1
YDR246W	TRS23	24863	219	2242	0.000891	0.6
YDR246W-A		7667	66
YDR247W	VHS1	52136	461	1104	0.024755	0.4
YDR248C		22174	193	423	0.015753	0.7
YDR249C		43789	373	0		0.3
YDR250C		10499	91	750	0.000891	0.2
YDR251W	PAM1	92871	830	252	0.006189	0.8
YDR252W	BTT1	16620	149	18238	0.002646	0.2
YDR253C	MET32	21518	191	1165	0.023105	0.3
YDR254W	CHL4	52671	458	509	0.019804	0.2
YDR255C	RMD5	49168	421	0		0.2
YDR256C	CTA1	58555	515	523	0.02236	0.3
YDR257C	SET7	57288	494	2838	0	0.5
YDR258C	HSP78	91335	811	2547	0.01216	0.6
YDR259C	YAP6	43597	383	1134	0.033007	0.3
YDR260C	SWM1	19356	170	0		0.4
YDR261C	EXG2	63508	562	1484	0.063013	0.9
YDR262W		30633	272	2583	0.008351	0.6
YDR263C	DIN7	49034	430	0		0.2
YDR264C	AKR1	85839	764	3808	0.007702	1
YDR265W	PEX10	39099	337	3102	0	0.9
YDR266C		72755	639	1530	0.031507	0.5
YDR267C	CIA1	37274	330	4736	0.007146	0.7
YDR268W	MSW1	43015	379	565	0	0.3
YDR269C		11505	107	0		0.3
YDR270W	CCC2	109828	1004	819	0.000891	0.3
YDR271C		13616	123	0		0.5
YDR272W	GLO2	31326	274	8004	0.002326	1.2
YDR273W	DON1	40162	365	0		0.3
YDR274C		13927	123	0		0.9
YDR275W	BSC2	26581	235	774	0.009495	0.8
YDR276C	PMP3	6138	55	55008	0.009002	15.9
YDR277C	MTH1	49060	433	3266	0.024755	0.3
YDR278C		11913	105
YDR279W	RNH202	39483	350	1963	0.02236	0.4
YDR280W	RRP45	33962	305	3822	0.000891	1.1
YDR281C	PHM6	11887	104	2840	0.000891	0.8
YDR282C		47172	414	4682	0.000891	0.4
YDR283C	GCN2	190192	1659	472	0.023902	0.5
YDR284C	DPP1	33514	289	2552	0.000891	1.1
YDR285W	ZIP1	100034	875	328	0.000891	0.2
YDR286C		13421	114	0		0.6
YDR287W		32092	292	0		0.3
YDR288W	NSE3	33964	303	2131	0.031507	0.3
YDR289C	RTT103	46488	409	3301	0.00806	0.4
YDR290W		13049	109
YDR291W		123548	1077	1651	0.043322	0.4
YDR292C	SRP101	69278	621	1678	0.014146	1
YDR293C	SSD1	139953	1250	4099	0.038508	0.5
YDR294C	DPL1	65565	589	5850	0.021661	0.6
YDR295C	HDA2	77059	674	1259	0.016906	0.3
YDR296W	MHR1	26895	226	2522	0.000489	0.7
YDR297W	SUR2	40734	349	27906	0	3
YDR298C	ATP5	22814	212	21278	0	3.9
YDR299W	BFR2	61203	534	11266	0.034657	0.9
YDR300C	PRO1	47162	428	5930	0	0.9
YDR301W	CFT1	153404	1357	552	0	0.5
YDR302W	GPI11	25262	219	5431	0.002273	0.8
YDR303C	RSC3	101719	885	3241	0.027726	0.3
YDR304C	CPR5	25327	225	1418	0.000891	4.3
YDR305C	HNT2	24784	217	1615	0.005501	0.6
YDR306C		54436	478	0		0.6
YDR307W		77569	662	1663	0.023902	0.4
YDR308C	SRB7	16071	140	1168	0	1
YDR309C	GIC2	42852	383	902	0.053319	0.8
YDR310C	SUM1	118200	1062	1216	0.057762	0.5
YDR311W	TFB1	72894	642	2523	0.019804	0.4
YDR312W	SSF2	51856	453	1143	0.013863	0.9
YDR313C	PIB1	32675	286	406	0.000891	0.2
YDR314C	RAD34	82042	692	66	0.063013	0.3
YDR315C	IPK1	32918	281	0		0.3
YDR316W	OMS1	55589	471	423	0.028881	0.5
YDR317W	HIM1	47336	414	0		0.2
YDR318W	MCM21	42971	368	799	0.006665	0.4
YDR319C		32011	274	1324		0.4
YDR320C	SWA2	75019	668	1343	0.031507	0.2
YDR320C-A	DAD4	8155	72	1212	0.000891
YDR320W-B		5329	45
YDR321W	ASP1	41395	381	0		2
YDR322C-A	TIM11	10875	96	2432	0.000891
YDR322W	MRPL35	42825	367	4389	0.000575	0.6
YDR323C	PEP7	59443	515	1569	0.231049	0.3
YDR324C	UTP4	87801	776	3612	0.015068	0.9
YDR325W	YCG1	117850	1035	1615	0.030137	0.6
YDR326C	YSP2	160577	1438	1472		0.4
YDR327W		12303	108	1812	0.000891	0.5
YDR328C	SKP1	22330	194	4725	0.007702	3.3
YDR329C	PEX3	50675	441	1037	0.346574	0.6
YDR330W	UBX5	56736	500	3456	0.016906	0.2
YDR331W	GPI8	47402	411	2078	0.033007	0.5
YDR332W		78546	689	145	0.015068	0.3
YDR333C		83425	723	1216	0.036481	0.5
YDR334W	SWR1	174529	1514	1849	0.000891	0.4
YDR335W	MSN5	142116	1224	2400	0	0.7
YDR336W		35614	314	0		0.4
YDR337W	MRPS28	33057	286	5850	0.013863	0.5
YDR338C		77845	695	164	0.038508	0.3
YDR339C	FCF1	21610	189	5299	0.000891	1.5
YDR340W		11544	100	0		0.7
YDR341C		69524	607	14783	0.000891	3.6
YDR342C	HXT7	62735	570	6176	0.008557	7.6
YDR343C	HXT6	62705	570	42645	0.015403	7.9
YDR344C		17500	147	1142	0.000891	0.3
YDR345C	HXT3	62557	567	37809	0	7.1
YDR346C	SVF1	54367	481	26816	0.012603	1.6
YDR347W	MRP1	36728	321	2618	0.015753	0.9
YDR348C		54995	499	1247	0.02236	0.4
YDR349C	YPS7	64498	596	359	0.000891	0.7
YDR350C	ATP22	71015	611	1108	0.000891	0.3
YDR351W	SBE2	98971	864	568	0.000891	0.5
YDR352W		35179	317	4232	0.000891	0.4
YDR353W	TRR1	34238	319	110376	0.000891	7.6
YDR354C-A		5087	47
YDR354W	TRP4	41374	380	1425	0.028881	0.6
YDR355C		10627	100
YDR356W	SPC110	111781	944	235	0.019254	0.5
YDR357C		13957	122	495	0.031507	0.8
YDR358W	GGA1	62319	557	735	0.000891	0.4
YDR359C	VID21	112501	982	887	0.000891	0.2
YDR360W	OPI7	14014	128	0		0.4
YDR361C	BCP1	32661	283	4164	0.004101	1.1
YDR362C	TFC6	74708	672	945	0.063013	0.3
YDR363W	ESC2	52541	456	1584	0.000891	0.4
YDR363W-A	SEM1	10386	89	8567	0.018734
YDR364C	CDC40	52047	455	1365	0.018241	0.5
YDR365C	ESF1	72409	628	2824	0.346574	1.5
YDR366C		15540	132	0		1.8
YDR367W		25484	221	2974	0.004007	1
YDR368W	YPR1	34755	312	8029	0.009367	1.9
YDR369C	XRS2	96364	854	301	0.000891	0.2
YDR370C		50492	442	874	0.012836	0.5
YDR371C-A		3689	34
YDR371W	CTS2	59118	511	2561	0.01118	0.3
YDR372C	VPS74	39286	345	2256	0.005458	0.9
YDR373W	FRQ1	22011	190	3907	0.020387	1.5
YDR374C		36052	306	0		0.7
YDR374W-A		10244	89
YDR375C	BCS1	51107	456	1668	0.000891	0.3
YDR376W	ARH1	56237	493	1344	0.008887	0.5
YDR377W	ATP17	11312	101	7480	0.013863	1.7
YDR378C	LSM6	9398	86	1910	0.000891	1.4
YDR379C-A		9352	79	723	0.063013
YDR379W	RGA2	113290	1009	422	0	0.3
YDR380W	ARO10	71384	635	3039	0.023105	2.7
YDR381C-A		12714	114
YDR381W	YRA1	24955	226	62131	0.000891	2.4
YDR382W	RPP2B	11050	110	316278	0	49.5
YDR383C	NKP1	26976	238	0		0.4
YDR384C	ATO3	30028	275	1991	0.019254	1.4
YDR385W	EFT2	93288	842	156290	0	15.3
YDR386W	MUS81	72308	632	252	0.034657	0.3
YDR387C		61508	555	0		0.3
YDR388W	RVS167	52774	482	8932	0.016906	4
YDR389W	SAC7	73629	654	1232	0.043322	0.7
YDR390C	UBA2	71258	636	8454	0.014748	0.7
YDR391C		26274	232	2962	0.017329	0.8
YDR392W	SPT3	38800	337	1434	0.002107	0.5
YDR393W	SHE9	53570	456	235	0.000891	0.3
YDR394W	RPT3	47893	428	6761	0.000891	0.9
YDR395W	SXM1	108403	944	9938	0.003536	0.9
YDR396W		18197	166	2054	0.000891	0.6
YDR397C	NCB2	16650	146	3011	0.007001	1
YDR398W	UTP5	72001	643	16477	0.000891	1.2
YDR399W	HPT1	25191	221	18647	0	3.8
YDR400W	URH1	37960	340	1121	0.006539	0.7
YDR401W		20861	187	0		0.6
YDR402C	DIT2	56071	489	0		0.8
YDR403W	DIT1	61390	536	0		0.2
YDR404C	RPB7	19058	171	6375	0.019804	2.7
YDR405W	MRP20	30566	263	1623	0.000125	0.4
YDR406W	PDR15	172254	1529	3527	0.000891	0.4
YDR406W-A		10117	81
YDR407C	TRS120	147660	1289	295	0	0.5
YDR408C	ADE8	23540	214	4213	0.002003	1.4
YDR409W	SIZ1	100795	904	125	0.099021	0.3
YDR410C	STE14	27887	239	1500	0.002784	1.3
YDR411C	DFM1	38130	341	1229	0.008453	0.7
YDR412W		27974	235	1966	0.008453	1.2
YDR413C		21327	191	0		1
YDR414C	ERD1	43216	362	1628	0.000891	0.5
YDR415C		42484	374	0		0.5
YDR416W	SYF1	100228	859	1822	0.02666	0.5
YDR417C		13086	123	0		5.6
YDR418W	RPL12B	17822	165	57461	0	20.6
YDR419W	RAD30	71514	632	1563	0.011363	0.3
YDR420W	HKR1	188945	1802	1875	0.000891	0.5
YDR421W	ARO80	108204	950	268	0.173287	0.3
YDR422C	SIP1	91070	815	523	0.030137	0.3
YDR423C	CAD1	45751	409	523	0.02666	0.4
YDR424C	DYN2	10441	92	1100	0.069315	1.5
YDR425W	SNX41	70740	625	1510	0.012836	0.3
YDR426C		14613	125	0		0.3
YDR427W	RPN9	45782	393	11704	0.005975	2.1
YDR428C		29991	261	0		0.4
YDR429C	TIF35	30501	274	61000	0.000891	3.9
YDR430C	CYM1	112179	989	3454	0.000891	0.3
YDR431W		12389	103	0		0.7
YDR432W	NPL3	45407	414	60116	0.000891	1.6
YDR433W		15602	146	0		7.1
YDR434W	GPI17	60814	534	4360	0.008351	0.8
YDR435C	PPM1	37694	328	0		0.6
YDR436W	PPZ2	78491	710	411	0.01612	0.2
YDR437W	GPI19	16089	140	632	0	0.3
YDR438W	THI74	41384	370	0		0.2
YDR439W	LRS4	39354	347	1168	0.018241	0.3
YDR440W	DOT1	66201	582	1746	0.011002	0.3
YDR441C	APT2	19986	181	948	0.024755	1.2
YDR442W		14457	130
YDR443C	SSN2	159999	1420	254	0.000891	0.5
YDR444W		78108	687	1211	0.173287	0.2
YDR445C		15389	135	0		0.4
YDR446W	ECM11	34113	302
YDR447C	RPS17B	15803	136	44252	0	17.2
YDR448W	ADA2	50569	434	1094	0.011748	0.4
YDR449C	UTP6	52418	440	4924	0.020387	1.1
YDR450W	RPS18A	17037	146	186149	0	19
YDR451C	YHP1	39598	353	1650		0.5
YDR452W	PPN1	78344	674	268	0.077016	0.9
YDR453C	TSA2	21615	196	2855	0.004652	0.4
YDR454C	GUK1	20637	187	41164	0	9.8
YDR455C		10691	102	0		0.7
YDR456W	NHX1	70147	633	981	0.004715	0.4
YDR457W	TOM1	374180	3268	1026	0.015068	0.7
YDR458C		76376	663	2572	0.024755	0.4
YDR459C	PFA5	42922	374	0		0.6
YDR460W	TFB3	38128	321	2319	0.008453	0.5
YDR461C-A		9103	80
YDR461W	MFA1	3926	36	25999	0.007453	10.4
YDR462W	MRPL28	17342	147	3755	0.086643	0.6
YDR463W	STP1	58087	519	1150	0.030137	0.6
YDR464C-A		6861	62
YDR464W	SPP41	161596	1435	2664	0.000891	0.8
YDR465C	RMT2	47469	412	1836	0.010046	1.4
YDR466W	PKH3	100475	898	0		0.4
YDR467C		12180	108	0		0.4
YDR468C	TLG1	25817	224	0	0	1.1
YDR469W	SDC1	19446	175	787	0.003872	0.5
YDR470C	UGO1	57470	502	0		0.4
YDR471W	RPL27B	15505	136	187703	0	13.9
YDR472W	TRS31	31721	283	4382	0.000891	0.6
YDR473C	PRP3	55870	469	363	0.000891	0.4
YDR475C	JIP4	98690	876	0		0.3
YDR476C		25265	224	1565	0.013863	1.2
YDR477W	SNF1	72045	633	1964	0.020387	0.7
YDR478W	SNM1	22541	198	145	0.009242	0.5
YDR479C	PEX29	63542	554	4234	0.01333	0.5
YDR480W	DIG2	36879	323	1100	0.017329	0.4
YDR481C	PHO8	63004	566	1285	0.231049	1
YDR482C	CWC21	15762	135	677	0.346574	0.6
YDR483W	KRE2	51386	442	6756	0.346574	3.3
YDR484W	VPS52	74332	641	1732	0.023902	0.3
YDR485C	VPS72	90579	795	301	0.000374	0.3
YDR486C	VPS60	25861	229	1742	0.003629	0.8
YDR487C	RIB3	22567	208	8482	0.034657	1.4
YDR488C	PAC11	60074	533	632	0.012603	0.1
YDR489W	SLD5	33947	294	0		0.3
YDR490C	PKH1	86252	766	1608	0.053319	0.4
YDR491C		18825	163	0		0.4
YDR492W	IZH1	36491	316	4731	0.014146	1.4
YDR493W		13927	123	235	0.003301	0.5
YDR494W	RSM28	41216	361	0		0.6
YDR495C	VPS3	116921	1011	1903	0.012836	0.3
YDR496C	PUF6	75105	656	13670	0.000891	1.5
YDR497C	ITR1	63569	584	9841	0.011748	5.1
YDR498C	SEC20	43882	383	4125	0.017773	0.7
YDR499W	LCD1	86424	747	3584	0.049511	0.3
YDR500C	RPL37B	9868	88	26032	0	24.9
YDR501W	PLM2	58202	521	0		0.2
YDR502C	SAM2	42256	384	32266	0.000891	3.2
YDR503C	LPP1	31586	274	406	0.000891	0.4
YDR504C	SPG3	15580	127	5002	0.000891	0.9
YDR505C	PSP1	95348	841	584	0.033007	0.4
YDR506C		69281	608	495	0.069315	0.2
YDR507C	GIN4	129857	1142	1276	0.000891	0.7
YDR508C	GNP1	73597	663	21070	0.000891	2.6
YDR509W		14111	115	0		0.9
YDR510C-A		4417	38
YDR510W	SMT3	11597	101	8390	0.099021	2.9
YDR511W	ACN9	15783	133	164	0.025672	0.6
YDR512C	EMI1	21071	187	2969	0.000891	1
YDR513W	GRX2	15861	143	13579	0	2.5
YDR514C		55489	483	105	0.019804	0.4
YDR515W	SLF1	50943	447	1105	0.028881	0.2
YDR516C	EMI2	55920	500	5074	0.02236	0.9
YDR517W	GRH1	41119	372	3139	0.011363	1
YDR518W	EUG1	58982	517	0		0.5
YDR519W	FPR2	14487	135	2594	0	2.2
YDR520C		88647	772	787	0.043322	0.3
YDR521W		12690	111	0		0.1
YDR522C	SPS2	55939	502	200	0.000891	0.1
YDR523C	SPS1	55704	490	1013	0.000891	0.3
YDR524C	AGE1	54494	482	891	0.000891	0.4
YDR524C-A		4661	39
YDR524C-B		6324	66
YDR524W-C		3534	29
YDR525W	API2	12526	109	0		0.4
YDR525W-A	SNA2	9180	79	15847	0.003094
YDR526C		16915	156	0		0.5
YDR527W	RBA50	50106	439	1070	0.011363	0.7
YDR528W	HLR1	47578	423	411	0.012603	0.4
YDR529C	QCR7	14565	127	9169	0	3.3
YDR530C	APA2	36841	325	1488	0.019254	0.4
YDR531W		40903	367	3014	0.000891	1.3
YDR532C		44674	385	317	0.00478	0.3
YDR533C	HSP31	25670	237	301	0	2.2
YDR534C	FIT1	52490	528	0		0.3
YDR535C		18556	166
YDR536W	STL1	63531	569	0		0.2
YDR537C		21658	201	0		0.3
YDR538W	PAD1	26733	242	1467	0.025672	0.6
YDR539W		56163	503	727	0.016504	0.4
YDR540C		21518	179	145	0.115525	0.3
YDR541C		38586	344	0		0.2
YDR542W		12834	120	0		1.3
YDR543C		11349	99	0		0.2
YDR544C		15912	142	0		0.1
YDR545C-A		18437	159
YDR545W	YRF1-1	203779	1796	0		2.2
YEL001C		24992	225	8155	0.002925	1.9
YEL002C	WBP1	49391	430	11047	0.000891	1.2
YEL003W	GIM4	12994	111	1240	0	2
YEL004W	YEA4	39266	342	0		0.4
YEL005C	VAB2	31364	282	1931		0.6
YEL006W	YEA6	36960	335	1369	0.069315	0.6
YEL007W		72533	666	2204	0.086643	1.1
YEL008C-A		3449	30
YEL008W		14022	126	1285		0.4
YEL009C	GCN4	31310	281	4200	0.138629	14.2
YEL009C-A		15939	135
YEL010W		13523	116	0		0.6
YEL011W	GLC3	81115	704	1030	0.000891	0.5
YEL012W	UBC8	24633	218	1049	0.007967	0.6
YEL013W	VAC8	63207	578	5612	0.00673	1.1
YEL014C		12209	101	1670	0.000891	0.6
YEL015W	EDC3	61340	551	1954	0.011363	0.7
YEL016C	NPP2	57354	493	1527		0.4
YEL017C-A	PMP2	4848	43	63312	0	8.9
YEL017W	GTT3	38234	337	1088	0.009002	0.6
YEL018C-A		19365	177
YEL018W	EAF5	31644	279	787	0.008557	0.6
YEL019C	MMS21	30354	267	1567	0.005728	0.5
YEL020C		61288	560	1374	0.000891	0.4
YEL020C-B		7490	65
YEL020W-A	TIM9	10202	87
YEL021W	URA3	29239	267	65156	0.000891	0.9
YEL022W	GEA2	165666	1459	4893	0.043322	0.8
YEL023C		78319	682	0		0.5
YEL024W	RIP1	23365	215	1506	0.000891	1.5
YEL025C		136068	1188	4532	0.000891	0.5
YEL026W	SNU13	13569	126	62666	0.000891	8.1
YEL027W	CUP5	16350	160	17145	0.000891	16.8
YEL028W		17360	153	0		0.5
YEL029C	BUD16	35559	312	1547		0.4
YEL030C-A		11238	104
YEL030W	ECM10	70084	644	1020	0.000891	0.5
YEL031W	SPF1	135267	1215	8847	0	1.7
YEL032C-A		6690	53
YEL032W	MCM3	107516	971	33093	0.02236	0.8
YEL033W		16094	139	0		3.8
YEL034C-A		22705	200
YEL034W	HYP2	17114	157	231173	0	15.3
YEL035C	UTR5	19335	166	0		0.5
YEL036C	ANP1	58182	500	1682	0.000891	1.5
YEL037C	RAD23	42366	398	4098	0	1.2
YEL038W	UTR4	25187	227	1785	0.000891	1.8
YEL039C	CYC7	12532	113	1100	0.002937	0.8
YEL040W	UTR2	49906	467	8618	0.031507	5.2
YEL041W	YEF1	55873	495	252	0.009902	0.5
YEL042W	GDA1	56821	518	4153	0.346574	0.8
YEL043W		106132	956	478	0.030137	0.7
YEL044W	IES6	18533	166	1445	0	1.3
YEL045C		16468	141	1273	0.000891	0.4
YEL046C	GLY1	42815	387	69657	0.000507	2.9
YEL047C		50844	470	5761	0.003448	0.8
YEL048C		17354	152	4089	0.001142	0.4
YEL049W	PAU2	12819	120	0		0.6
YEL050C	RML2	43786	393	1325	0.008774	0.8
YEL050W-A		7510	63
YEL051W	VMA8	29194	256	7716	0.000891	1.7
YEL052W	AFG1	58264	509	2200	0.010664	0.7
YEL053C	MAK10	84302	733	1657	0.000891	0.5
YEL053W-A		12413	115
YEL054C	RPL12A	17822	165	64501	0	14.9
YEL055C	POL5	115893	1022	2967	0.021661	0.8
YEL056W	HAT2	45060	401	0		0.8
YEL057C		27228	233	0		0.3
YEL058W	PCM1	62066	557	6614	0.01612	1.7
YEL059C-A	SOM1	8415	74	301	0.000891	0.5
YEL059W		11341	102	1237	0.000891	0.4
YEL060C	PRB1	69621	635	1741	0.231049	0.9
YEL061C	CIN8	113310	1000	200	0.027726	0.8
YEL062W	NPR2	69858	615	268	0.049511	0.4
YEL063C	CAN1	65785	590	4930	0.023902	0.8
YEL064C	AVT2	53323	480	0		0.5
YEL065W	SIT1	70561	628	1859	0.000891	1.4
YEL066W	HPA3	20698	179	1093	0.231049	0.7
YEL067C		21721	195	1669	0.000891	0.4
YEL068C		12910	110	799	0.000891	0.6
YEL069C	HXT13	62734	564	0		0.3
YEL070W	DSF1	56470	502	105	0.003054	0.2
YEL071W	DLD3	55225	496	13378	0.012378	1.9
YEL072W	RMD6	26815	231	0		0.2
YEL073C		11960	107	1501	0.000891	0.4
YEL074W		13062	112	0		0.2
YEL075C		13994	122	0		0.2
YEL075W-A		22796	203
YEL076C		24465	216	0		0.2
YEL076C-A		24170	216	0		0.2
YEL077C		143091	1277	0		1.9
YEL077W-A		18618	160
YER001W	MNN1	88529	762	1320	0.003224	0.7
YER002W	NOP16	26901	231	3414	0.018734	1.8
YER003C	PMI40	48188	429	10241	0.023902	1.4
YER004W		25086	231	1585	0.000891	1.7
YER005W	YND1	71851	630	378	0.019804	0.6
YER006C-A		12380	105
YER006W	NUG1	57708	520	6518	0.000939	1.6
YER007C-A	TMA20	20277	181	4508	0.009367	1.8
YER007W	PAC2	59257	518	1802	0.031507	0.2
YER008C	SEC3	154694	1336	1125	0.023902	0.6
YER009W	NTF2	14453	125	22397	0.000891	6.8
YER010C		25563	234	710	0.033007	0.7
YER011W	TIR1	24906	254	1137	0.346574	6.7
YER012W	PRE1	22516	198	15857	0.000613	3.6
YER013W	PRP22	130010	1145	2480	0.015403	0.4
YER014C-A	BUD25	18006	153
YER014W	HEM14	59702	539	4492	0.00459	0.5
YER015W	FAA2	83437	744	2657	0.02666	0.1
YER016W	BIM1	38361	344	1944	0.012378	1
YER017C	AFG3	84543	761	2403	0.015403	0.5
YER018C	SPC25	25244	221	1961	0.004151	0.2
YER019C-A	SBH2	9606	88	2555	0.034657	2.5
YER019W	ISC1	53940	477	1822	0.011951	0.6
YER020W	GPA2	50447	449	2955	0.043322	1.1
YER021W	RPN3	60392	523	14000	0.030137	1.9
YER022W	SRB4	78475	687	1997	0.017773	0.7
YER023C-A		7439	70
YER023W	PRO3	30132	286	15519	0	2.7
YER024W	YAT2	103333	923	268	0.008351	0.5
YER025W	GCD11	57865	527	33095	0.000891	2.7
YER026C	CHO1	30804	276	5216		1.5
YER027C	GAL83	46648	417	2514	0.020387	0.5
YER028C	MIG3	43119	394	753	0	0.2
YER029C	SMB1	22379	196	1086	0	1.2
YER030W	CHZ1	17462	153	1522	0	2.1
YER031C	YPT31	24469	223	5443	0.009002	2.5
YER032W	FIR1	98811	876	1166		0.3
YER033C	ZRG8	119349	1076	1738	0.000891	0.3
YER034W		21190	185	1472	0.011552	0.4
YER035W	EDC2	16071	145	1615	0.01333	1.3
YER036C	ARB1	68377	610	23718	0.013078	3.3
YER037W	PHM8	37719	321	164	0.019254	0.4
YER038C	KRE29	53771	464	839		0.2
YER038W-A		14348	126
YER039C	HVG1	27687	249	0		0.2
YER039C-A		7986	72	83	0.000891
YER040W	GLN3	79382	730	495	0.231049	0.2
YER041W	YEN1	87389	759	110	0.038508	0.2
YER042W	MXR1	21141	184	2389	0.00478	1.6
YER043C	SAH1	49125	449	91680	0.000891	12
YER044C	ERG28	17135	148	527	0.231049	1.6
YER044C-A	MEI4	48214	408	0		0.3
YER045C	ACA1	54592	489	0		0.5
YER046W	SPO73	16598	143	0		0.6
YER046W-A		12722	109
YER047C	SAP1	100331	897	252	0.020387	0.2
YER048C	CAJ1	44855	391	6295	0.000891	1.8
YER048W-A	ISD11	11266	94	4595	0.000891
YER049W	TPA1	74041	644	4405	0.019804	1.6
YER050C	RSM18	15835	138	1018	0.010502	1.8
YER051W	JHD1	56530	492	658	0.018241	0.1
YER052C	HOM3	58109	527	24573	0.008887	1.1
YER053C	PIC2	33528	300	6563	0.000891	1.9
YER053C-A		4459	37	3537	0
YER054C	GIP2	62318	548	105	0.017329	0.2
YER055C	HIS1	32266	297	13664	0.000891	5.2
YER056C	FCY2	58201	533	19436	0.023105	5.5
YER056C-A	RPL34A	13639	121	30390	0	6.5
YER057C	HMF1	13906	129	565	0	2.8
YER058W	PET117	12281	107	0		0.9
YER059W	PCL6	47007	420	873	0.01333	0.5
YER060W	FCY21	58050	528	1650	0.000891	0.3
YER060W-A	FCY22	57327	530	0		1.2
YER061C	CEM1	47640	442	1391	0	0.3
YER062C	HOR2	27814	250	3601	0	2.1
YER063W	THO1	24137	218	5530	0.011002	1.3
YER064C		56638	505	1456	0.346574	0.8
YER065C	ICL1	62408	557	12261	0.000891	0.2
YER066C-A		19854	166	0		0.4
YER066W		20686	185	0		0.5
YER067C-A		12901	107
YER067W		18989	161	5921	0	2.2
YER068C-A		15999	143
YER068W	MOT2	65354	587	3181	0.027726	0.4
YER069W	ARG5,6	94868	863	994	0.000891	0.6
YER070W	RNR1	99560	888	298342	0.009002	1.3
YER071C		14498	126	672	0.010345	0.6
YER072W	VTC1	14371	129	15472	0.000891	3.9
YER073W	ALD5	56620	520	12798	0.01083	1
YER074W	RPS24A	15329	135	33831	0	18.3
YER074W-A	YOS1	9436	85
YER075C	PTP3	105250	928	645	0.018241	0.1
YER076C		33466	302	0		0.3
YER076W-A		13260	115
YER077C		79547	688	509	0.016906	0.2
YER078C		57989	511	4270	0.024755	0.3
YER078W-A		6263	54
YER079C-A		12599	112
YER079W		23197	210	1330	0.016504	0.8
YER080W		72414	627	4734	0.017329	1
YER081W	SER3	51193	469	3565	0.00361	0.4
YER082C	UTP7	62316	554	2630	0.012836	0.7
YER083C	GET2	31493	285	2407	0.000891	1.1
YER084W		14313	128	586	0.040773	0.3
YER084W-A		20288	170
YER085C		20484	173	0		0.3
YER086W	ILV1	63831	576	6635	0.015753	1.2
YER087C-A		20007	183	182	0.012603	1.5
YER087C-B	SBH1	8711	82		0.000891
YER087W		65880	576	401	0.231049	0.5
YER088C	DOT6	73048	670	2151	0.038508	1.1
YER088C-A		11926	107
YER088W-B		5208	48
YER089C	PTC2	50388	464	6626	0.006931	0.8
YER090C-A		3423	29
YER090W	TRP2	56767	507	9511	0.017773	1
YER091C	MET6	85859	767	106890	0.018241	3.2
YER091C-A		8146	73
YER092W	IES5	14312	125	1602	0.009242	0.7
YER093C	TSC11	164367	1430	0		0.3
YER093C-A		15753	137	1541	0.000588	0.7
YER094C	PUP3	22605	205	39476	0.000891	9.3
YER095W	RAD51	42963	400	6544	0.011552	0.7
YER096W	SHC1	56578	512	1150	0.000891	0.1
YER097W		12728	109	0		0.2
YER098W	UBP9	86243	754	83	0.077016	0.2
YER099C	PRS2	34765	318	4198	0	1
YER100W	UBC6	28383	250	1115	0.02666	1
YER101C	AST2	48370	430	787	0.036481	0.2
YER102W	RPS8B	22489	200	43903	0	44.1
YER103W	SSA4	69650	642	8494	0	1.4
YER104W	RTT105	24413	208	217	0.231049	0.4
YER105C	NUP157	156647	1391	3020	0.021004	0.5
YER106W	MAM1	35752	302	0		0.2
YER107C	GLE2	40522	365	1518	0.000891	0.8
YER107W-A		11675	106
YER109C	FLO8	86648	798	0		0.5
YER110C	KAP123	122600	1113	23676	0.005332	1.6
YER111C	SWI4	123805	1093	495	0.004916	0.4
YER112W	LSM4	21276	187	2448	0.003194	0.9
YER113C		81545	706	1537	0.000891	0.4
YER114C	BOI2	115687	1040	1218	0.031507	0.3
YER115C	SPR6	21512	191	0		0.5
YER116C	SLX8	30764	274	797	0.000891	0.2
YER117W	RPL23B	14473	137	96199	0	27.9
YER118C	SHO1	41125	367	2038	0.007296	0.8
YER119C	AVT6	48840	448	0		0.3
YER119C-A		14098	123	0		1.4
YER120W	SCS2	26925	244	4354	0.001253	2.9
YER121W		12941	114	0		0.4
YER122C	GLO3	55093	493	3782	0.012378	1.7
YER123W	YCK3	60260	524	1192	0.027726	0.4
YER124C	DSE1	63998	573	2589	0.346574	1
YER125W	RSP5	91816	809	2061	0.000891	0.6
YER126C	NSA2	29722	261	32389	0.009902	1.7
YER127W	LCP5	40794	357	1202	0.02236	0.9
YER128W		23488	203	1874	0.005924	0.3
YER129W	SAK1	126871	1142	632	0.002888	0.3
YER130C		50319	443	0		0.6
YER131W	RPS26B	13447	119	243361	0	11.7
YER132C	PMD1	195381	1753	1023	0.231049	0.3
YER133W	GLC7	35907	312	18508	0.011363	2.5
YER133W-A		13357	113
YER134C		20441	178	3738	0	1.3
YER135C		15421	130	0		0.1
YER136W	GDI1	51206	451	8020	0	2
YER137C		16603	148	0		0.5
YER137W-A		11524	101
YER138W-A		3954	34
YER139C		26239	226	4604	0.007534	0.3
YER140W		64793	556	748	0.000891	0.2
YER141W	COX15	54658	486	5181	0.013863	1.7
YER142C	MAG1	34333	296	1088	0	0.3
YER143W	DDI1	47354	428	3132	0.043322	0.4
YER144C	UBP5	92260	805	252	0.049511	0.5
YER145C	FTR1	45722	404	8920	0.003788	2
YER145C-A		16018	145
YER146W	LSM5	10423	93	0		2.6
YER147C	SCC4	72140	624	1174	0.005097	0.3
YER147C-A		14884	136
YER148W	SPT15	27003	240	4164	0.000891	2.9
YER148W-A		20822	192
YER149C	PEA2	48164	420	3716	0.008774	0.4
YER150W	SPI1	14996	148	21220	0.000891	6.2
YER151C	UBP3	101916	912	3752	0.015403	0.5
YER152C		49490	443	1123	0	0.7
YER152W-A		21594	188
YER153C	PET122	29155	254	393	0.008351	0.4
YER154W	OXA1	44815	402	5251	0.000891	1.1
YER155C	BEM2	245428	2167	2510	0.000265	0.8
YER156C		38174	338	2860	0	0.9
YER157W	COG3	92543	801	2532	0.00456	0.4
YER158C		63711	573	776	0.231049	0.2
YER158W-A		8775	71
YER159C	BUR6	15517	142	3411	0	1.7
YER161C	SPT2	38551	333	1154	0.02666	0.5
YER162C	RAD4	87203	754	736	0.01216	0.2
YER163C		26293	232	1088	0.010345	0.9
YER164W	CHD1	168240	1468	1303	0.036481	0.4
YER165C-A		13420	118
YER165W	PAB1	64344	577	100115	0.000891	3.4
YER166W	DNF1	177797	1571	2016	0	0.5
YER167W	BCK2	93737	851	2207	0.000891	0.6
YER168C	CCA1	62484	546	7451	0.004359	0.4
YER169W	RPH1	90211	796	3119	0.012603	0.6
YER170W	ADK2	25194	225	1132	0.005134	0.3
YER171W	RAD3	89785	778	12123	0.02236	0.4
YER172C	BRR2	246183	2163	2712	0.086643	0.4
YER172C-A		13972	126
YER173W	RAD24	75726	659	632	0.04621	0.3
YER174C	GRX4	27493	244	3561	0	1
YER175C	TMT1	34768	299	787	0	0.3
YER175W-A		6467	54
YER176W	ECM32	126969	1121	1217	0.000891	0.7
YER177W	BMH1	30091	267	91016	0	12.5
YER178W	PDA1	46343	420	35697	0.009002	5.4
YER179W	DMC1	36612	334	0		0.2
YER180C	ISC10	31655	267	0		0.3
YER180C-A	SLO1	9735	85
YER181C		12458	107	0		0.5
YER182W		27698	244	1615	0.009763	0.6
YER183C	FAU1	24059	211	393	0	1.2
YER184C		91076	794	0		0.2
YER185W		33732	303	2525	0.021004	0.2
YER186C		35911	306	0		0.6
YER187W		15395	141	3888	0.000891	0.5
YER188C-A		11411	99
YER188W		27312	239	1066		0.3
YER189W		14008	122	0		0.3
YER190C-A		17367	191
YER190C-B		18602	160
YER190W	YRF1-2	190501	1681	0		2.7
YFL001W	DEG1	50888	442	3109	0.008887	0.6
YFL002C	SPB4	69422	606	3100	0.023902	0.9
YFL003C	MSH4	99224	878	0		0.2
YFL004W	VTC2	95440	828	2998	0.02666	0.7
YFL005W	SEC4	23506	215	0		1.8
YFL007W	BLM10	245993	2143	1556	0.115525	0.4
YFL008W	SMC1	141279	1225	3190	0.027726	0.4
YFL009W	CDC4	86089	779	0		0.8
YFL010C	WWM1	22655	211	5060	0.007534	2.4
YFL010W-A	AUA1	11722	94	0		1.3
YFL011W	HXT10	60662	546	2386	0.000891	0.2
YFL012W		17179	148
YFL012W-A		14509	124
YFL013C	IES1	78752	692	1189	0.028881	0.5
YFL013W-A		28771	267	2474	0.000891	0.7
YFL014W	HSP12	11693	109	2407	0	3.1
YFL015C		19300	164	0		0.2
YFL015W-A		11665	105
YFL016C	MDJ1	55561	511	3488	0.013078	1.7
YFL017C	GNA1	18135	159	2141	0.027726	0.8
YFL017W-A	SMX2	8482	77	2045	0.002334	0.8
YFL018C	LPD1	54010	499	15091	0	2
YFL019C		13747	117	0		0.3
YFL020C	PAU5	12845	122	0		0.3
YFL021C-A		31820	284
YFL021W	GAT1	56327	510	994	0.033007	0.3
YFL022C	FRS2	57511	503	5200	0.000891	2.3
YFL023W	BUD27	91421	796	1158	0.053319	0.5
YFL024C	EPL1	96737	832	571	0.008155	0.5
YFL025C	BST1	117754	1029	1096	0.010046	0.3
YFL026W	STE2	47849	431	5556	0.077016	3.1
YFL027C	GYP8	57618	497	481	0.012603	0.5
YFL028C	CAF16	33090	289	1358	0.003165	1.2
YFL029C	CAK1	42186	368	1060	0.004916	0.3
YFL030W	AGX1	41907	385	285	0.000891	0.3
YFL031C-A		3764	33
YFL031W	HAC1	26904	238	7531	0.057762	4.2
YFL032W		12384	106	0		0.7
YFL033C	RIM15	196529	1770	162	0.000891	0.4
YFL034C-A	RPL22B	13827	122	42368	0	1.8
YFL034C-B	MOB2	33276	287	1362	0.038508	0.3
YFL034W		119495	1073	934	0.01083	0.3
YFL036W	RPO41	153046	1351	15371	0.000891	0.5
YFL037W	TUB2	50922	457	24678	0.000891	3.3
YFL038C	YPT1	23214	206	21175	0.000891	6.1
YFL039C	ACT1	41689	375	202799	0.000891	16.1
YFL040W		60609	540	0		1
YFL041W	FET5	70880	622	3239	0.077016	0.6
YFL041W-A		7583	63
YFL042C		76347	674	2318	0.000891	0.2
YFL044C	OTU1	33510	301	2325	0.010046	0.5
YFL045C	SEC53	29063	254	9137	0.017773	6.3
YFL046W		24018	207	2568		0.7
YFL047W	RGD2	82208	714	1344	0.005924	0.5
YFL048C	EMP47	50330	445	2771	0.053319	1
YFL049W	SWP82	70275	623	2673	0.231049	0.3
YFL050C	ALR2	96683	858	1344	0.231049	0.2
YFL051C		18110	160	0		0.3
YFL052W		53240	465	0		0.2
YFL053W	DAK2	62134	591	366		0.1
YFL054C		70507	646	0		0.2
YFL055W	AGP3	61051	558	0		0.3
YFL056C	AAD6	23918	212	0		0.2
YFL057C	AAD16	16595	152	0		0.9
YFL058W	THI5	38591	340	0		0.3
YFL059W	SNZ3	32019	298	0		0.4
YFL060C	SNO3	25132	222	164	0.009495	0.3
YFL061W		25152	225	0		0.2
YFL062W	COS4	45312	379	6814	0.006027	2
YFL063W		17473	151	0		0.4
YFL064C		20427	174	0		0.2
YFL065C		11785	102	0		0.2
YFL066C		43828	392	0		0.5
YFL067W		16473	175	0		0.1
YFL068W		18593	160	0		0.4
YFR001W	LOC1	23590	204	2463	0	1.5
YFR002W	NIC96	96173	839	5842	0.019804	0.5
YFR003C	YPI1	18187	155	910	0.000891	0.8
YFR004W	RPN11	34398	306	14447	0.005023	3.4
YFR005C	SAD1	52166	448	140	0.099021	0.6
YFR006W		61753	535	838	0.000891	1.2
YFR007W		39885	353	135	0.010193	0.3
[truncated: 4,577 more rows]

## Sheet: yassourPNAS2009TableSD2.csv
Gene	Name	Chr	5' UTR	5' CDS	3' CDS	3' UTR
YAL069W		1	NaN	335	649	NaN
YAL068W-A		1	NaN	538	792	NaN
YAL068C		1	NaN	2169	1807	NaN
YAL067W-A		1	NaN	2480	2707	NaN
YAL067C	SEO1	1	NaN	9017	7236	NaN
YAL066W		1	NaN	10092	10400	NaN
YAL065C		1	NaN	11952	11566	NaN
YAL064W-B		1	NaN	12047	12427	NaN
YAL064C-A		1	NaN	13744	13364	NaN
YAL064W		1	NaN	21526	21852	NaN
YAL063C-A		1	NaN	22687	22397	NaN
YAL063C	FLO9	1	NaN	27969	24001	NaN
YAL062W	GDH3	1	31566	31568	32941	33366
YAL061W	BDH2	1	33366	33449	34702	34786
YAL060W	BDH1	1	34786	35156	36304	36406
YAL059W	ECM1	1	36406	36510	37148	NaN
YAL059C-A		1	NaN	36919	36497	36406
YAL058W	CNE1	1	NaN	37465	38973	39133
YAL056C-A		1	39133	39047	38697	NaN
YAL056W	GPB2	1	39139	39260	41902	NaN
YAL055W	PEX22	1	NaN	42178	42720	43419
YAL054C	ACS1	1	45422	45023	42882	NaN
YAL053W	FLC2	1	45434	45900	48251	48329
YAL051W	OAF1	1	48497	48565	51708	51777
YAL049C		1	52697	52596	51856	51777
YAL047W-A		1	NaN	54585	54914	NaN
YAL048C	GEM1	1	54865	54790	52802	52697
YAL047C	SPC72	1	56883	56858	54990	54936
YAL046C		1	NaN	57386	57030	56893
YAL044W-A		1	57373	57519	57851	57933
YAL045C		1	57933	57797	57489	57373
YAL044C	GCV3	1	58474	58463	57951	57933
YAL043C	PTA1	1	61085	61053	58696	58623
YAL042W	ERV46	1	61276	61317	62564	62675
YAL042C-A		1	NaN	61609	61232	NaN
YAL041W	CDC24	1	62781	62841	65405	NaN
YAL040C	CLN3	1	67871	67521	65779	NaN
YAL039C	CYC3	1	69574	69526	68717	68674
YAL038W	CDC19	1	71754	71787	73289	73620
YAL037C-B		1	73620	73301	72327	71754
YAL037C-A		1	73620	73519	73427	NaN
YAL037W		1	73636	74021	74824	74896
YAL036C	RBG1	1	76198	76153	75044	74896
YAL035W	FUN12	1	76382	76428	79436	79560
YAL034W-A	MTW1	1	79696	79719	80588	80616
YAL034C-B		1	80616	79843	79490	NaN
YAL034C	FUN19	1	82573	81952	80711	80616
YAL033W	POP5	1	82700	82707	83228	NaN
YAL032C	PRP45	1	NaN	84475	83336	82700
YAL031W-A		1	NaN	84670	84978	NaN
YAL031C	GIP4	1	87080	87032	84750	NaN
YAL030W	SNC1	1	87263	87287	87753	87823
YAL029C	MYO4	1	92883	92271	87856	87823
YAL028W	FRT2	1	92883	92901	94487	NaN
YAL027W		1	94483	94688	95473	95563
YAL026C-A		1	NaN	95824	95387	NaN
YAL026C	DRS2	1	99775	99698	95631	95563
YAL025C	MAK16	1	101284	101146	100226	99890
YAL024C	LTE1	1	106049	105873	101566	101325
YAL023C	PMT2	1	108905	108552	106273	106145
YAL022C	FUN26	1	110538	110431	108878	NaN
YAL021C	CCR4	1	113442	113360	110847	110612
YAL019W-A		1	113560	114251	114820	NaN
YAL020C	ATS1	1	NaN	114616	113615	113560
YAL019W	FUN30	1	114812	114920	118315	118398
YAL018C		1	NaN	119542	118565	NaN
YAL017W	PSK1	1	119684	120226	124296	124505
YAL016C-B		1	124505	124493	124308	NaN
YAL016W	TPD3	1	124789	124880	126787	126789
YAL016C-A		1	NaN	125070	124756	NaN
YAL015C	NTG1	1	128189	128103	126904	126789
YAL014C	SYN8	1	129082	129020	128253	128189
YAL013W	DEP1	1	129235	129271	130533	130591
YAL012W	CYS3	1	130693	130802	131986	132084
YAL011W	SWC3	1	132172	132202	134079	NaN
YAL010C	MDM10	1	135695	135667	134186	NaN
YAL009W	SPO7	1	135828	135856	136635	136888
YAL008W	FUN14	1	136888	136916	137512	137568
YAL007C	ERP2	1	138534	138347	137700	137568
YAL004W		1	140610	140762	141409	141545
YAL005C	SSA1	1	141545	141433	139505	139227
YAL003W	EFB1	1	142145	142176	143162	143497
YAL002W	VPS8	1	143528	143709	147533	147568
YAL001C	TFC3	1	151193	151168	147596	147568
YAR002W	NUP60	1	152216	152259	153878	154016
YAR002C-A	ERP1	1	154854	154726	154067	154016
YAR003W	SWD1	1	154919	155007	156287	156719
YAR007C	RFA1	1	158679	158621	156756	156719
YAR008W	SEN34	1	158852	158967	159794	160246
YAR014C	BUD14	1	169065	168866	166743	166377
YAR015W	ADE1	1	169253	169370	170290	170593
YAR018C	KIN3	1	NaN	171698	170391	NaN
YAR019W-A		1	NaN	174996	175340	NaN
YAR019C	CDC15	1	175173	175133	172209	NaN
YAR020C	PAU7	1	NaN	177021	176854	176823
YAR023C		1	NaN	179818	179279	NaN
YAR027W	UIP3	1	183762	183764	184471	184721
YAR028W		1	184798	184886	185590	185698
YAR029W		1	185698	186315	186539	NaN
YAR031W	PRM9	1	NaN	186830	187726	NaN
YAR030C		1	187435	186847	186506	NaN
YAR033W	MST28	1	NaN	188101	188805	NaN
YAR035W	YAT1	1	NaN	190187	192250	NaN
YAR035C-A		1	NaN	192411	192331	NaN
YAR042W	SWH1	1	NaN	192613	196179	196277
YAR047C		1	NaN	201780	201460	NaN
YAR050W	FLO1	1	NaN	203394	208007	NaN
YAR053W		1	NaN	208358	208654	NaN
YAR060C		1	NaN	217483	217148	NaN
YAR064W		1	NaN	220189	220488	NaN
YAR066W		1	NaN	221040	221651	NaN
YAR068W		1	NaN	222397	222882	NaN
YAR069C		1	NaN	224295	224002	NaN
YAR070C		1	NaN	224853	224554	NaN
YAR071W	PHO11	1	NaN	225451	226854	226902
YAR073W	IMD1	1	NaN	227733	228944	NaN
YAR075W		1	NaN	228835	229308	NaN
YBL113W-A		2	NaN	646	1128	NaN
YBL113C		2	NaN	2658	280	NaN
YBL112C		2	NaN	2899	2582	NaN
YBL111C		2	NaN	5009	2907	NaN
YBL109W		2	NaN	5790	6125	NaN
YBL108C-A		2	NaN	7733	7605	NaN
YBL108W		2	NaN	8177	8482	8851
YBL107W-A		2	NaN	9268	9372	NaN
YBL107C		2	NaN	10551	9961	9767
YBL106C	SRO77	2	14162	13879	10847	10583
YBL105C	PKC1	2	17961	17696	14241	14162
YBL104C		2	NaN	21293	18177	18022
YBL103C	RTG3	2	23788	23535	22075	21650
YBL102W	SFT2	2	23912	24098	24745	24892
YBL101C	ECM21	2	29018	28299	24946	24892
YBL100W-C		2	NaN	28427	28546	29018
YBL099W	ATP1	2	36624	37050	38687	38884
YBL100C		2	NaN	37300	36986	36624
YBL098W	BNA4	2	38884	39142	40524	40629
YBL097W	BRN1	2	40747	40828	43092	43267
YBL095W		2	43267	43274	44086	NaN
YBL096C		2	NaN	43479	43171	NaN
YBL094C		2	NaN	44094	43762	43267
YBL093C	ROX3	2	45121	44915	44253	NaN
YBL092W	RPL32	2	45541	45642	46367	46461
YBL091C-A	SCS22	2	47321	47177	46562	46461
YBL091C	MAP2	2	48641	48625	47360	47321
YBL090W	MRP21	2	48641	48822	49355	49441
YBL089W	AVT5	2	49441	49571	50950	NaN
YBL088C	TEL1	2	NaN	59379	51016	NaN
YBL087C	RPL23A	2	60824	60735	59818	59627
YBL086C		2	62709	62599	61199	61149
YBL085W	BOI1	2	63529	63873	66815	66849
YBL084C	CDC27	2	69638	69442	67166	66849
YBL083C		2	NaN	70135	69710	69660
YBL082C	ALG3	2	71220	71124	69748	69660
YBL081W		2	71554	71863	72969	73014
YBL080C	PET112	2	74747	74692	73067	73014
YBL079W	NUP170	2	75196	75256	79764	79796
YBL078C	ATG8	2	80875	80728	80375	79796
YBL077W		2	NaN	80895	81326	81337
YBL076C	ILS1	2	84335	84259	81041	80937
YBL075C	SSA3	2	86466	86446	84497	84366
YBL073W		2	NaN	87644	87955	NaN
YBL074C	AAR2	2	87793	87787	86720	86466
YBL072C	RPS8A	2	89592	89438	88521	88032
YBL071C-B		2	89592	89554	89456	88952
YBL071W-A	KTI11	2	89935	89976	90224	NaN
YBL071C		2	NaN	90529	90221	89935
YBL069W	AST1	2	NaN	90739	92028	92160
YBL070C		2	NaN	90923	90603	89935
YBL068W-A		2	NaN	91792	92028	92160
YBL068W	PRS4	2	92365	92412	93395	NaN
YBL067C	UBP13	2	96191	95884	93641	NaN
YBL065W		2	NaN	99965	100309	NaN
YBL066C	SEF1	2	100209	100117	96671	96239
YBL064C	PRX1	2	101203	101158	100373	100299
YBL063W	KIP1	2	101881	101888	105223	105241
YBL062W		2	105241	105310	105690	NaN
YBL061C	SKT5	2	107520	107408	105318	105241
YBL060W	YEL1	2	107888	107934	109997	NaN
YBL059C-A		2	110568	110541	110127	109988
YBL059W		2	110568	110596	111246	111291
YBL058W	SHP1	2	111407	111439	112710	112767
YBL057C	PTH2	2	NaN	113447	112803	112767
YBL056W	PTC3	2	113622	113765	115171	115562
YBL055C		2	117404	116832	115576	115562
YBL054W		2	NaN	117592	119169	119328
YBL053W		2	119328	119338	119712	NaN
YBL052C	SAS3	2	122348	121877	119382	119328
YBL051C	PIN4	2	124839	124762	122756	NaN
YBL050W	SEC17	2	125049	125128	126122	126135
YBL049W	MOH1	2	126135	126831	127247	127795
YBL048W		2	NaN	127302	127613	127795
YBL047C	EDE1	2	132230	132043	127898	127795
YBL046W	PSY4	2	132295	132427	133752	133915
YBL045C	COR1	2	135781	135519	134146	133915
YBL044W		2	NaN	136001	136369	NaN
YBL043W	ECM13	2	NaN	136691	137464	NaN
YBL042C	FUI1	2	140343	140263	138344	138035
YBL041W	PRE7	2	141208	141250	141975	NaN
YBL040C	ERD2	2	NaN	142871	142115	141948
YBL039W-B		2	142728	143396	143575	NaN
YBL039C-A		2	NaN	145034	144951	NaN
YBL039C	URA7	2	NaN	145731	143992	NaN
YBL038W	MRPL16	2	NaN	146190	146888	146996
YBL037W	APL3	2	147030	147212	150289	150370
YBL036C		2	151230	151223	150450	150370
YBL035C	POL12	2	153660	153613	151496	151230
YBL034C	STU1	2	158983	158392	153851	153691
YBL033C	RIB1	2	159714	159696	158659	158583
YBL032W	HEK2	2	160037	160187	161332	161520
YBL031W	SHE1	2	161662	161702	162718	162742
YBL030C	PET9	2	NaN	164000	163044	NaN
YBL029C-A		2	164863	164775	164491	164363
YBL029W		2	165842	166137	167267	167884
YBL028C		2	167884	167841	167521	NaN
YBL027W	RPL19B	2	168390	168426	169379	169470
YBL026W	LSM2	2	170232	170626	171041	171282
YBL025W	RRN10	2	171427	171484	171921	NaN
YBL024W	NCL1	2	NaN	172537	174591	174707
YBL023C	MCM2	2	177653	177529	174923	174707
YBL022C	PIM1	2	181403	181278	177877	177796
YBL021C	HAP3	2	NaN	182097	181663	181463
YBL020W	RFT1	2	NaN	182404	184128	NaN
YBL019W	APN2	2	NaN	184356	185918	186539
YBL018C	POP8	2	186539	186477	186001	NaN
YBL017C	PEP1	2	NaN	191586	186847	186772
YBL016W	FUS3	2	192432	192454	193515	193771
YBL015W	ACH1	2	193979	194125	195705	196224
YBL014C	RRN6	2	201786	201751	199067	198956
YBL013W	FMT1	2	NaN	202059	203264	NaN
YBL011W	SCT1	2	202920	203541	205820	205900
YBL012C		2	NaN	203810	203409	202920
YBL010C		2	207073	206952	206110	205900
YBL009W	ALK2	2	207162	207197	209227	209327
YBL008W-A		2	NaN	209412	209651	NaN
YBL008W	HIR1	2	209590	209656	212178	212213
YBL007C	SLA1	2	217148	216369	212635	212468
YBL006W-A		2	NaN	216714	216863	217148
YBL006C	LDB7	2	217148	217132	216590	NaN
YBL005W	PDR3	2	217148	217473	220403	221066
YBL004W	UTP20	2	NaN	227639	235120	235224
YBL003C	HTA2	2	236020	235795	235397	235224
YBL002W	HTB2	2	236459	236495	236890	237563
YBL001C	ECM15	2	237563	237469	237155	236459
YBR001C	NTH2	2	241422	241285	238943	238905
YBR002C	RER2	2	NaN	242570	241710	241530
YBR003W	COQ1	2	NaN	242811	244232	244310
YBR004C	GPI18	2	245716	245669	244368	244310
YBR005W	RCR1	2	245826	245908	246549	246775
YBR006W	UGA2	2	246891	247012	248505	248551
YBR007C	DSF2	2	251192	251017	248807	248551
YBR008C	FLR1	2	NaN	254210	252564	252431
YBR009C	HHF1	2	255711	255682	255371	255191
YBR010W	HHT1	2	256182	256329	256739	257162
YBR011C	IPP1	2	258022	257973	257110	NaN
YBR012C		2	259579	259564	259145	258939
YBR013C		2	266181	265879	265490	265359
YBR014C		2	267469	267336	266725	266539
YBR015C	MNN2	2	269591	269503	267710	267571
YBR016W		2	270231	270247	270633	271071
YBR017C	KAP104	2	273768	273703	270947	270231
YBR018C	GAL7	2	275598	275527	274427	273988
YBR019C	GAL10	2	NaN	278352	276253	276156
YBR020W	GAL1	2	NaN	279021	280607	280749
YBR021W	FUR4	2	281247	281443	283344	283687
YBR022W	POA1	2	283687	283738	284271	284807
YBR023C	CHS3	2	288074	287925	284428	283687
YBR024W	SCO2	2	289333	289445	290350	290493
YBR025C	OLA1	2	292143	291865	290681	290493
YBR026C	ETR1	2	294328	294019	292877	292608
YBR027C		2	NaN	294356	294024	NaN
YBR028C		2	296147	296002	294425	294328
YBR029C	CDS1	2	297818	297742	296369	296229
YBR030W		2	298047	298292	299950	300027
YBR031W	RPL4A	2	300124	300166	301254	301349
YBR032W		2	301349	301519	301821	NaN
YBR033W	EDS1	2	301349	301944	304703	304749
YBR034C	HMT1	2	306097	305976	304930	304749
YBR035C	PDX3	2	307061	306955	306269	306131
YBR036C	CSG2	2	310425	310313	309081	309006
YBR037C	SCO1	2	311498	311451	310564	310491
YBR038W	CHS2	2	311848	311897	314788	314976
YBR039W	ATP3	2	315440	315575	316510	316640
YBR040W	FIG1	2	316640	316968	317864	NaN
YBR041W	FAT1	2	318197	318266	320275	320337
YBR042C	CST26	2	NaN	321609	320416	320337
YBR043C	QDR3	2	324081	323945	321876	NaN
YBR044C	TCM62	2	326331	326058	324337	324270
YBR045C	GIP1	2	330250	330090	328369	NaN
YBR046C	ZTA1	2	331574	331509	330505	330250
YBR047W		2	331699	331831	332358	332408
YBR048W	RPS11B	2	332743	332829	333810	NaN
YBR049C	REB1	2	336954	336816	334384	334183
YBR051W		2	NaN	337986	338336	338419
YBR050C	REG2	2	338419	338197	337181	337114
YBR052C	RFS1	2	339445	339350	338718	338425
YBR053C		2	340764	340749	339673	339453
YBR054W	YRO2	2	342569	343099	344133	344569
YBR055C	PRP6	2	347304	347299	344600	344569
YBR056W		2	347724	347877	349382	349424
YBR056W-A		2	351069	351253	351453	351853
YBR056C-B		2	351853	351449	351291	351069
YBR057C	MUM2	2	353443	353291	352191	351958
YBR058C	UBP14	2	356075	356015	353670	353466
YBR058C-A	TSC3	2	356865	356564	356322	356125
YBR059C	AKL1	2	360329	360185	356859	NaN
YBR060C	ORC2	2	362605	362512	360650	360559
YBR061C	TRM7	2	365742	365717	364785	NaN
YBR062C		2	366627	366598	365974	365865
YBR064W		2	NaN	367761	368189	NaN
YBR063C		2	NaN	368182	366968	366715
YBR065C	ECM2	2	369783	369676	368582	NaN
YBR066C	NRG2	2	370755	370697	370035	369795
YBR067C	TIP1	2	372775	372732	372100	371975
YBR068C	BAP2	2	375735	375687	373858	373655
YBR069C	TAT1	2	378680	378430	376571	376515
YBR070C	ALG14	2	380064	379931	379218	379173
YBR071W		2	380293	380408	381043	381273
YBR072W	HSP26	2	381953	382027	382671	383069
YBR072C-A		2	383069	383016	382855	NaN
YBR073W	RDH54	2	383136	383209	385983	386107
YBR074W		2	386210	386281	389211	389309
YBR076W	ECM8	2	390228	390369	391388	391708
YBR076C-A		2	391708	391611	391345	391188
YBR077C	SLM4	2	392537	392287	391799	391708
YBR078W	ECM33	2	392883	393118	394854	395363
YBR079C	RPG1	2	398293	398271	395377	395363
YBR080C	SEC18	2	400957	400884	398608	398432
YBR081C	SPT7	2	405382	405245	401247	401117
YBR082C	UBC4	2	407501	407163	406622	406479
YBR083W	TEC1	2	409118	409163	410623	410817
YBR084W	MIS1	2	410928	411048	413975	414088
YBR084C-A	RPL19A	2	415472	415255	414180	414088
YBR085W	AAC3	2	415876	415977	416900	417016
YBR085C-A		2	419422	419158	418901	NaN
YBR086C	IST2	2	NaN	423035	420195	420105
YBR087W	RFC5	2	NaN	423759	424823	NaN
YBR089W		2	NaN	425177	425776	426045
YBR088C	POL30	2	426045	425760	424984	NaN
YBR089C-A	NHP6B	2	NaN	426867	426184	426045
YBR090C		2	NaN	427052	426327	426045
YBR091C	MRS5	2	NaN	427478	427149	NaN
YBR092C	PHO3	2	NaN	429095	427692	NaN
YBR093C	PHO5	2	430985	430945	429542	NaN
YBR094W	PBY1	2	431980	432030	434291	NaN
YBR095C	RXT2	2	435719	435692	434400	433700
YBR096W		2	435940	436015	436707	436777
YBR097W	VPS15	2	436905	436945	441309	NaN
YBR098W	MMS4	2	NaN	441509	443584	444185
YBR099C		2	NaN	443301	442918	NaN
YBR101C	FES1	2	444725	444687	443815	NaN
YBR102C	EXO84	2	447386	447317	445056	444725
YBR103W	SIF2	2	447474	447703	449310	449415
YBR103C-A		2	NaN	449457	449314	NaN
YBR104W	YMC2	2	449580	449661	450650	450760
YBR105C	VID24	2	452059	451963	450875	450760
YBR106W	PHO88	2	452581	452652	453218	453361
YBR107C	IML3	2	454715	454524	453787	453361
YBR108W		2	454756	454816	457659	457716
YBR109C	CMD1	2	458409	458356	457913	457716
YBR109W-A		2	NaN	458602	458826	NaN
YBR110W	ALG1	2	458691	458866	460215	460365
YBR111C	YSA1	2	462507	461867	461172	460927
YBR111W-A	SUS1	2	461847	462133	462573	NaN
YBR113W		2	NaN	465560	466042	NaN
YBR112C	CYC8	2	465997	465764	462864	462507
YBR114W	RAD16	2	467150	467242	469614	469670
YBR115C	LYS2	2	473993	473920	469742	469670
YBR116C		2	NaN	474720	474193	NaN
YBR117C	TKL2	2	NaN	476431	474386	474235
YBR118W	TEF2	2	477427	477665	479041	NaN
YBR119W	MUD1	2	479008	479332	480317	481009
YBR120C	CBP6	2	481009	480917	480429	NaN
YBR121C-A		2	NaN	482478	482320	481694
YBR121C	GRS1	2	483549	483361	481358	481214
YBR122C	MRPL36	2	484724	484497	483964	483764
YBR124W		2	NaN	486501	486860	NaN
YBR123C	TFC1	2	486785	486685	484736	484724
YBR125C	PTC4	2	488594	488374	487193	486992
YBR126C	TPS1	2	490461	490386	488899	488681
YBR126W-A		2	490461	490844	491050	491221
YBR126W-B		2	490461	490921	491064	491221
YBR127C	VMA2	2	492861	492816	491263	491221
YBR128C	ATG14	2	494341	494109	493075	492861
YBR129C	OPY1	2	495420	495333	494347	494341
YBR130C	SHE3	2	496920	496863	495586	495483
YBR131W	CCZ1	2	497146	497157	499271	499366
YBR131C-A		2	NaN	497733	497644	497146
YBR132C	AGP2	2	NaN	501436	499646	499366
YBR134W		2	NaN	504237	504638	NaN
YBR133C	HSL7	2	504418	504281	501798	NaN
YBR135W	CKS1	2	504737	504848	505300	505514
YBR136W	MEC1	2	NaN	505662	512768	512969
YBR137W		2	512969	513038	513577	513649
YBR138C		2	515436	515330	513756	513649
YBR139W		2	515624	515658	517184	517284
YBR140C	IRA1	2	NaN	526622	517344	517284
YBR141W-A		2	NaN	527161	527256	NaN
YBR141C		2	528068	528032	527019	NaN
YBR142W	MAK5	2	528246	528311	530632	530746
YBR143C	SUP45	2	532271	532176	530863	530746
YBR144C		2	NaN	533543	533229	NaN
YBR145W	ADH5	2	533632	533756	534811	534965
YBR146W	MRPS9	2	535182	535254	536090	536242
YBR147W		2	536242	536569	537459	NaN
YBR148W	YSW1	2	537442	537870	539699	539936
YBR149W	ARA1	2	539936	539981	541015	541216
YBR150C	TBS1	2	544530	544487	541203	NaN
YBR151W	APD1	2	544869	545022	545972	546211
YBR152W	SPP381	2	546311	546370	547245	NaN
YBR153W	RIB7	2	NaN	547454	548188	548331
YBR154C	RPB5	2	549124	549003	548356	548331
YBR155W	CNS1	2	549730	549765	550922	NaN
YBR156C	SLI15	2	553470	553194	551098	NaN
YBR157C	ICS2	2	554656	554304	553537	553470
YBR158W	AMN1	2	556214	556543	558192	558587
YBR159W		2	558617	558679	559722	NaN
YBR160W	CDC28	2	559717	560072	560968	560977
YBR161W	CSH1	2	561493	561629	562759	562913
YBR162C	TOS1	2	564693	564565	563198	562913
YBR162W-A	YSY6	2	565113	565226	565423	565520
YBR163W	DEM1	2	565580	565718	567475	567760
YBR164C	ARL1	2	568550	568421	567870	567760
YBR165W	UBS1	2	568671	568847	569680	NaN
YBR166C	TYR1	2	571250	571195	569837	NaN
YBR167C	POP7	2	NaN	571885	571463	571341
YBR168W	PEX32	2	NaN	572366	573607	573761
YBR169C	SSE2	2	576281	575991	573910	573761
YBR170C	NPL4	2	578109	578081	576339	576281
YBR171W	SEC66	2	578288	578359	578979	579008
YBR172C	SMY2	2	581608	581367	579145	579008
YBR173C	UMP1	2	582234	582167	581721	581608
YBR175W	SWD3	2	582246	582403	583350	NaN
YBR174C		2	NaN	582647	582333	582246
YBR176W	ECM31	2	NaN	583715	584653	584706
YBR178W		2	NaN	586066	586440	NaN
YBR177C	EHT1	2	586318	586157	584802	584706
YBR179C	FZO1	2	589200	589109	586542	586388
YBR180W	DTR1	2	NaN	589736	591454	NaN
YBR181C	RPS6B	2	592885	592769	591707	591608
YBR182C	SMP1	2	NaN	594859	593501	NaN
YBR182C-A		2	NaN	595550	595356	NaN
YBR183W	YPC1	2	595775	596110	597060	597253
YBR184W		2	NaN	597358	598929	599040
YBR185C	MBA1	2	600073	599954	599118	599040
YBR186W	PCH2	2	NaN	600548	602355	602518
YBR187W	GDT1	2	602518	602629	603471	603538
YBR188C	NTC20	2	604173	604102	603680	603538
YBR189W	RPS9B	2	604357	604503	605503	605671
YBR190W		2	NaN	605961	606272	NaN
YBR191W	RPL21A	2	606175	606265	607135	607321
YBR191W-A		2	NaN	607144	607218	607321
YBR192W	RIM2	2	607457	607647	608780	608917
YBR193C	MED8	2	609791	609748	609077	608917
YBR194W		2	609837	610033	610404	610497
YBR195C	MSI1	2	611912	611877	610609	610497
YBR196C	PGI1	2	614123	613895	612231	612054
YBR196C-A		2	NaN	614168	614019	NaN
YBR196C-B		2	NaN	614625	614521	614151
YBR197C		2	NaN	615851	615198	NaN
YBR198C	TAF5	2	618583	618518	616122	NaN
YBR199W	KTR4	2	618810	618904	620298	620542
YBR200W	BEM1	2	620771	620867	622522	622747
YBR200W-A		2	NaN	622978	623142	NaN
YBR201W	DER1	2	623441	623572	624207	624261
YBR201C-A		2	624933	624692	624489	624261
YBR202W	MCM7	2	625702	625767	628304	628564
YBR203W	COS111	2	628676	629163	631937	632036
YBR204C		2	633441	633376	632249	632036
YBR205W	KTR3	2	633556	633617	634831	634876
YBR206W		2	NaN	634596	634919	NaN
YBR207W	FTH1	2	634876	635141	636538	636616
YBR208C	DUR1,2	2	642256	642205	636698	636616
YBR209W		2	642256	642578	642895	NaN
YBR210W	ERV15	2	645251	645545	645973	646091
YBR211C	AME1	2	647274	647127	646153	646091
YBR212W	NGR1	2	647444	647881	649899	650109
YBR213W	MET8	2	650256	650363	651187	651336
YBR214W	SDS24	2	651336	651410	652993	653116
YBR215W	HPC2	2	653116	653351	655312	NaN
YBR216C	YBP1	2	657690	657595	655571	NaN
YBR217W	ATG12	2	657750	657827	658387	658650
YBR218C	PYC2	2	662378	662244	658702	658650
YBR219C		2	NaN	663298	662494	662378
YBR220C		2	664855	664672	662990	662898
YBR221C	PDB1	2	666520	666248	665148	664904
YBR221W-A		2	NaN	666533	666637	666973
YBR222C	PCS60	2	668353	668346	666715	666573
YBR223W-A		2	668353	668716	668835	NaN
YBR224W		2	NaN	670120	670635	NaN
YBR223C	TDP1	2	670319	670292	668658	668353
YBR225W		2	670499	670622	673324	NaN
YBR226C		2	NaN	673560	673150	NaN
YBR227C	MCX1	2	675175	675129	673567	NaN
YBR228W	SLX1	2	675254	675308	676222	676274
YBR229C	ROT2	2	679454	679216	676352	676274
YBR230C	OM14	2	680171	680045	679544	679454
YBR230W-A		2	680190	680357	680557	680670
YBR231C	SWC5	2	683252	683085	682174	681850
YBR233W	PBP2	2	683316	683423	684664	684881
YBR232C		2	NaN	683727	683368	683316
YBR233W-A	DAD3	2	684907	684972	685256	685447
YBR234C	ARC40	2	686632	686587	685433	NaN
YBR235W		2	686720	686896	690258	NaN
YBR236C	ABD1	2	691724	691688	690378	690100
YBR237W	PRP5	2	691916	691964	694513	694576
YBR238C		2	NaN	697297	695102	694576
YBR239C		2	NaN	699938	698349	697871
YBR240C	THI2	2	702163	701837	700485	NaN
YBR241C		2	704407	704050	702584	702496
YBR242W		2	704462	704665	705381	705442
YBR243C	ALG7	2	706867	706788	705442	NaN
YBR244W	GPX2	2	707316	707523	708011	NaN
YBR245C	ISW1	2	NaN	711534	708145	707976
YBR246W		2	711557	711586	712749	712757
YBR247C	ENP1	2	714455	714450	712999	712757
YBR248C	HIS7	2	716561	716460	714802	714690
YBR249C	ARO4	2	718346	717989	716877	716688
YBR250W	SPO23	2	NaN	719028	720599	NaN
YBR251W	MRPS5	2	721260	721385	722308	NaN
YBR252W	DUT1	2	NaN	722606	723049	NaN
YBR253W	SRB6	2	NaN	723265	723630	724275
YBR254C	TRS20	2	724275	724258	723731	NaN
YBR255W		2	724414	724451	726535	726594
YBR255C-A		2	727097	727069	726613	726594
YBR256C	RIB5	2	728148	728097	727381	727223
YBR257W	POP4	2	728655	728880	729719	729775
YBR258C	SHG1	2	730251	730157	729729	NaN
YBR259W		2	730334	730382	732448	732554
YBR260C	RGD1	2	734653	734634	732634	732554
YBR261C		2	735561	735525	734827	734698
YBR262C		2	736069	736035	735715	735592
YBR263W	SHM1	2	736165	736259	737731	NaN
YBR264C	YPT10	2	738461	738364	737765	737725
YBR265W	TSC10	2	738522	738577	739539	739675
YBR267W	REI1	2	739810	739836	741017	741100
YBR266C	SLM6	2	741100	740383	739931	739810
YBR268W	MRPL37	2	741216	741294	741611	741746
YBR269C		2	742588	742571	742155	741888
YBR270C		2	744634	744393	742756	742588
YBR271W		2	744832	744847	746106	746192
YBR272C	HSM3	2	747813	747798	746356	746192
YBR273C	UBX7	2	749390	749366	748056	747903
YBR274W	CHK1	2	749538	749589	751172	751278
YBR275C	RIF1	2	NaN	757101	751351	751278
YBR276C	PPS1	2	NaN	760039	757616	757537
YBR278W	DPB3	2	NaN	760290	760895	761044
YBR277C		2	761044	760612	760211	NaN
YBR279W	PAF1	2	761208	761253	762590	762668
YBR280C	SAF1	2	764707	764693	762780	762668
YBR281C	DUG2	2	767710	767602	764966	764863
YBR282W	MRPL27	2	768123	768236	768676	768863
YBR283C	SSH1	2	771089	770411	768939	768863
YBR284W		2	NaN	771235	773628	773839
YBR285W		2	773839	773918	774352	774565
YBR286W	APE3	2	774623	774696	776309	776343
YBR287W		2	776343	776567	777850	777903
YBR288C	APM3	2	779512	779459	778008	777903
YBR289W	SNF5	2	779609	779663	782380	782429
YBR290W	BSD2	2	782547	782587	783552	783627
YBR291C	CTP1	2	784647	784568	783669	783627
YBR292C		2	NaN	785069	784698	NaN
YBR293W	VBA2	2	NaN	787001	788425	788737
YBR294W	SUL1	2	788810	789230	791809	792072
YBR295W	PCA1	2	NaN	792843	796493	796603
YBR296C	PHO89	2	798571	798516	796792	796603
YBR296C-A		2	NaN	800236	800117	NaN
YBR297W	MAL33	2	800473	800517	801923	802274
YBR298C	MAL31	2	804892	804469	802625	802555
YBR298C-A		2	NaN	805250	805029	NaN
YBR299W	MAL32	2	NaN	805345	807099	NaN
YBR301W	DAN3	2	NaN	809051	809413	NaN
YBR300C		2	NaN	809091	808594	NaN
YBR302C	COS2	2	NaN	811473	810334	NaN
YCL076W		3	NaN	1392	2135	NaN
YCL073C		3	NaN	8326	6479	NaN
YCL069W	VBA3	3	NaN	9706	11082	NaN
YCL068C		3	NaN	12285	11503	NaN
YCL067C	HMLALPHA2	3	NaN	13018	12386	NaN
YCL066W	HMLALPHA1	3	NaN	13282	13809	NaN
YCL065W		3	NaN	13751	14119	NaN
YCL064C	CHA1	3	16898	16880	15798	15778
YCL063W	VAC17	3	16898	17290	18561	NaN
YCL061C	MRC1	3	NaN	22106	18816	NaN
YCL059C	KRR1	3	23434	23379	22429	NaN
YCL058W-A		3	23566	23584	23925	23966
YCL058C	FYV5	3	NaN	23981	23523	NaN
YCL057C-A		3	24373	24325	24032	23966
YCL057W	PRD1	3	24724	24768	26906	27004
YCL056C		3	27775	27359	26925	NaN
YCL055W	KAR4	3	27843	27929	28936	NaN
YCL054W	SPB1	3	31415	31449	33974	33995
YCL052C	PBN1	3	35455	35393	34143	33995
YCL051W	LRE1	3	35546	35865	37616	37786
YCL050C	APA1	3	38846	38801	37836	37786
YCL049C		3	41440	40724	39786	39640
YCL048W-A		3	41440	41488	41727	42091
YCL048W	SPS22	3	41440	42165	43556	43723
YCL047C		3	44623	44437	43661	NaN
YCL046W		3	NaN	46640	46963	47023
YCL045C		3	47023	46905	44623	NaN
YCL044C	MGR1	3	48455	48364	47111	47023
YCL043C	PDI1	3	50254	50221	48653	48514
YCL042W		3	50254	50584	50943	NaN
YCL041C		3	50814	50627	50133	NaN
YCL040W	GLK1	3	50814	50838	52340	52514
YCL039W	GID7	3	52514	52645	54882	NaN
YCL038C	ATG22	3	NaN	56527	54941	NaN
YCL037C	SRO9	3	58785	58678	57374	NaN
YCL036W	GFD2	3	NaN	59026	60726	61254
YCL035C	GRX1	3	61254	61173	60841	60714
YCL034W	LSB5	3	61450	61658	62722	NaN
YCL033C		3	NaN	63282	62776	62690
YCL032W	STE50	3	63250	63441	64481	64670
YCL031C	RRP7	3	65610	65568	64675	64670
YCL030C	HIS4	3	68371	68333	65934	65791
YCL029C	BIK1	3	70081	69921	68599	68371
YCL028W	RNQ1	3	70085	70150	71367	71405
YCL027W	FUS1	3	71405	71803	73341	73405
YCL026C-B	HBN1	3	74064	73986	73405	NaN
YCL026C-A	FRM2	3	NaN	75285	74704	NaN
YCL025C	AGP1	3	78260	77919	76018	75884
YCL024W	KCC4	3	79097	79162	82275	82375
YCL023C		3	NaN	79296	78949	NaN
YCL022C		3	82375	82085	81570	NaN
YCL021W-A		3	83037	83620	83997	84092
YCL018W	LEU2	3	NaN	91324	92418	NaN
YCL017C	NFS1	3	94372	94270	92777	92493
YCL016C	DCC1	3	95814	95763	94621	94496
YCL014W	BUD3	3	96195	96281	101191	101916
YCL012C		3	101916	101788	101317	NaN
YCL011C	GBP2	3	NaN	103358	102075	101941
YCL010C	SGF29	3	104541	104350	103571	NaN
YCL009C	ILV6	3	105561	105548	104619	104541
YCL008C	STP22	3	107121	106853	105696	105561
YCL005W-A	VMA9	3	NaN	107023	107417	107521
YCL007C		3	107521	107366	106974	NaN
YCL005W	LDB16	3	107521	108021	108791	NaN
YCL004W	PGS1	3	NaN	109105	110670	NaN
YCL002C		3	111785	111674	110843	NaN
YCL001W	RER1	3	111819	111914	112480	112668
YCL001W-A		3	112754	113078	113539	114226
YCL001W-B		3	NaN	113768	114022	114226
YCR001W		3	115161	115683	115997	NaN
YCR002C	CDC10	3	118397	118346	117378	117361
YCR003W	MRPL32	3	118512	118618	119169	119452
YCR004C	YCP4	3	120492	120316	119573	119452
YCR005C	CIT2	3	122372	122326	120944	120892
YCR006C		3	123483	123001	122528	122372
YCR007C		3	NaN	126728	126009	125624
YCR008W	SAT4	3	127817	128468	130279	130697
YCR009C	RVS161	3	131634	131540	130743	130697
YCR010C	ADY2	3	133686	133122	132271	NaN
YCR011C	ADP1	3	137393	136871	133722	133686
YCR012W	PGK1	3	137483	137744	138994	139163
YCR013C		3	139163	139047	138400	137883
YCR014C	POL4	3	NaN	140931	139183	139163
YCR015C		3	142263	142168	141215	NaN
YCR016W		3	143236	143632	144504	144656
YCR017C	CWH43	3	147687	147632	144771	144656
YCR018C	SRD1	3	NaN	148901	148236	148196
YCR018C-A		3	152256	151860	151606	NaN
YCR019W	MAK32	3	152696	152835	153926	153936
YCR020C	PET18	3	154696	154657	154010	153936
YCR020C-A	MAK31	3	155105	155094	154828	154696
YCR020W-B	HTL1	3	155275	155318	155554	155915
YCR021C	HSP30	3	157465	157103	156105	155915
YCR022C		3	158367	157761	157417	NaN
YCR023C		3	160446	160369	158534	158367
YCR024C	SLM5	3	162408	162218	160740	160488
YCR024C-B		3	163168	162861	162595	162408
YCR024C-A	PMP1	3	163168	163063	162941	162408
YCR025C		3	163928	163852	163442	163168
YCR026C	NPP1	3	166409	166335	164107	163928
YCR027C	RHB1	3	168244	167995	167366	167300
YCR028C	FEN2	3	172649	172420	170882	NaN
YCR028C-A	RIM1	3	173528	173436	172946	172704
YCR030C	SYP1	3	176931	176434	173822	173653
YCR031C	RPS14A	3	178273	178216	177496	177189
YCR032W	BPH1	3	179397	179516	186019	186135
YCR033W	SNT1	3	186261	186485	190165	190306
YCR034W	FEN1	3	190539	190588	191631	191719
YCR035C	RRP43	3	193033	193014	191830	191719
YCR036W	RBK1	3	193243	193293	194294	194303
YCR037C	PHO87	3	197198	197181	194410	194303
YCR038W-A		3	NaN	199289	199414	NaN
YCR038C	BUD5	3	NaN	199545	197617	197415
YCR039C	MATALPHA2	3	NaN	200174	199542	NaN
YCR040W	MATALPHA1	3	NaN	200438	200965	NaN
YCR041W		3	NaN	200907	201239	NaN
YCR042C	TAF2	3	205530	205393	201170	201141
YCR043C		3	206894	206640	206257	206134
YCR044C	PER1	3	NaN	207946	206873	NaN
YCR045W-A		3	NaN	208747	209097	209874
YCR045C		3	209874	209606	208131	207934
YCR046C	IMG1	3	210454	210419	209910	209874
YCR047W-A		3	NaN	211297	211503	211765
YCR047C	BUD23	3	211765	211541	210714	210454
YCR048W	ARE1	3	211830	211925	213757	213850
YCR049C		3	NaN	212313	211867	211830
YCR050C		3	213850	213768	213460	NaN
YCR051W		3	213850	214067	214735	214887
YCR052W	RSC6	3	214959	214990	216441	216539
YCR053W	THR4	3	216539	216693	218237	218279
YCR054C	CTR86	3	220237	220063	218372	218279
YCR057C	PWP2	3	223361	223224	220453	220281
YCR059C	YIH1	3	224853	224226	223450	223361
YCR060W	TAH1	3	NaN	224395	224730	224853
YCR061W		3	225117	225559	227454	227856
YCR063W	BUD31	3	228258	228314	228787	NaN
YCR064C		3	NaN	228501	228091	NaN
YCR065W	HCM1	3	NaN	229306	231000	231399
YCR066W	RAD18	3	231452	231496	232959	233112
YCR067C	SED4	3	236418	236318	233121	233112
YCR068W	ATG15	3	236917	237210	238772	238917
YCR069W	CPR4	3	238917	239051	240007	240037
YCR071C	IMG2	3	240605	240539	240099	240037
YCR072C	RSA4	3	NaN	242348	240801	240746
YCR073C	SSK22	3	246634	246580	242585	NaN
YCR073W-A	SOL2	3	246919	246960	247907	247919
YCR075C	ERS1	3	248833	248812	248030	247919
YCR075W-A		3	248898	248972	249199	NaN
YCR076C		3	250158	250042	249290	248898
YCR077C	PAT1	3	252656	252625	250235	250158
YCR079W	PTC6	3	252779	252842	254170	254301
YCR081W	SRB8	3	254364	254368	258651	258844
YCR081C-A		3	258844	258648	258412	NaN
YCR082W	AHC2	3	258844	258880	259266	259495
YCR083W	TRX3	3	259538	259575	259958	NaN
YCR084C	TUP1	3	262788	262449	260308	259538
YCR085W		3	NaN	262913	263266	NaN
YCR086W	CSM1	3	263240	263389	263961	264480
YCR087W		3	263240	263973	264488	NaN
YCR087C-A		3	264480	264464	264003	263240
YCR088W	ABP1	3	264974	265065	266843	266954
YCR089W	FIG2	3	266954	267431	272260	272266
YCR090C		3	272894	272860	272312	272266
YCR091W	KIN82	3	274328	274401	276563	276968
YCR092C	MSH3	3	279828	279817	276761	NaN
YCR093W	CDC39	3	280051	280114	286440	286547
YCR094W	CDC50	3	286703	286759	287934	NaN
YCR095C		3	289292	289255	288167	NaN
YCR095W-A		3	289511	289636	289794	NaN
YCR096C	HMRA2	3	NaN	293535	293176	NaN
YCR097W	HMRA1	3	293726	293832	294318	294367
YCR097W-A		3	NaN	294436	294702	NaN
YCR098C	GIT1	3	NaN	298602	297046	NaN
YCR099C		3	NaN	301296	300829	NaN
YCR100C		3	303006	302218	301268	NaN
YCR101C		3	NaN	303027	302479	NaN
YCR102C		3	NaN	305464	304358	NaN
YCR102W-A		3	NaN	306732	306929	NaN
YCR104W	PAU3	3	NaN	307798	308172	308615
YCR105W	ADH7	3	308680	309067	310152	310184
YCR106W	RDS1	3	NaN	310955	313453	314241
YCR107W	AAD3	3	NaN	313887	314978	NaN
YCR108C		3	NaN	316185	315994	NaN
YDL248W	COS7	4	NaN	1802	2953	NaN
YDL247W-A		4	NaN	3762	3836	NaN
YDL247W	MPH2	4	NaN	5985	7814	NaN
YDL246C	SOR2	4	NaN	9756	8683	NaN
YDL245C	HXT15	4	NaN	13360	11657	NaN
YDL244W	THI13	4	NaN	16204	17226	NaN
YDL243C	AAD4	4	NaN	18566	17577	17482
YDL242W		4	NaN	18959	19312	NaN
YDL241W		4	20151	20635	21006	21287
YDL240C-A		4	NaN	22608	22471	NaN
YDL240W	LRG1	4	22647	22823	25876	26132
YDL239C	ADY3	4	NaN	28775	26403	26197
YDL238C	GUD1	4	30637	30454	28985	NaN
YDL237W		4	30637	30657	31829	32044
YDL236W	PHO13	4	32211	32296	33234	NaN
YDL235C	YPD1	4	34002	33918	33415	33191
YDL234C	GYP7	4	36683	36478	34238	34110
YDL233W		4	36780	36798	38174	38351
YDL232W	OST4	4	38462	38488	38598	39122
YDL231C	BRE4	4	42331	42245	38868	38462
YDL230W	PTP1	4	42662	42701	43708	43754
YDL229W	SSB1	4	44041	44066	45907	46019
YDL228C		4	46019	45919	45278	45059
YDL227C	HO	4	48106	48032	46272	46235
YDL226C	GCS1	4	52204	52174	51116	51071
YDL225W	SHS1	4	52388	52446	54101	NaN
YDL224C	WHI4	4	56776	56347	54398	NaN
YDL223C	HBT1	4	NaN	60406	57266	56875
YDL222C	FMP45	4	61915	61802	60873	NaN
YDL221W		4	61915	62012	62563	NaN
YDL220C	CDC13	4	65599	65019	62245	61915
YDL219W	DTD1	4	65199	65243	65766	65999
YDL218W		4	65999	66494	67447	67619
YDL217C	TIM22	4	68778	68607	67984	67619
YDL216C	RRI1	4	70324	70320	68998	68879
YDL215C	GDH2	4	74162	73919	70641	70488
YDL214C	PRR2	4	77214	76546	74447	74314
YDL213C	NOP6	4	78151	77967	77290	77214
YDL212W	SHR3	4	78365	78427	79059	79205
YDL211C		4	80502	80413	79295	79205
YDL210W	UGA4	4	NaN	84271	85986	NaN
YDL209C	CWC2	4	87246	87227	86208	NaN
YDL208W	NHP2	4	87462	87513	87983	88121
YDL207W	GLE1	4	88218	88249	89865	89941
YDL206W		4	90025	90177	92465	92585
YDL205C	HEM3	4	93925	93746	92763	92585
YDL204W	RTN2	4	94605	94606	95787	95945
YDL203C		4	98099	97954	96083	95945
YDL202W	MRPL11	4	98423	98476	99225	99263
YDL201W	TRM8	4	99263	99562	100422	100463
YDL200C	MGT1	4	101105	101068	100502	100463
YDL199C		4	103408	103354	101291	101177
YDL198C	GGC1	4	104912	104552	103650	103512
YDL197C	ASF2	4	106881	106495	104918	104912
YDL196W		4	NaN	106742	107071	NaN
YDL195W	SEC31	4	107001	107209	111030	111171
YDL194W	SNF3	4	111346	111581	114235	114346
YDL193W	NUS1	4	114346	114673	115800	116003
YDL192W	ARF1	4	116213	116322	116867	116993
YDL191W	RPL35A	4	117525	117665	118518	118924
YDL190C	UFD2	4	121803	121593	118708	118484
YDL189W	RBS1	4	121975	122079	123590	NaN
YDL188C	PPH22	4	125179	124999	123866	123555
YDL186W		4	125495	125617	126450	126695
YDL187C		4	125895	125839	125510	125495
YDL185W	TFP1	4	126695	126788	130003	130175
YDL185C-A		4	NaN	126836	126609	NaN
YDL184C	RPL41A	4	130583	130485	130408	130175
YDL183C		4	132003	131834	130872	130746
YDL182W	LYS20	4	133409	133438	134724	135109
YDL181W	INH1	4	135109	135180	135437	135529
YDL180W		4	135529	135897	137540	137670
YDL179W	PCL9	4	138072	138292	139206	139489
YDL178W	DLD2	4	139502	139523	141115	NaN
YDL177C		4	141848	141722	141210	141102
YDL176W		4	141938	142098	144224	NaN
YDL175C	AIR2	4	145544	145519	144485	NaN
YDL174C	DLD1	4	147680	147590	145827	145731
YDL173W		4	148163	148192	149079	NaN
YDL172C		4	NaN	149087	148608	148163
YDL171C	GLT1	4	155917	155641	149204	149063
YDL170W	UGA3	4	156288	156319	157905	NaN
YDL169C	UGX2	4	158770	158736	158065	NaN
YDL168W	SFA1	4	159533	159605	160765	160933
YDL167C	NRP1	4	163200	163155	160996	160933
YDL166C	FAP7	4	164122	164043	163450	163319
YDL165W	CDC36	4	164231	164291	164866	NaN
YDL163W		4	NaN	166957	167259	167374
YDL164C	CDC9	4	167374	167255	164988	164231
YDL161W	ENT1	4	167694	167715	169079	NaN
YDL162C		4	NaN	167716	167360	NaN
YDL160C-A		4	169934	169609	169367	NaN
YDL160C	DHH1	4	172255	171931	170411	169934
YDL159W-A		4	NaN	172183	172314	NaN
YDL159W	STE7	4	172434	172482	174029	NaN
YDL159C-B		4	174014	173233	173057	172434
YDL158C		4	174725	174175	173867	NaN
YDL157C		4	174725	174589	174233	174014
YDL156W		4	174795	174919	176487	NaN
YDL155W	CLB3	4	NaN	176774	178057	178221
YDL154W	MSH5	4	NaN	178335	181040	181164
YDL152W		4	NaN	182823	183188	NaN
YDL153C	SAS10	4	183070	183019	181187	181164
YDL150W	RPC53	4	183234	183344	184612	184742
YDL151C	BUD30	4	NaN	183900	183319	183234
YDL149W	ATG9	4	184800	184926	187919	187960
YDL148C	NOP14	4	190639	190587	188155	187960
YDL147W	RPN5	4	190854	190925	192262	192449
YDL146W	LDB17	4	192559	192751	194226	194419
YDL145C	COP1	4	198457	198177	194572	194419
YDL144C		4	199768	199733	198663	198545
YDL143W	CCT4	4	199955	199997	201583	201615
YDL142C	CRD1	4	202626	202571	201720	201615
YDL141W	BPL1	4	202798	203040	205112	205318
YDL140C	RPO21	4	NaN	210562	205361	205318
YDL139C	SCM3	4	212084	212047	211376	NaN
YDL138W	RGT2	4	213148	213352	215643	215798
YDL137W	ARF2	4	215924	216158	217074	217295
YDL136W	RPL35B	4	217539	217600	218367	218731
YDL135C	RDI1	4	219631	219288	218680	NaN
YDL134C	PPH21	4	221489	220771	219662	219631
YDL133C-A	RPL41B	4	221903	221801	221724	221489
YDL133W		4	222154	222427	223740	223847
YDL132W	CDC53	4	223999	224304	226751	226898
YDL131W	LYS21	4	227229	227393	228715	228872
YDL130W-A	STF1	4	229111	229171	229431	229648
YDL130W	RPP1B	4	229766	229906	230527	230668
YDL129W		4	230872	231024	231899	232592
YDL128W	VCX1	4	232592	232652	233887	234256
YDL127W	PCL2	4	234702	234927	235853	236016
YDL126C	CDC48	4	238727	238664	236157	236058
YDL125C	HNT1	4	239679	239606	239019	238859
YDL124W		4	240161	240259	241197	241261
YDL123W	SNA4	4	241261	241418	241840	NaN
YDL122W	UBP1	4	NaN	242552	244981	245613
YDL121C		4	245613	245582	245133	NaN
YDL120W	YFH1	4	245830	245923	246447	246490
YDL118W		4	NaN	247302	247682	247684
YDL119C		4	247684	247612	246689	246490
YDL117W	CYK3	4	247785	248581	251238	251374
YDL116W	NUP84	4	251516	251566	253746	253756
YDL114W-A		4	254156	254935	255048	255163
YDL115C	IWR1	4	255163	255126	253995	253756
YDL114W		4	NaN	255604	256530	256770
YDL113C	ATG20	4	258681	258555	256633	256370
YDL112W	TRM3	4	258842	258915	263225	263342
YDL111C	RRP42	4	264242	264110	263313	NaN
YDL110C	TMA17	4	265010	264964	264512	264290
YDL109C		4	267203	267201	265258	265010
YDL108W	KIN28	4	267681	267698	268699	NaN
YDL107W	MSS2	4	NaN	268921	269976	NaN
YDL106C	PHO2	4	271972	271901	270222	NaN
YDL105W	NSE4	4	272342	272389	273597	NaN
YDL104C	QRI7	4	275102	274876	273653	NaN
YDL103C	QRI1	4	276639	276581	275148	275102
YDL102W	POL3	4	276794	276872	280165	280214
YDL101C	DUN1	4	281904	281848	280307	280214
YDL100C	GET3	4	283560	283176	282112	282020
YDL099W	BUG1	4	NaN	283419	284444	284460
YDL098C	SNU23	4	285216	285165	284581	284460
YDL097C	RPN6	4	286789	286695	285391	285293
YDL095W	PMT1	4	286915	287059	289512	289555
YDL096C	OPI6	4	NaN	287324	286998	286915
YDL093W	PMT5	4	289555	289909	292140	292815
YDL094C		4	NaN	290081	289572	289555
YDL092W	SRP14	4	NaN	292781	293221	293295
YDL091C	UBX3	4	295035	294759	293392	293295
YDL090C	RAM1	4	296349	296329	295034	NaN
YDL089W		4	296538	296820	298274	298878
YDL088C	ASM4	4	NaN	300003	298417	NaN
YDL087C	LUC7	4	301418	300999	300214	NaN
YDL086W		4	NaN	301413	302234	302238
YDL086C-A		4	302238	302089	301655	301418
YDL085C-A		4	302718	302670	302464	302238
YDL085W	NDE2	4	302718	303211	304848	304930
YDL084W	SUB2	4	305034	305237	306577	NaN
YDL083C	RPS16B	4	307860	307789	306926	NaN
YDL082W	RPL13A	4	308275	308424	309388	309735
YDL081C	RPP1A	4	310218	310122	309802	309735
YDL080C	THI3	4	NaN	312471	310642	310422
YDL079C	MRK1	4	314922	314748	312951	NaN
YDL078C	MDH3	4	316437	316388	315357	315177
YDL077C	VAM6	4	320517	320120	316971	316437
YDL076C	RXT3	4	321701	321552	320668	320517
YDL075W	RPL31A	4	322016	322226	322988	323026
YDL074C	BRE1	4	326223	326149	324047	323881
YDL073W		4	326436	326613	329567	329619
YDL072C	YET3	4	330546	330447	329836	329675
YDL070W	BDF2	4	330630	331025	332941	333370
YDL071C		4	NaN	331041	330667	330630
YDL068W		4	333370	333500	333829	334010
YDL069C	CBS1	4	334010	333810	333121	NaN
YDL067C	COX9	4	334592	334396	334217	334010
YDL066W	IDP1	4	334683	334835	336121	336143
YDL065C	PEX19	4	337312	337277	336249	336143
YDL064W	UBC9	4	337430	337487	338070	338153
YDL062W		4	NaN	339857	340282	NaN
YDL063C		4	340203	340134	338272	338153
YDL061C	RPS29B	4	341258	341219	340628	340402
YDL060W	TSR1	4	341542	341619	343985	344062
YDL059C	RAD59	4	345134	344953	344237	344062
YDL058W	USO1	4	345519	345665	351037	351176
YDL057W		4	351400	351434	352420	NaN
YDL056W	MBP1	4	NaN	352877	355378	355440
YDL055C	PSA1	4	356760	356759	355674	355440
YDL054C	MCH1	4	361464	361285	359825	359691
YDL053C	PBP4	4	362689	362256	361699	361509
YDL052C	SLC1	4	363639	363583	362672	NaN
YDL051W	LHP1	4	363811	363952	364779	364871
YDL050C		4	364871	364817	364446	363811
YDL049C	KNH1	4	NaN	365874	365068	364871
YDL048C	STP4	4	NaN	368211	366739	NaN
YDL047W	SIT4	4	369571	369769	370704	370911
YDL046W	NPC2	4	370911	371237	371758	372114
YDL045W-A	MRP10	4	372194	372245	372532	372614
YDL045C	FAD1	4	373751	373605	372685	372614
YDL044C	MTF2	4	NaN	375286	373964	373817
YDL043C	PRP11	4	NaN	376477	375677	NaN
YDL041W		4	NaN	378099	378452	378498
YDL042C	SIR2	4	378498	378442	376754	NaN
YDL040C	NAT1	4	381499	381435	378871	378723
YDL039C	PRM7	4	NaN	382330	381983	NaN
YDL038C		4	NaN	384078	382327	NaN
YDL037C	BSC1	4	NaN	385584	384598	384578
YDL036C	PUS9	4	NaN	388898	387510	386944
YDL034W		4	NaN	391780	392124	NaN
YDL035C	GPR1	4	NaN	392054	389169	389012
YDL032W		4	NaN	393687	393998	NaN
YDL033C	SLM3	4	NaN	393909	392656	NaN
YDL031W	DBP10	4	394131	394214	397201	397392
YDL030W	PRP9	4	397454	397534	399126	399216
YDL029W	ARP2	4	399298	399337	400635	400778
YDL028C	MPS1	4	403451	403288	400994	400778
YDL026W		4	NaN	404746	405057	NaN
YDL027C		4	NaN	404954	403692	403474
YDL025W-A		4	NaN	405407	405511	NaN
YDL025C		4	407394	407203	405341	NaN
YDL024C	DIA3	4	410087	409854	408448	NaN
YDL022C-A		4	410087	410053	409805	NaN
YDL022W	GPD1	4	411759	411822	412997	413119
YDL023C		4	NaN	412078	411758	NaN
YDL021W	GPM2	4	NaN	413950	414885	415079
YDL020C	RPN4	4	416984	416705	415110	415079
YDL019C	OSH2	4	421727	421511	417660	417561
YDL018C	ERP3	4	423569	423507	422830	422633
YDL017W	CDC7	4	424188	424206	425729	425768
YDL016C		4	426168	425869	425567	NaN
YDL015C	TSC13	4	426981	426931	425999	425768
YDL014W	NOP1	4	427048	427361	428344	428790
YDL013W	SLX5	4	428870	429064	430923	430990
YDL012C		4	431530	431514	431105	430990
YDL010W		4	432230	432327	433022	433210
YDL011C		4	433210	432628	432305	432230
YDL009C		4	NaN	433245	432922	432230
YDL008W	APC11	4	433210	433494	433991	434095
YDL007C-A		4	NaN	436821	436564	NaN
YDL007W	RPT2	4	437982	438044	439357	439490
YDL006W	PTC1	4	439542	439906	440751	440882
YDL005C	MED2	4	442350	442306	441011	440882
YDL004W	ATP16	4	442948	443026	443508	443784
YDL003W	MCD1	4	444507	444680	446380	446407
YDL002C	NHP10	4	447729	447575	446964	446407
YDL001W	RMD1	4	447923	447981	449273	449524
YDR001C	NTH1	4	453023	452472	450217	450023
YDR002W	YRB1	4	453023	453042	453647	453931
YDR003W	RCR2	4	454011	454119	454751	455031
YDR003W-A		4	454011	454779	454901	455031
YDR004W	RAD57	4	455031	455198	456580	456771
YDR005C	MAF1	4	458235	458100	456833	456771
YDR006C	SOK1	4	461436	461244	458539	458460
YDR007W	TRP1	4	461512	461839	462513	462592
YDR008C		4	NaN	462599	462249	462192
YDR009W	GAL3	4	NaN	463431	464993	NaN
YDR010C		4	NaN	465380	465048	NaN
YDR011W	SNQ2	4	465597	465916	470421	470605
YDR012W	RPL4B	4	471795	471850	472938	473044
YDR013W	PSF1	4	473044	473154	473780	473961
YDR014W	RAD61	4	474001	474043	475986	476731
YDR014W-A	HED1	4	NaN	477794	478282	478790
YDR015C		4	478790	478196	477957	NaN
YDR016C	DAD1	4	478790	478755	478471	478047
YDR017C	KCS1	4	NaN	482264	479112	478941
YDR018C		4	484001	483857	482667	NaN
YDR019C	GCV1	4	485381	485362	484160	484001
YDR020C		4	486567	486441	485743	485381
YDR021W	FAL1	4	486620	486801	488000	NaN
YDR022C	CIS1	4	488701	488659	488069	487960
YDR023W	SES1	4	489469	489505	490893	491048
YDR024W	FYV1	4	NaN	491014	491499	NaN
YDR025W	RPS11A	4	491479	491512	492321	492419
YDR026C		4	494438	494265	492553	492419
YDR027C	VPS54	4	497427	497315	494646	494541
YDR028C	REG1	4	501343	500876	497832	497483
YDR029W		4	NaN	501097	501411	NaN
YDR030C	RAD28	4	NaN	503270	501750	501343
YDR031W	MIC14	4	503386	503495	503860	503986
YDR032C	PST2	4	504818	504692	504096	503986
YDR033W	MRH1	4	507872	508144	509106	509552
YDR034C	LYS14	4	NaN	512106	509734	509552
YDR034C-A		4	NaN	520689	520513	NaN
YDR034W-B		4	521155	521311	521466	521735
YDR035W	ARO3	4	521735	521813	522925	523015
YDR036C	EHD3	4	525395	524710	523208	523015
YDR037W	KRS1	4	525395	525437	527212	527550
YDR038C	ENA5	4	NaN	530694	527419	NaN
YDR039C	ENA2	4	NaN	534579	531304	NaN
YDR040C	ENA1	4	538597	538464	535189	NaN
YDR041W	RSM10	4	539765	539800	540411	540798
YDR042C		4	541587	541200	540598	NaN
YDR043C	NRG1	4	543547	543367	542672	542567
YDR044W	HEM13	4	546389	546640	547626	547689
YDR045C	RPC11	4	548507	548308	547976	547689
YDR046C	BAP3	4	550682	550574	548760	548621
YDR047W	HEM12	4	551375	551858	552946	552975
YDR049W		4	552975	553252	555150	555257
YDR048C		4	NaN	553396	553082	552975
YDR050C	TPI1	4	556506	556470	555724	555506
YDR051C		4	558093	558058	557054	557026
YDR053W		4	NaN	560247	560642	560841
YDR052C	DBF4	4	560841	560623	558509	558264
YDR054C	CDC34	4	562513	562325	561438	561373
YDR055W	PST1	4	563141	563525	564859	564861
YDR056C		4	565746	565638	565021	564861
YDR057W	YOS9	4	565829	565925	567553	567589
YDR058C	TGL2	4	568804	568701	567721	567589
YDR059C	UBC5	4	569820	569768	569232	569080
YDR060W	MAK21	4	570370	570646	573723	573730
YDR061W		4	573730	574161	575780	575790
YDR062W	LCB2	4	575790	576471	578156	NaN
YDR063W		4	NaN	578661	579110	579209
YDR064W	RPS13	4	579377	579456	580450	580537
YDR065W		4	580537	580685	581782	NaN
YDR066C		4	NaN	582496	581906	NaN
YDR067C		4	583530	583463	582789	NaN
YDR068W	DOS2	4	583641	583711	584643	NaN
YDR069C	DOA4	4	587842	587717	584937	584641
YDR070C		4	NaN	588377	588096	587934
YDR071C	PAA1	4	589629	589400	588825	588794
YDR072C	IPT1	4	591472	591342	589759	589652
YDR073W	SNF11	4	NaN	592436	592945	593152
YDR074W	TPS2	4	593792	593890	596580	596874
YDR075W	PPH3	4	596913	597153	598079	598226
YDR076W	RAD55	4	598416	598465	599685	NaN
YDR077W	SED1	4	600756	600790	601806	602136
YDR078C	SHU2	4	603036	602866	602195	602136
YDR079W	PET100	4	603036	603061	603396	603436
YDR079C-A	TFB5	4	603878	603808	603590	603436
YDR080W	VPS41	4	603975	604005	606983	607115
YDR081C	PDC2	4	610161	610078	607301	607115
YDR082W	STN1	4	610359	610438	611922	NaN
YDR083W	RRP8	4	NaN	612070	613248	613299
YDR084C	TVP23	4	614063	614001	613402	613299
YDR085C	AFR1	4	616721	616147	614285	614121
YDR086C	SSS1	4	617261	617167	616925	616721
YDR087C	RRP1	4	618341	618303	617467	617261
YDR088C	SLU7	4	619931	619642	618494	618341
YDR089W		4	NaN	622109	624718	NaN
YDR090C		4	626109	625995	625063	NaN
YDR091C	RLI1	4	628720	628531	626705	NaN
YDR092W	UBC13	4	629789	629873	630602	630823
YDR093W	DNF2	4	630933	631279	636117	636244
YDR094W		4	NaN	635837	636172	636244
YDR095C		4	NaN	636524	636114	NaN
YDR096W	GIS1	4	636478	637136	639820	639958
YDR097C	MSH6	4	643912	643834	640106	639958
YDR098C	GRX3	4	NaN	645032	644175	643976
YDR099W	BMH2	4	652664	652778	654425	654584
YDR100W	TVP15	4	654984	655010	655441	655644
YDR101C	ARX1	4	657482	657464	655683	655644
YDR102C		4	NaN	657977	657645	NaN
YDR103W	STE5	4	658222	658347	661100	661102
YDR104C	SPO71	4	665620	664907	661170	661102
YDR105C	TMS1	4	667086	666767	665346	665220
YDR106W	ARP10	4	NaN	667001	667855	NaN
YDR107C		4	671043	671031	669013	668423
YDR108W	GSG1	4	671145	671266	673362	NaN
YDR109C		4	675843	675664	673517	NaN
YDR110W	FOB1	4	676055	676099	677799	677995
YDR112W		4	NaN	679541	679849	680162
YDR111C	ALT2	4	680162	679761	678238	677995
YDR113C	PDS1	4	681848	681614	680493	680203
YDR115W		4	682052	682172	682489	682692
YDR114C		4	682692	682223	681921	NaN
YDR116C	MRPL1	4	683592	683578	682721	682692
YDR117C	TMA64	4	685697	685640	683943	NaN
YDR118W	APC4	4	685847	685879	687837	NaN
YDR118W-A		4	NaN	687765	687881	NaN
YDR119W		4	NaN	688224	690530	690583
YDR119W-A		4	690949	691011	691211	691489
YDR120C	TRM1	4	NaN	693258	691546	691489
YDR121W	DPB4	4	693457	693582	694172	694318
YDR122W	KIN1	4	694392	694697	697891	698032
YDR123C	INO2	4	699509	699465	698551	698032
YDR124W		4	699644	700312	701286	NaN
YDR125C	ECM18	4	702898	702755	701394	NaN
YDR126W	SWF1	4	703152	703231	704241	NaN
YDR127W	ARO1	4	NaN	704481	709247	709380
YDR128W		4	709449	709546	712992	713209
YDR129C	SAC6	4	715529	715376	713337	713209
YDR130C	FIN1	4	NaN	716619	715744	715529
YDR131C		4	718542	718457	716787	NaN
YDR132C		4	720408	720300	718813	718570
YDR133C		4	721537	721294	720959	NaN
YDR135C	YCF1	4	727593	727548	723001	722937
YDR137W	RGP1	4	728157	728256	730247	730376
YDR136C	VPS61	4	NaN	728280	727708	NaN
YDR138W	HPR1	4	730567	730575	732833	733447
YDR139C	RUB1	4	733947	733921	733615	733447
YDR140W	MTQ2	4	733947	734135	734800	735487
YDR141C	DOP1	4	740018	739994	734898	NaN
YDR142C	PEX7	4	741801	741597	740470	740279
YDR143C	SAN1	4	NaN	743871	742039	741868
YDR144C	MKC7	4	746441	746098	744308	NaN
YDR145W	TAF12	4	746603	746735	748354	NaN
YDR146C	SWI5	4	750939	750739	748610	NaN
YDR147W	EKI1	4	751231	751628	753232	753249
YDR148C	KGD2	4	755463	755063	753672	753416
YDR150W	NUM1	4	755549	755625	763871	NaN
YDR149C		4	NaN	756259	755552	755549
YDR151C	CTH1	4	765500	765152	764175	NaN
YDR152W	GIR2	4	765535	765703	766500	766715
YDR153C	ENT5	4	768395	767968	766733	766715
YDR154C		4	769152	768750	768400	768395
YDR155C	CPR1	4	769152	768997	768509	768395
YDR156W	RPA14	4	769235	769522	769935	770050
YDR157W		4	769635	769928	770329	NaN
YDR158W	HOM2	4	770273	770354	771451	771615
YDR159W	SAC3	4	771773	771874	775779	775836
YDR160W	SSY1	4	775961	776160	778718	778751
YDR161W		4	778986	779040	780203	780246
YDR162C	NBP2	4	781220	781097	780387	780246
YDR163W	CWC15	4	781346	781420	781947	NaN
YDR164C	SEC1	4	784261	784212	782038	781346
YDR165W	TRM82	4	784827	784868	786202	786227
YDR166C	SEC5	4	789279	789218	786303	786227
YDR167W	TAF10	4	789412	789446	790066	790163
YDR168W	CDC37	4	790270	790325	791845	NaN
YDR169C	STB3	4	794258	793886	792345	NaN
YDR169C-A		4	NaN	794720	794571	NaN
YDR170C	SEC7	4	802544	802219	796190	795999
YDR171W	HSP42	4	806442	806618	807745	807907
YDR172W	SUP35	4	808173	808321	810378	810433
YDR173C	ARG82	4	811679	811629	810562	810433
YDR174W	HMO1	4	811846	812107	812847	812966
YDR175C	RSM24	4	814193	814149	813190	812966
YDR176W	NGG1	4	814326	814449	816557	816566
YDR177W	UBC1	4	816566	816875	817522	817636
YDR178W	SDH4	4	817834	817947	818492	818634
YDR179C	CSN9	4	819214	819193	818705	818634
YDR179W-A		4	819348	819430	820821	820967
YDR180W	SCC2	4	NaN	821292	825773	NaN
YDR181C	SAS4	4	827391	827352	825907	825724
YDR182W	CDC1	4	827516	827579	829054	829096
YDR182W-A		4	829096	829148	829351	829506
YDR183W	PLP1	4	829527	829582	830274	NaN
YDR183C-A		4	NaN	830651	830394	NaN
YDR184C	ATC1	4	NaN	831510	830626	NaN
YDR185C		4	832653	832470	831931	NaN
YDR186C		4	836043	835489	832856	832709
YDR188W	CCT6	4	836045	836418	838058	838065
YDR187C		4	NaN	836743	836225	836045
YDR189W	SLY1	4	838065	838389	840389	NaN
YDR190C	RVB1	4	842045	841992	840601	NaN
YDR191W	HST4	4	842276	842334	843446	NaN
YDR193W		4	NaN	844551	844949	NaN
YDR192C	NUP42	4	844917	844858	843566	NaN
YDR194C	MSS116	4	847961	847943	845949	845493
YDR194W-A		4	NaN	848068	848220	NaN
YDR195W	REF2	4	848349	848596	850197	850249
YDR196C		4	851149	850996	850271	850249
YDR197W	CBS2	4	851185	851225	852394	852425
YDR198C	RKM2	4	854012	853969	852530	852425
YDR199W		4	854121	854172	854537	NaN
YDR200C	VPS64	4	856144	856090	854276	854121
YDR201W	SPC19	4	856221	856314	856811	856941
YDR203W		4	856941	857679	857996	858053
YDR202C	RAV2	4	858053	857950	856895	NaN
YDR204W	COQ4	4	858101	858134	859141	859274
YDR205W	MSC2	4	859317	859343	861517	861572
YDR206W	EBS1	4	861714	862051	864705	864974
YDR207C	UME6	4	867972	867519	865009	864974
YDR208W	MSS4	4	868040	868221	870560	870600
YDR210W		4	871060	871071	871298	871742
YDR209C		4	871742	871446	871033	NaN
YDR211W	GCD6	4	884615	884724	886862	887043
YDR212W	TCP1	4	887155	887229	888908	889205
YDR213W	UPC2	4	889582	889748	892489	892742
YDR214W	AHA1	4	892742	892872	893924	893962
YDR215C		4	NaN	894498	894115	893962
YDR216W	ADR1	4	894426	895031	899002	899426
YDR217C	RAD9	4	NaN	903476	899547	899426
YDR218C	SPR28	4	NaN	905048	903777	NaN
YDR219C	MFB1	4	907069	906848	905451	905221
YDR220C		4	NaN	907289	906996	NaN
YDR221W	GTB1	4	907268	907326	909434	909548
YDR222W		4	909548	910050	911297	NaN
YDR223W	CRF1	4	NaN	912095	913498	914188
YDR224C	HTB1	4	914860	914708	914313	914188
YDR225W	HTA1	4	915409	915526	915924	916163
YDR226W	ADK1	4	916404	916482	917150	917403
YDR227W	SIR4	4	917436	917567	921643	NaN
YDR228C	PCF11	4	923920	923802	921922	NaN
YDR229W	IVY1	4	924679	924781	926142	926930
YDR230W		4	NaN	926219	926566	926930
YDR231C	COX20	4	926930	926906	926289	NaN
YDR232W	HEM1	4	926999	927448	929094	929139
YDR233C	RTN1	4	930399	930353	929466	929139
YDR234W	LYS4	4	930399	931125	933206	933451
YDR235W	PRP42	4	933482	933500	935134	NaN
YDR236C	FMN1	4	NaN	935888	935232	NaN
YDR237W	MRPL7	4	NaN	936611	937489	937802
YDR238C	SEC26	4	940848	940812	937891	937802
YDR239C		4	943488	943416	941053	940974
YDR241W	BUD26	4	NaN	945147	945434	945980
YDR240C	SNU56	4	945169	945148	943670	943644
YDR242W	AMD2	4	946698	946803	948452	NaN
YDR243C	PRP28	4	950301	950280	948514	NaN
YDR244W	PEX5	4	950508	950559	952397	952561
YDR245W	MNN10	4	952713	952796	953977	954053
YDR246W	TRS23	4	954053	954284	954943	NaN
YDR246W-A		4	NaN	955129	955329	NaN
YDR247W	VHS1	4	NaN	956009	957394	NaN
YDR248C		4	958493	958335	957754	NaN
YDR249C		4	959949	959798	958677	958493
YDR250C		4	NaN	960357	960082	NaN
YDR251W	PAM1	4	960313	960610	963102	963384
YDR252W	BTT1	4	963404	963408	963857	NaN
YDR253C	MET32	4	964808	964561	963986	963404
YDR254W	CHL4	4	965008	965109	966485	966968
YDR255C	RMD5	4	967977	967818	966553	NaN
YDR256C	CTA1	4	969730	969676	968129	968010
YDR257C	SET7	4	971485	971470	969986	969730
YDR258C	HSP78	4	974268	974239	971804	971688
YDR259C	YAP6	4	976388	975778	974627	974268
YDR260C	SWM1	4	977468	977225	976713	976388
YDR261C	EXG2	4	979300	979205	977517	977468
YDR262W		4	993118	993130	993948	994098
YDR263C	DIN7	4	995858	995530	994238	994098
YDR264C	AKR1	4	998526	998319	996025	995858
YDR265W	PEX10	4	998573	998860	999873	1000073
YDR266C		4	NaN	1002019	1000100	1000073
YDR267C	CIA1	4	1003776	1003498	1002506	NaN
YDR268W	MSW1	4	1003932	1004000	1005139	1005407
YDR270W	CCC2	4	1005583	1005671	1008685	1008755
YDR269C		4	NaN	1005984	1005661	1005583
YDR271C		4	NaN	1008762	1008391	NaN
YDR272W	GLO2	4	1008908	1009006	1009830	1009868
YDR273W	DON1	4	1009868	1010172	1011269	NaN
YDR274C		4	1012148	1011956	1011585	NaN
YDR275W	BSC2	4	1012148	1012248	1012955	1013268
YDR276C	PMP3	4	1013708	1013639	1013472	1013268
YDR277C	MTH1	4	1015849	1015698	1014397	1014228
YDR278C		4	NaN	1017314	1016997	NaN
YDR279W	RNH202	4	1018782	1019364	1020416	1020460
YDR280W	RRP45	4	1020581	1020743	1021660	1021701
YDR281C	PHM6	4	1022382	1022317	1022003	1021701
YDR282C		4	NaN	1024751	1023507	1023446
YDR283C	GCN2	4	1030281	1030045	1025066	1024882
YDR284C	DPP1	4	1031731	1031415	1030546	1030444
YDR285W	ZIP1	4	NaN	1032432	1035059	1035188
YDR286C		4	1035968	1035571	1035227	1035188
YDR287W		4	1035968	1035991	1036869	1037053
YDR288W	NSE3	4	1037119	1037191	1038102	NaN
YDR290W		4	NaN	1039366	1039695	NaN
YDR289C	RTT103	4	1039542	1039505	1038276	NaN
YDR291W		4	1039696	1039724	1042957	1043156
YDR292C	SRP101	4	1045202	1045007	1043142	NaN
YDR293C	SSD1	4	NaN	1049388	1045636	1045308
YDR294C	DPL1	4	1052285	1052224	1050455	1050392
YDR295C	HDA2	4	1055158	1054643	1052619	1052538
YDR296W	MHR1	4	1055158	1055208	1055888	1056232
YDR297W	SUR2	4	1056430	1056547	1057596	1057650
YDR298C	ATP5	4	1058979	1058810	1058172	1058050
YDR299W	BFR2	4	1059562	1059623	1061227	1061316
YDR300C	PRO1	4	1062855	1062787	1061501	1061372
YDR301W	CFT1	4	1063312	1063348	1067421	1067598
YDR302W	GPI11	4	1067663	1067727	1068386	1068465
YDR303C	RSC3	4	1071800	1071382	1068725	1068600
YDR304C	CPR5	4	1072580	1072553	1071876	1071800
YDR305C	HNT2	4	NaN	1073484	1072742	1072580
YDR306C		4	1075250	1075167	1073731	NaN
YDR307W		4	1075795	1075861	1077849	1078511
YDR308C	SRB7	4	1078511	1078445	1078023	NaN
YDR309C	GIC2	4	1080419	1080195	1079044	NaN
YDR310C	SUM1	4	1084627	1084312	1081124	1081083
YDR311W	TFB1	4	1085037	1085062	1086990	1087177
YDR312W	SSF2	4	1087488	1087578	1088939	1089069
YDR313C	PIB1	4	NaN	1090076	1089216	1089069
YDR314C	RAD34	4	1092584	1092508	1090430	1090069
YDR315C	IPK1	4	NaN	1093583	1092738	1092645
YDR316W	OMS1	4	NaN	1093760	1095175	1095430
YDR317W	HIM1	4	1102101	1102181	1103425	NaN
YDR318W	MCM21	4	NaN	1103755	1104944	NaN
YDR319C		4	NaN	1105824	1105000	1104581
YDR320C	SWA2	4	1108221	1108098	1106092	NaN
YDR320W-B		4	1108221	1108481	1108618	1108681
YDR320C-A	DAD4	4	1108681	1108495	1108277	1108221
YDR321W	ASP1	4	1108681	1108699	1109844	1109957
YDR322W	MRPL35	4	1110559	1110586	1111689	1111819
YDR322C-A	TIM11	4	1112319	1112290	1112000	1111819
YDR323C	PEP7	4	1114039	1114024	1112477	1112319
YDR324C	UTP4	4	NaN	1116760	1114430	1114244
YDR325W	YCG1	4	1117114	1117121	1120228	1120514
YDR326C	YSP2	4	1125109	1124920	1120604	1120514
YDR327W		4	1125156	1125297	1125623	NaN
YDR328C	SKP1	4	1126075	1126013	1125429	1125156
YDR329C	PEX3	4	1127614	1127590	1126265	1126183
YDR330W	UBX5	4	1127799	1127867	1129369	NaN
YDR331W	GPI8	4	NaN	1129583	1130818	NaN
YDR332W		4	NaN	1130996	1133065	NaN
YDR333C		4	1135470	1135426	1133255	NaN
YDR334W	SWR1	4	1135723	1135927	1140471	1140678
YDR335W	MSN5	4	1140798	1141162	1144836	1144878
YDR336W		4	1144878	1145086	1146030	1146136
YDR337W	MRPS28	4	1146240	1146313	1147173	1147200
YDR338C		4	1149920	1149460	1147373	1147200
YDR339C	FCF1	4	1150580	1150514	1149945	1149920
YDR340W		4	NaN	1150875	1151177	NaN
YDR341C		4	1153699	1153620	1151797	1151545
YDR342C	HXT7	4	NaN	1155922	1154210	1154046
YDR343C	HXT6	4	NaN	1161314	1159602	1159300
YDR344C		4	1162783	1162443	1162000	NaN
YDR345C	HXT3	4	1164740	1164654	1162951	1162783
YDR346C	SVF1	4	1168859	1168653	1167208	1167109
YDR347W	MRP1	4	1169057	1169172	1170137	NaN
YDR348C		4	1172132	1171819	1170320	1170097
YDR349C	YPS7	4	1174314	1174170	1172380	1172166
YDR350C	ATP22	4	1178206	1178167	1176332	1176021
YDR351W	SBE2	4	1178448	1178659	1181253	1181521
YDR352W		4	1181606	1181794	1182747	1182983
YDR353W	TRR1	4	1182997	1183292	1184251	1184515
YDR354W	TRP4	4	1184621	1184740	1185882	1185940
YDR354C-A		4	1185940	1185275	1185132	1184621
YDR356W	SPC110	4	1186035	1186100	1188934	1189215
YDR355C		4	NaN	1186362	1186060	1186035
YDR357C		4	1189891	1189560	1189192	NaN
YDR358W	GGA1	4	1189993	1190052	1191725	1191833
YDR360W	OPI7	4	NaN	1194591	1194977	NaN
YDR359C	EAF1	4	NaN	1194877	1191929	1191833
YDR361C	BCP1	4	1196289	1196255	1195404	NaN
YDR362C	TFC6	4	1198783	1198689	1196671	1196514
YDR363W	ESC2	4	1198967	1199175	1200545	NaN
YDR363W-A	SEM1	4	1201912	1202120	1202389	1202612
YDR364C	CDC40	4	1204219	1204202	1202835	1202612
YDR365C	ESF1	4	1206720	1206375	1204489	1204233
YDR366C		4	1213235	1212828	1212430	NaN
YDR367W		4	1212635	1212840	1213606	1213654
YDR368W	YPR1	4	1213810	1213896	1214834	1214970
YDR369C	XRS2	4	1217620	1217572	1215008	1214970
YDR370C		4	1219217	1219102	1217774	1217701
YDR371W	CTS2	4	1219333	1219405	1220940	1221013
YDR371C-A		4	NaN	1219605	1219501	1219333
YDR372C	VPS74	4	1222445	1222141	1221104	1221013
YDR373W	FRQ1	4	1222655	1222751	1223323	1223429
YDR374C		4	1225129	1224386	1223466	1223448
YDR374W-A		4	1224729	1224749	1225018	1225129
YDR375C	BCS1	4	1226619	1226528	1225158	1225129
YDR376W	ARH1	4	1226624	1226814	1228295	1228524
YDR377W	ATP17	4	1228524	1228603	1228908	1229104
YDR378C	LSM6	4	1229722	1229601	1229341	1229104
YDR379W	RGA2	4	1230037	1230159	1233188	NaN
YDR379C-A		4	1233537	1233509	1233270	1233117
YDR380W	ARO10	4	1234117	1234210	1236117	1236246
YDR381W	YRA1	4	1236440	1236550	1237996	1238120
YDR381C-A		4	1239084	1238842	1238304	1238120
YDR382W	RPP2B	4	1239363	1239484	1239816	1239963
YDR383C	NKP1	4	1240874	1240668	1239952	NaN
YDR384C	ATO3	4	1242139	1242023	1241196	1241019
YDR385W	EFT2	4	1242839	1243222	1245750	1245952
YDR386W	MUS81	4	1246067	1246076	1247974	1248067
YDR387C		4	1250127	1249813	1248146	1248067
YDR388W	RVS167	4	1250127	1250178	1251626	1251897
YDR389W	SAC7	4	1251932	1252529	1254493	NaN
YDR390C	UBA2	4	1256884	1256839	1254929	NaN
YDR391C		4	1258053	1258048	1257350	1257233
YDR392W	SPT3	4	1258633	1258688	1259701	NaN
YDR393W	SHE9	4	NaN	1259893	1261263	1261447
YDR394W	RPT3	4	1261558	1261673	1262959	1263051
YDR395W	SXM1	4	1263170	1263316	1266150	1266750
YDR396W		4	1265810	1266287	1266787	NaN
YDR397C	NCB2	4	1267350	1266890	1266358	1265810
YDR398W	UTP5	4	1267350	1267463	1269394	1269638
YDR399W	HPT1	4	1269994	1270060	1270725	1270794
YDR400W	URH1	4	1270794	1271055	1272077	1272246
YDR401W		4	NaN	1272215	1272778	NaN
YDR402C	DIT2	4	NaN	1273695	1272226	NaN
YDR403W	DIT1	4	NaN	1274594	1276204	1276498
YDR404C	RPB7	4	1277338	1277161	1276646	1276498
YDR405W	MRP20	4	1277338	1277638	1278429	1278577
YDR406W	PDR15	4	1278612	1279202	1283791	1283872
YDR406W-A		4	NaN	1283791	1284036	NaN
YDR407C	TRS120	4	1288092	1287930	1284061	1283872
YDR408C	ADE8	4	1289111	1288851	1288207	1288092
YDR409W	SIZ1	4	1289359	1289398	1292112	1292365
YDR410C	STE14	4	1293147	1293083	1292364	NaN
YDR411C	DFM1	4	1294441	1294386	1293361	1293283
YDR412W		4	1294616	1294685	1295392	NaN
YDR413C		4	NaN	1295403	1294828	1294616
YDR414C	ERD1	4	NaN	1296678	1295590	NaN
YDR415C		4	1298192	1298153	1297029	NaN
YDR416W	SYF1	4	1298329	1298424	1301003	1301068
YDR418W	RPL12B	4	1301281	1301608	1302105	1302201
YDR417C		4	1302201	1301918	1301547	1301281
YDR419W	RAD30	4	1303163	1303166	1305064	1305334
YDR420W	HKR1	4	1305890	1306259	1311667	NaN
YDR421W	ARO80	4	NaN	1312032	1314884	NaN
YDR422C	SIP1	4	NaN	1317765	1315318	NaN
YDR423C	CAD1	4	NaN	1319267	1318038	NaN
YDR424C	DYN2	4	1319931	1319833	1319379	1319332
YDR425W	SNX41	4	1319991	1320056	1321933	1322007
YDR426C		4	1322007	1321998	1321621	NaN
YDR427W	RPN9	4	1322157	1322197	1323378	1323417
YDR428C		4	1324397	1324231	1323446	1323417
YDR429C	TIF35	4	1325320	1325293	1324469	1324397
YDR431W		4	NaN	1328382	1328693	NaN
YDR430C	CYM1	4	1328537	1328462	1325493	1325400
YDR432W	NPL3	4	1328738	1328775	1330019	1330238
YDR433W		4	NaN	1329592	1330032	1330238
YDR434W	GPI17	4	1331128	1331229	1332833	1332888
YDR435C	PPM1	4	1334096	1333961	1332975	1332888
YDR436W	PPZ2	4	1334553	1334813	1336945	1337154
YDR437W	GPI19	4	1337310	1337344	1337766	NaN
YDR438W	THI74	4	NaN	1338266	1339378	NaN
YDR439W	LRS4	4	NaN	1339668	1340711	NaN
YDR440W	DOT1	4	1342393	1342485	1344233	NaN
YDR441C	APT2	4	NaN	1345054	1344509	NaN
YDR442W		4	NaN	1345639	1346031	NaN
YDR443C	SSN2	4	1349998	1349930	1345668	NaN
YDR444W		4	1350193	1350282	1352345	1352378
YDR445C		4	NaN	1352581	1352174	NaN
YDR446W	ECM11	4	NaN	1353717	1354625	1355217
YDR447C	RPS17B	4	1355620	1355545	1354821	1354577
YDR448W	ADA2	4	1355887	1356057	1357361	1357507
YDR449C	UTP6	4	1358999	1358894	1357572	1357507
YDR450W	RPS18A	4	1359862	1359915	1360790	1360903
YDR451C	YHP1	4	1362319	1362173	1361112	1360903
YDR452W	PPN1	4	1362711	1362870	1364894	NaN
YDR453C	TSA2	4	1365729	1365654	1365064	1364871
YDR454C	GUK1	4	1367111	1366819	1366256	1366139
YDR456W	NHX1	4	1367367	1367477	1369378	1369477
YDR455C		4	NaN	1367673	1367365	NaN
YDR457W	TOM1	4	1369674	1369782	1379588	NaN
YDR458C	HEH2	4	NaN	1382038	1380047	NaN
YDR459C	PFA5	4	1383520	1383435	1382311	NaN
YDR460W	TFB3	4	1383650	1383803	1384768	1385150
YDR461W	MFA1	4	1385150	1385168	1385278	1385803
YDR461C-A		4	1385803	1385758	1385516	1385150
YDR462W	MRPL28	4	1386012	1386065	1386508	1386639
YDR463W	STP1	4	1386754	1386808	1388367	1388561
YDR464W	SPP41	4	1388746	1388864	1393171	NaN
YDR464C-A		4	NaN	1392672	1392484	NaN
YDR465C	RMT2	4	1394599	1394566	1393328	NaN
YDR466W	PKH3	4	1395025	1395113	1397809	1398165
YDR467C		4	1398165	1397901	1397575	NaN
YDR468C	TLG1	4	1398922	1398692	1398018	NaN
YDR469W	SDC1	4	1398978	1399007	1399534	NaN
YDR470C	UGO1	4	1401286	1401206	1399698	1398978
YDR471W	RPL27B	4	1401610	1401762	1402556	1402773
YDR472W	TRS31	4	1403146	1403314	1404165	NaN
YDR473C	PRP3	4	1405911	1405846	1404437	NaN
YDR475C	JIP4	4	1410310	1410086	1407456	1407410
YDR476C		4	1411382	1411119	1410445	1410310
YDR477W	SNF1	4	1412003	1412365	1414266	1414404
YDR478W	SNM1	4	1414538	1414567	1415163	NaN
YDR479C	PEX29	4	1416898	1416866	1415202	1415158
YDR480W	DIG2	4	1416898	1417391	1418362	1418498
YDR481C	PHO8	4	NaN	1420242	1418542	1418498
YDR482C	CWC21	4	1421118	1420830	1420423	NaN
YDR483W	KRE2	4	1421118	1421149	1422477	1422626
YDR484W	VPS52	4	1422717	1422755	1424680	NaN
YDR485C	VPS72	4	1427337	1427199	1424812	NaN
YDR486C	VPS60	4	1428297	1428112	1427423	1427337
YDR487C	RIB3	4	1429037	1428972	1428346	1428297
YDR488C	PAC11	4	1430938	1430781	1429180	1429037
YDR489W	SLD5	4	1430993	1431004	1431888	1431953
YDR490C	PKH1	4	1434350	1434260	1431960	1431953
YDR492W	IZH1	4	1434686	1434916	1435866	1435944
YDR491C		4	NaN	1434983	1434492	NaN
YDR493W		4	1436104	1436209	1436580	1436735
YDR494W	RSM28	4	1436858	1436922	1438007	1438018
YDR495C	VPS3	4	1441174	1441142	1438107	1438018
YDR496C	PUF6	4	1443445	1443395	1441425	1441265
YDR497C	ITR1	4	1445632	1445459	1443705	1443532
YDR498C	SEC20	4	1447047	1446986	1445835	1445707
YDR499W	LCD1	4	1447791	1447822	1450065	1450091
YDR500C	RPL37B	4	1450855	1450845	1450190	1450091
YDR501W	PLM2	4	1451271	1451345	1452910	1453031
YDR502C	SAM2	4	1454587	1454456	1453302	1453031
YDR503C	LPP1	4	NaN	1455858	1455034	1454651
YDR504C	SPG3	4	1457371	1456686	1456303	NaN
YDR505C	PSP1	4	NaN	1459212	1456687	NaN
YDR506C		4	1461606	1461546	1459720	NaN
YDR507C	GIN4	4	1466000	1465778	1462350	1462101
YDR509W		4	NaN	1468218	1468565	1468607
YDR508C	GNP1	4	1468607	1468436	1466445	1466178
YDR510W	SMT3	4	1469315	1469392	1469697	1469775
YDR510C-A		4	NaN	1469803	1469687	1469315
YDR511W	ACN9	4	1469775	1470009	1470410	1470812
YDR513W	GRX2	4	1470858	1471009	1471440	1471538
YDR512C	EMI1	4	1471538	1471055	1470492	1469775
YDR514C		4	1473053	1472991	1471540	1471538
YDR515W	SLF1	4	1473117	1473421	1474764	1474877
YDR516C	EMI2	4	1476517	1476468	1474966	1474877
YDR517W	GRH1	4	1477137	1477231	1478349	NaN
YDR518W	EUG1	4	1478317	1478600	1480153	NaN
YDR519W	FPR2	4	1480137	1480417	1480824	1481137
YDR521W		4	NaN	1483133	1483468	1483550
YDR520C		4	1483550	1483395	1481077	NaN
YDR522C	SPS2	4	NaN	1485295	1483787	NaN
YDR523C	SPS1	4	NaN	1487030	1485558	NaN
YDR524C	AGE1	4	1489259	1488982	1487534	1487279
YDR524W-C		4	1489259	1489395	1489484	1489928
YDR524C-B		4	1489928	1489790	1489590	1489259
YDR525W	API2	4	1489259	1489897	1490226	1491024
YDR524C-A		4	NaN	1489982	1489863	1489259
YDR525W-A	SNA2	4	1490244	1490588	1490827	1491024
YDR527W	RBA50	4	1491024	1491086	1492405	1493114
YDR526C		4	NaN	1491537	1491067	1491024
YDR528W	HLR1	4	1494275	1494578	1495849	1495975
YDR529C	QCR7	4	1496592	1496540	1496157	1495975
YDR530C	APA2	4	1498011	1497760	1496783	1496623
YDR531W		4	1498087	1498224	1499327	NaN
YDR532C		4	NaN	1500545	1499388	1499307
YDR533C	HSP31	4	1502439	1502152	1501439	1501367
YDR534C	FIT1	4	NaN	1504891	1503305	NaN
YDR535C		4	NaN	1507353	1506597	NaN
YDR536W	STL1	4	1507520	1507996	1509705	NaN
YDR538W	PAD1	4	1510845	1510892	1511620	1511861
YDR537C		4	1511861	1511451	1510846	1510845
YDR539W		4	1511971	1512084	1513595	1513651
YDR540C		4	NaN	1517659	1517120	1516861
YDR541C		4	1520927	1520682	1519648	NaN
YDR542W		4	NaN	1523234	1523596	NaN
YDR543C		4	NaN	1524918	1524619	NaN
YDR544C		4	NaN	1525508	1525080	NaN
YDR545W	YRF1-1	4	NaN	1526306	1531696	NaN
YDR545C-A		4	NaN	1531327	1530848	NaN
YEL077W-A		5	NaN	630	1112	NaN
YEL077C		5	NaN	4097	264	NaN
YEL075W-A		5	NaN	4870	5481	NaN
YEL076C		5	NaN	5114	4464	NaN
YEL076C-A		5	NaN	5114	4185	NaN
YEL075C		5	NaN	5713	5345	NaN
YEL074W		5	NaN	6126	6464	6924
YEL073C		5	7699	7553	7230	6924
YEL072W	RMD6	5	13588	13720	14415	14628
YEL071W	DLD3	5	16189	16355	17845	17967
YEL070W	DSF1	5	NaN	19589	21097	NaN
YEL069C	HXT13	5	23783	23231	21537	NaN
YEL068C		5	25983	25978	25646	25403
YEL066W	HPA3	5	NaN	26667	27206	27385
YEL067C		5	NaN	26776	26189	25983
YEL065W	SIT1	5	27533	27657	29543	29553
YEL064C	AVT2	5	31270	31239	29797	29553
YEL063C	CAN1	5	NaN	33466	31694	31370
YEL062W	NPR2	5	NaN	34407	36254	NaN
YEL061C	CIN8	5	39643	39537	36535	NaN
YEL060C	PRB1	5	42019	41953	40046	39737
YEL059C-A	SOM1	5	42755	42624	42400	42355
YEL059W		5	42355	42652	42960	43235
YEL058W	PCM1	5	43235	43252	44925	44975
YEL057C		5	45796	45721	45020	44975
YEL056W	HAT2	5	47094	47168	48373	48714
YEL055C	POL5	5	51666	51539	48471	NaN
YEL053W-A		5	52474	52908	53255	53358
YEL054C	RPL12A	5	53358	53218	52721	52474
YEL053C	MAK10	5	56174	56102	53901	53812
YEL052W	AFG1	5	56376	56571	58100	58336
YEL051W	VMA8	5	58336	58378	59148	59196
YEL050W-A		5	NaN	59549	59740	NaN
YEL050C	RML2	5	61017	60851	59670	59616
YEL049W	PAU2	5	NaN	63728	64090	NaN
YEL048C		5	65331	65167	64709	64131
YEL047C		5	66848	66797	65385	65331
YEL046C	GLY1	5	68964	68792	67629	67401
YEL045C		5	NaN	69265	68840	NaN
YEL044W	IES6	5	69212	69757	70257	NaN
YEL043W		5	NaN	70478	73348	NaN
YEL042W	GDA1	5	NaN	73771	75327	NaN
YEL041W	YEF1	5	NaN	75944	77431	78212
YEL040W	UTR2	5	NaN	78053	79456	80170
YEL039C	CYC7	5	80170	79977	79636	NaN
YEL038W	UTR4	5	80392	80462	81145	81412
YEL037C	RAD23	5	82894	82603	81407	NaN
YEL036C	ANP1	5	84881	84552	83050	82970
YEL035C	UTR5	5	NaN	85545	85045	NaN
YEL034W	HYP2	5	85514	85676	86149	86478
YEL033W		5	85514	86179	86598	NaN
YEL034C-A		5	86478	86215	85613	85514
YEL032W	MCM3	5	86814	86937	89852	90021
YEL032C-A		5	NaN	87201	87040	86814
YEL031W	SPF1	5	90231	90258	93905	94060
YEL030W	ECM10	5	94516	94644	96578	NaN
YEL030C-A		5	NaN	94897	94583	94516
YEL029C	BUD16	5	NaN	97796	96858	NaN
YEL028W		5	NaN	98668	99129	NaN
YEL027W	CUP5	5	100671	100769	101251	101616
YEL026W	SNU13	5	101761	101943	102323	102381
YEL025C		5	106171	106147	102581	102381
YEL024W	RIP1	5	107054	107260	107907	108414
YEL023C		5	111122	110552	108504	108414
YEL022W	GEA2	5	111363	111421	115800	115947
YEL021W	URA3	5	NaN	116167	116970	NaN
YEL020W-A	TIM9	5	117081	117211	117474	117624
YEL020C-B		5	117624	117380	117183	117081
YEL020C		5	NaN	120299	118617	118607
YEL019C	MMS21	5	121331	121301	120498	NaN
YEL018W	EAF5	5	121416	121471	122310	122336
YEL018C-A		5	122336	121988	121455	121416
YEL017C-A	PMP2	5	122956	122929	122798	122336
YEL017W	GTT3	5	123636	123657	124670	124676
YEL016C	NPP2	5	126486	126218	124737	124676
YEL015W	EDC3	5	126597	126629	128284	128426
YEL014C		5	NaN	128608	128303	NaN
YEL013W	VAC8	5	128455	128825	130561	131010
YEL012W	UBC8	5	131630	131772	132551	132783
YEL011W	GLC3	5	133002	133120	135234	135368
YEL010W		5	NaN	136279	136629	NaN
YEL009C-A		5	NaN	136778	136371	NaN
YEL009C	GCN4	5	139957	139763	138918	138737
YEL008W		5	140357	140512	140892	NaN
YEL008C-A		5	NaN	140818	140726	140357
YEL007W		5	141352	141891	143891	144067
YEL006W	YEA6	5	144158	144326	145333	NaN
YEL005C	VAB2	5	NaN	146754	145906	NaN
YEL004W	YEA4	5	NaN	146950	147978	148318
YEL003W	GIM4	5	NaN	148175	148598	148738
YEL002C	WBP1	5	150085	150013	148721	NaN
YEL001C		5	151133	150977	150300	150194
YER001W	MNN1	5	153432	153519	155807	NaN
YER002W	NOP16	5	156715	156802	157497	157715
YER003C	PMI40	5	159150	159117	157735	157715
YER004W		5	159448	159579	160274	160488
YER005W	YND1	5	160488	160549	162441	162508
YER006W	NUG1	5	162508	162722	164284	164390
YER007W	PAC2	5	NaN	164526	166082	NaN
YER006C-A		5	NaN	164660	164343	NaN
YER007C-A	TMA20	5	166919	166884	166236	166049
YER008C	SEC3	5	172094	171817	167807	167774
YER009W	NTF2	5	172094	172114	172491	172614
YER010C		5	173354	173337	172633	172614
YER011W	TIR1	5	175022	175247	176011	176555
YER012W	PRE1	5	177736	177834	178430	178689
YER013W	PRP22	5	178799	178840	182277	182359
YER014W	HEM14	5	182558	182599	184218	184330
YER015W	FAA2	5	184466	184540	186774	NaN
YER014C-A	BUD25	5	NaN	184699	183730	NaN
YER016W	BIM1	5	188266	188276	189310	NaN
YER017C	AFG3	5	NaN	191787	189502	NaN
YER018C	SPC25	5	NaN	192623	191958	NaN
YER019W	ISC1	5	NaN	192796	194229	NaN
YER019C-A	SBH2	5	194626	194538	194272	194226
YER020W	GPA2	5	195066	195167	196516	196586
YER021W	RPN3	5	196586	196947	198518	198726
YER022W	SRB4	5	198768	198811	200874	200928
YER023W	PRO3	5	200928	201075	201935	202255
YER023C-A		5	202255	201733	201521	201408
YER024W	YAT2	5	201408	202191	204962	205197
YER025W	GCD11	5	205197	205250	206833	207096
YER026C	CHO1	5	208544	208473	207643	207415
YER027C	GAL83	5	210347	210231	208978	NaN
YER028C	MIG3	5	212525	211875	210691	210465
YER029C	SMB1	5	213235	213176	212586	212525
YER030W	CHZ1	5	213302	213436	213897	213902
YER031C	YPT31	5	214839	214746	214075	213902
YER032W	FIR1	5	214982	215062	217692	NaN
YER033C	ZRG8	5	NaN	221286	218056	NaN
YER034W		5	NaN	221845	222402	222582
YER035W	EDC2	5	222582	222638	223075	223342
YER036C	ARB1	5	225255	225198	223366	223342
YER037W	PHM8	5	225816	225888	226853	227076
YER038C	KRE29	5	228260	228251	226857	NaN
YER038W-A		5	228293	228450	228830	229505
YER039C	HVG1	5	229505	229204	228455	228293
YER039C-A		5	229505	229480	229262	NaN
YER040W	GLN3	5	229701	229794	231986	NaN
YER041W	YEN1	5	NaN	232460	234739	NaN
YER042W	MXR1	5	NaN	234936	235490	235561
YER043C	SAH1	5	237334	237118	235769	235561
YER044C	ERG28	5	238224	238015	237569	237422
YER044C-A	MEI4	5	NaN	239773	238459	NaN
YER045C	ACA1	5	NaN	241500	240031	239878
YER046W	SPO73	5	NaN	243179	243610	NaN
YER046W-A		5	NaN	243699	244028	NaN
YER047C	SAP1	5	246675	246502	243809	NaN
YER048C	CAJ1	5	248231	248156	246981	246811
YER048W-A	ISD11	5	250629	250717	251001	251029
YER049W	TPA1	5	251581	251727	253661	253746
YER050C	RSM18	5	254444	254386	253970	253811
YER051W	JHD1	5	254645	254655	256133	256345
YER052C	HOM3	5	258178	257957	256374	256345
YER053C	PIC2	5	259732	259638	258736	258532
YER053C-A		5	NaN	261045	260932	260552
YER054C	GIP2	5	264131	263697	262051	261791
YER055C	HIS1	5	265891	265784	264891	264831
YER056C	FCY2	5	268271	268112	266511	266347
YER056C-A	RPL34A	5	270405	270183	269421	269341
YER057C	HMF1	5	271163	271124	270735	270563
YER058W	PET117	5	271711	271766	272089	272286
YER059W	PCL6	5	272410	272622	273884	273910
YER060W	FCY21	5	273910	274565	276151	NaN
YER060W-A	FCY22	5	NaN	276570	278162	278292
YER061C	CEM1	5	279656	279624	278296	278292
YER062C	HOR2	5	280876	280680	279928	279756
YER063W	THO1	5	281511	281708	282364	282431
YER064C		5	284340	284220	282703	282431
YER065C	ICL1	5	287433	286912	285239	284536
YER066W		5	290126	290240	290797	290882
YER067W		5	291982	292064	292549	292642
YER066C-A		5	292642	292201	291701	291582
YER067C-A		5	292642	292561	292238	291982
YER068W	MOT2	5	292642	293048	294811	294862
YER069W	ARG5,6	5	294862	295408	297999	298381
YER068C-A		5	NaN	295730	295299	294862
YER070W	RNR1	5	298748	298948	301614	301768
YER071C		5	302394	302325	301945	301768
YER072W	VTC1	5	302707	302804	303193	303417
YER073W	ALD5	5	303956	304027	305589	305841
YER074W	RPS24A	5	306268	306319	307192	307393
YER074W-A	YOS1	5	307595	307649	308119	308175
YER075C	PTP3	5	311603	311195	308409	308175
YER076W-A		5	NaN	313386	313733	313982
YER076C		5	313982	313494	312586	312215
YER077C		5	NaN	316596	314530	314203
YER078C		5	318855	318338	316803	316715
YER078W-A		5	NaN	318642	318806	318855
YER079W		5	318855	318916	319548	319595
YER080W		5	319595	319959	321842	322112
YER079C-A		5	NaN	320236	319898	319595
YER081W	SER3	5	322671	322682	324091	324231
YER082C	UTP7	5	326151	325932	324268	324231
YER083C	GET2	5	327031	327027	326170	326151
YER084W		5	327031	327061	327447	NaN
YER084W-A		5	327431	327594	328106	NaN
YER085C		5	NaN	328136	327615	327431
YER086W	ILV1	5	328239	328473	330203	330299
YER087W		5	330299	330572	332302	332419
YER087C-A		5	332419	332364	331813	NaN
YER087C-B	SBH1	5	333099	332826	332578	332419
YER088C	DOT6	5	NaN	335184	333172	333099
YER088W-B		5	NaN	335923	336069	NaN
YER088C-A		5	NaN	336015	335692	NaN
YER089C	PTC2	5	337801	337336	335942	NaN
YER090W	TRP2	5	337857	337945	339468	339757
YER090C-A		5	NaN	338407	338318	337857
YER091C	MET6	5	342453	342163	339860	339757
YER091C-A		5	NaN	342607	342386	NaN
YER092W	IES5	5	342791	342851	343228	343411
YER093C	TSC11	5	347653	347608	343316	NaN
YER093C-A		5	348417	348396	347908	347804
YER094C	PUP3	5	349590	349342	348725	348537
YER095W	RAD51	5	349821	349976	351178	351463
YER096W	SHC1	5	351585	351694	353232	353532
YER097W		5	NaN	355136	355465	NaN
YER098W	UBP9	5	355295	355462	357726	NaN
YER099C	PRS2	5	NaN	359057	358101	NaN
YER100W	UBC6	5	NaN	359558	360310	NaN
YER101C	AST2	5	361933	361790	360498	NaN
YER102W	RPS8B	5	362664	362729	363698	364087
YER103W	SSA4	5	364527	364585	366513	366647
YER104W	RTT105	5	366647	366798	367424	367787
YER105C	NUP157	5	372049	372009	367834	367787
YER106W	MAM1	5	NaN	372322	373230	373554
YER107W-A		5	NaN	374390	374710	374725
YER107C	GLE2	5	374725	374541	373444	373134
YER109C	FLO8	5	377775	377610	375211	374835
YER110C	KAP123	5	382269	382099	378758	378636
YER111C	SWI4	5	386200	385872	382591	382386
YER112W	LSM4	5	387127	387228	387791	NaN
YER113C		5	NaN	390048	387928	NaN
YER114C	BOI2	5	394024	393708	390586	NaN
YER115C	SPR6	5	NaN	394863	394288	394102
YER116C	SLX8	5	396263	396168	395344	NaN
YER117W	RPL23B	5	396661	396765	397649	397736
YER118C	SHO1	5	399242	399051	397948	397736
YER119C	AVT6	5	400912	400838	399492	399378
YER120W	SCS2	5	401067	401131	401865	401907
YER119C-A		5	401907	401234	400863	NaN
YER121W		5	402347	402371	402715	402907
YER122C	GLO3	5	404419	404348	402867	NaN
YER123W	YCK3	5	404622	404809	406383	407082
YER124C	DSE1	5	409131	409059	407338	407082
YER125W	RSP5	5	409412	410185	412614	412952
YER126C	NSA2	5	414253	414175	413390	413372
YER127W	LCP5	5	414299	414477	415550	NaN
YER128W		5	NaN	415855	416466	NaN
YER129W	SAK1	5	NaN	417277	420705	NaN
YER130C		5	NaN	422442	421111	NaN
YER131W	RPS26B	5	423513	423587	424307	424433
YER132C	PMD1	5	NaN	430445	425184	424833
YER133W	GLC7	5	432351	432491	433954	434617
YER133W-A		5	437046	437187	437528	NaN
YER134C		5	437994	437799	437263	437046
YER135C		5	NaN	438340	437948	437446
YER136W	GDI1	5	439484	439612	440967	441284
YER137W-A		5	441284	441571	441876	NaN
YER137C		5	441820	441815	441369	441284
YER138W-A		5	NaN	449470	449574	449984
YER139C		5	451362	451238	450558	449984
YER140W		5	451519	451560	453230	453419
YER141W	COX15	5	453419	453454	454914	455079
YER142C	MAG1	5	456117	456031	455141	455079
YER143W	DDI1	5	456254	456314	457600	457654
YER144C	UBP5	5	460277	460218	457801	457654
YER145C	FTR1	5	461879	461735	460521	460389
YER146W	LSM5	5	462424	462580	462861	462944
YER145C-A		5	462944	462818	462381	NaN
YER147C	SCC4	5	465036	464837	462963	462944
YER148W	SPT15	5	465106	465298	466020	466146
YER147C-A		5	466146	465608	465198	465106
YER148W-A		5	466146	466180	466758	NaN
YER149C	PEA2	5	467709	467465	466203	466146
YER150W	SPI1	5	468317	468365	468811	NaN
YER151C	UBP3	5	NaN	472419	469681	469609
YER152W-A		5	NaN	473480	474046	NaN
YER152C		5	NaN	473983	472652	NaN
YER153C	PET122	5	475029	474800	474036	NaN
YER154W	OXA1	5	NaN	475015	476223	476349
YER155C	BEM2	5	483007	482843	476340	NaN
YER156C		5	484643	484336	483320	483103
YER157W	COG3	5	484772	484783	487188	487276
YER158C		5	NaN	490573	488852	488727
YER158W-A		5	491447	491482	491697	491847
YER159C	BUR6	5	492328	491953	491525	491447
YER161C	SPT2	5	500384	500343	499342	NaN
YER162C	RAD4	5	503028	502889	500625	500488
YER163C		5	503920	503777	503079	503028
YER164W	CHD1	5	505087	505387	509793	509907
YER165W	PAB1	5	510307	510368	512101	512323
YER166W	DNF1	5	512451	512739	517454	NaN
YER165C-A		5	NaN	512978	512622	512451
YER167W	BCK2	5	NaN	518211	520766	NaN
YER168C	CCA1	5	522710	522664	521024	NaN
YER169W	RPH1	5	522935	523364	525754	NaN
YER170W	ADK2	5	NaN	525969	526646	NaN
YER171W	RAD3	5	NaN	527077	529413	NaN
YER172C	BRR2	5	536061	536016	529525	NaN
YER173W	RAD24	5	536284	536295	538274	538404
YER172C-A		5	NaN	536650	536270	NaN
YER174C	GRX4	5	NaN	539163	538429	538404
YER175C	TMT1	5	NaN	540358	539459	NaN
YER175W-A		5	NaN	540645	540809	541544
YER176W	ECM32	5	541594	541685	545050	545554
YER177W	BMH1	5	545554	545606	546409	546669
YER178W	PDA1	5	546762	546812	548074	548261
YER179W	DMC1	5	548341	548416	549512	549650
YER180C	ISC10	5	551172	550522	549719	549657
YER180C-A	SLO1	5	551172	551117	550860	NaN
YER181C		5	NaN	551791	551468	NaN
YER182W		5	552455	552520	553254	553255
YER183C	FAU1	5	554015	553964	553329	553255
YER184C		5	NaN	558675	556291	NaN
YER185W		5	NaN	559449	560360	NaN
YER186C		5	562785	562620	561700	NaN
YER187W		5	565488	566225	566650	566815
YER188W		5	567891	568035	568754	568831
YER188C-A		5	NaN	569902	569603	NaN
YER189W		5	NaN	571150	571518	NaN
YER190W	YRF1-2	5	NaN	571475	576520	NaN
YER190C-A		5	NaN	575374	574799	NaN
YER190C-B		5	NaN	576157	575675	NaN
YFL068W		6	NaN	53	535	NaN
YFL067W		6	NaN	836	1363	NaN
YFL066C		6	NaN	2615	1437	1415
YFL065C		6	NaN	3338	3030	NaN
YFL064C		6	NaN	3846	3322	NaN
YFL063W		6	NaN	5066	5521	NaN
YFL062W	COS4	6	NaN	6426	7565	NaN
YFL061W		6	NaN	9545	10222	NaN
YFL060C	SNO3	6	NaN	10969	10301	NaN
YFL059W	SNZ3	6	NaN	11363	12259	NaN
YFL058W	THI5	6	NaN	12929	13951	NaN
YFL057C	AAD16	6	14970	14763	14305	NaN
YFL056C	AAD6	6	NaN	15431	14793	14748
YFL055W	AGP3	6	16953	17004	18680	19081
YFL054C		6	NaN	22787	20847	20618
YFL053W	DAK2	6	NaN	23423	25198	NaN
YFL052W		6	NaN	28232	29629	NaN
YFL051C		6	NaN	30540	30058	NaN
YFL050C	ALR2	6	36645	35848	33272	33005
YFL049W	SWP82	6	36750	36803	38674	38790
YFL048C	EMP47	6	40205	40180	38843	38790
YFL047W	RGD2	6	NaN	40421	42565	NaN
YFL046W		6	42562	42815	43438	43522
YFL045C	SEC53	6	44462	44392	43628	43522
YFL044C	OTU1	6	45592	45560	44655	44462
YFL042C		6	NaN	47744	45720	45595
YFL041W-A		6	NaN	48734	48925	48970
YFL041W	FET5	6	49075	49139	51007	51181
YFL040W		6	NaN	51350	52972	53370
YFL039C	ACT1	6	54810	54695	53260	52970
YFL038C	YPT1	6	56197	55985	55365	55290
YFL037W	TUB2	6	56201	56335	57708	58112
YFL036W	RPO41	6	58541	58781	62836	62861
YFL034C-B	MOB2	6	64221	63992	63015	62861
YFL034C-A	RPL22B	6	65054	64931	64242	64221
YFL034W		6	65269	65475	68696	68814
YFL033C	RIM15	6	74651	74425	69113	68913
YFL032W		6	NaN	74870	75190	NaN
YFL031W	HAC1	6	75059	75177	76145	76559
YFL031C-A		6	76559	76113	76012	NaN
YFL030W	AGX1	6	76559	76829	77986	NaN
YFL029C	CAK1	6	NaN	79159	78053	NaN
YFL028C	CAF16	6	80242	80211	79342	NaN
YFL027C	GYP8	6	82017	81910	80417	80360
YFL026W	STE2	6	82377	82578	83873	84097
YFL025C	BST1	6	87348	87232	84143	84097
YFL024C	EPL1	6	90763	90343	87845	87397
YFL023W	BUD27	6	90770	90984	93374	93430
YFL022C	FRS2	6	95050	95008	93497	93430
YFL021W	GAT1	6	NaN	95964	97496	97590
YFL021C-A		6	NaN	96613	95759	95050
YFL020C	PAU5	6	NaN	99593	99225	NaN
YFL019C		6	100878	100599	100246	NaN
YFL018C	LPD1	6	103295	103121	101622	101514
YFL017W-A	SMX2	6	103302	103693	103926	104002
YFL017C	GNA1	6	104622	104456	103977	NaN
YFL016C	MDJ1	6	106282	106230	104695	104622
YFL015W-A		6	106282	106409	106726	106802
YFL015C		6	107202	106957	106463	106282
YFL014W	HSP12	6	107202	107250	107579	107782
YFL013W-A		6	107782	107793	108596	NaN
YFL012W-A		6	NaN	109804	110178	110479
YFL013C	IES1	6	109952	109924	107846	107782
YFL012W		6	NaN	110641	111087	NaN
YFL011W	HXT10	6	NaN	112339	113979	NaN
YFL010W-A	AUA1	6	114932	114984	115268	115911
YFL010C	WWM1	6	115911	115737	115102	114932
YFL009W	CDC4	6	115935	116139	118478	118587
YFL008W	SMC1	6	119280	119424	123101	123205
YFL007W	BLM10	6	123360	123474	129905	129985
YFL005W	SEC4	6	130084	130329	130976	131124
YFL004W	VTC2	6	131124	131805	134291	134424
YFL003C	MSH4	6	NaN	137152	134516	134424
YFL002C	SPB4	6	147015	146929	145109	144955
YFL001W	DEG1	6	147070	147126	148454	148487
YFR001W	LOC1	6	148837	149105	149719	149813
YFR002W	NIC96	6	150004	150011	152530	152564
YFR003C	YPI1	6	153224	153119	152652	152564
YFR004W	RPN11	6	153334	153388	154308	154314
YFR005C	SAD1	6	156254	155868	154522	154314
YFR006W		6	NaN	156139	157746	157855
YFR007W		6	NaN	159293	160354	NaN
[truncated: 4,578 more rows]

## Sheet: NagalakshmiScience2008TableS4.c
Name	Chrom	SGD_Start	SGD_End	5'-UTR_Start	3'-UTR_End	5'-UTR_length	3'-UTR_length	Transcription_level(log2)
YAL069W	chrI	335	649
YAL068W-A	chrI	538	792
YAL068C	chrI	2169	1807
YAL067W-A	chrI	2480	2707
YAL067C	chrI	9017	7236					1.58496
YAL066W	chrI	10092	10400					0
YAL065C	chrI	11952	11566					0
YAL064W-B	chrI	12047	12427
YAL064C-A	chrI	13744	13364
YAL064W	chrI	21526	21852
YAL063C-A	chrI	22687	22397					0
YAL063C	chrI	27969	24001
YAL062W	chrI	31568	32941	31390	33035	178	94	3.32193
YAL061W	chrI	33449	34702	33222	34853	227	151	5.88264
YAL060W	chrI	35156	36304	35070	36422	86	118	6.33985
YAL059W	chrI	36510	37148		37249		101	4.61471
YAL059C-A	chrI	36919	36497
YAL058W	chrI	37465	38973	37415	39028	50	55
YAL056C-A	chrI	39047	38697
YAL056W	chrI	39260	41902	39214	41995	46	93	4.16993
YAL055W	chrI	42178	42720	42158	42874	20	154	4.08746
YAL054C	chrI	45023	42882					4.32193
YAL053W	chrI	45900	48251	45791	48304	109	53	5.35755
YAL051W	chrI	48565	51708	48557	51859	8	151	1.58496
YAL049C	chrI	52596	51856	52645	51756	49	100	5.82018
YAL047W-A	chrI	54585	54914
YAL048C	chrI	54790	52802		52723		79	3.45943
YAL047C	chrI	56858	54990		54936		54
YAL046C	chrI	57386	57030	57433	56910	47	120	5.44294
YAL044W-A	chrI	57519	57851		57964		113
YAL045C	chrI	57797	57489
YAL044C	chrI	58463	57951	58470	57890	7	61
YAL043C	chrI	61053	58696	61104	58639	51	57	3.16993
YAL042W	chrI	61317	62564		62648		84	6.79442
YAL042C-A	chrI	61609	61232
YAL041W	chrI	62841	65405	62753	65463	88	58	5.02237
YAL040C	chrI	67521	65779	67840	65768	319	11	4.55459
YAL039C	chrI	69526	68717	69576	68680	50	37	5.35755
YAL038W	chrI	71787	73289	71758	73455	29	166
YAL037C-B	chrI	73301	72327		72251		76
YAL037C-A	chrI	73519	73427	73523	73386	4	41	11.3995
YAL037W	chrI	74021	74824					1
YAL036C	chrI	76153	75044	76173	74877	20	167	5.82018
YAL035W	chrI	76428	79436	76407	79540	21	104
YAL034W-A	chrI	79719	80588		80678		90	3.70044
YAL034C-B	chrI	79843	79490
YAL034C	chrI	81952	80711	82050	80587	98	124	3.39232
YAL033W	chrI	82707	83228	82690	83302	17	74	4.2854
YAL032C	chrI	84475	83336	84510	83302	35	34	2.32193
YAL031W-A	chrI	84670	84978
YAL031C	chrI	87032	84750
YAL030W	chrI	87287	87753	87264	87858	23	105	6.40088
YAL029C	chrI	92271	87856	92319	87821	48	35	5.22882
YAL028W	chrI	92901	94487	92790	94545	111	58	4.08746
YAL027W	chrI	94688	95473		95580		107
YAL026C-A	chrI	95824	95387
YAL026C	chrI	99698	95631	99785	95504	87	127
YAL025C	chrI	101146	100226	101170	100061	24	165	5.22882
YAL024C	chrI	105873	101566	105934	101439	61	127	2.16993
YAL023C	chrI	108552	106273	108637	106163	85	110	6.93664
YAL022C	chrI	110431	108878	110465	108839	34	39	5.49185
YAL021C	chrI	113360	110847	113400	110618	40	229	3.70044
YAL019W-A	chrI	114251	114820
YAL020C	chrI	114616	113615		113564		51	3
YAL019W	chrI	114920	118315	114816	118377	104	62	4.45943
YAL018C	chrI	119542	118565					0
YAL017W	chrI	120226	124296	119858	124485	368	189
YAL016C-B	chrI	124493	124308	124498	124035	5	273
YAL016W	chrI	124880	126787		126857		70	5.62936
YAL016C-A	chrI	125070	124756					0
YAL015C	chrI	128103	126904		126789		115	4.58496
YAL014C	chrI	129020	128253	129064	128115	44	138	6.43463
YAL013W	chrI	129271	130533	129238	130575	33	42	5.37504
YAL012W	chrI	130802	131986	130736	132087	66	101	7.88874
YAL011W	chrI	132202	134079		134178		99	3.64386
YAL010C	chrI	135667	134186	135687	134087	20	99	3.16993
YAL009W	chrI	135856	136635	135830	136750	26	115	4.2854
YAL008W	chrI	136916	137512	136845	137646	71	134	5
YAL007C	chrI	138347	137700	138415	137574	68	126	6.06609
YAL004W	chrI	140762	141409
YAL005C	chrI	141433	139505	141497	139378	64	127	10.1799
YAL003W	chrI	142176	143162	142163	143372	13	210	9.48583
YAL002W	chrI	143709	147533
YAL001C	chrI	151168	147596	151188	147532	20	64
YAR002W	chrI	152259	153878	152233	153978	26	100	4.42626
YAR002C-A	chrI	154726	154067	154768	154006	42	61	5.02237
YAR003W	chrI	155007	156287	154978	156783	29	496	3.64386
YAR007C	chrI	158621	156756	158686	156704	65	52	6.67948
YAR008W	chrI	158967	159794	158857	159894	110	100	2
YAR014C	chrI	168866	166743	169017	166575	151	168	5.50779
YAR015W	chrI	169370	170290	169336	170387	34	97	7.11374
YAR018C	chrI	171698	170391	171738	170347	40	44	5.74147
YAR019W-A	chrI	174996	175340					0
YAR019C	chrI	175133	172209		172135		74	3.9542
YAR020C	chrI	177021	176854
YAR023C	chrI	179818	179279	180085	179239	267	40	2.58496
YAR027W	chrI	183764	184471	183755	184649	9	178	4.83289
YAR028W	chrI	184886	185590	184838	185787	48	197	4.32193
YAR029W	chrI	186315	186539
YAR031W	chrI	186830	187726
YAR030C	chrI	186847	186506
YAR033W	chrI	188101	188805
YAR035W	chrI	190187	192250
YAR035C-A	chrI	192411	192331
YAR042W	chrI	192613	196179	192519	196344	94	165	3.64386
YAR047C	chrI	201780	201460					2
YAR050W	chrI	203394	208007
YAR053W	chrI	208358	208654
YAR060C	chrI	217483	217148
YAR064W	chrI	220189	220488
YAR066W	chrI	221040	221651
YAR068W	chrI	222397	222882
YAR069C	chrI	224295	224002
YAR070C	chrI	224853	224554
YAR071W	chrI	225451	226854	225698	226905	Potential_AUG_annotation_error	51
YAR073W	chrI	227733	228944
YAR075W	chrI	228835	229308					0
YBL113W-A	chrII	646	1128
YBL113C	chrII	2658	280
YBL112C	chrII	2899	2582
YBL111C	chrII	5009	2907
YBL109W	chrII	5790	6125
YBL108C-A	chrII	7733	7605
YBL108W	chrII	8177	8482					0
YBL107W-A	chrII	9268	9372
YBL107C	chrII	10551	9961	10592	9852	41	109	5.72792
YBL106C	chrII	13879	10847	13933	10812	54	35	2.70044
YBL105C	chrII	17696	14241	18021	14108	325	133	4.12928
YBL104C	chrII	21293	18177	21300	18102	7	75	3.16993
YBL103C	chrII	23535	22075	23677	21889	142	186	4.08746
YBL102W	chrII	24098	24745	24008	24894	90	149	5.62936
YBL101C	chrII	28299	24946	28364	24828	65	118	4.35755
YBL100W-C	chrII	28427	28546					1
YBL099W	chrII	37050	38687	36752	38954	298	267	8.31967
YBL100C	chrII	37300	36986		36763		223
YBL098W	chrII	39142	40524	39120	40648	22	124	3
YBL097W	chrII	40828	43092
YBL095W	chrII	43274	44086		44206		120
YBL096C	chrII	43479	43171
YBL094C	chrII	44094	43762
YBL093C	chrII	44915	44253	45022	44118	107	135	5.6865
YBL092W	chrII	45975	46367	45641	46437	334	70	10.0539
YBL091C-A	chrII	47177	46562		46518		44	5.39232
YBL091C	chrII	48625	47360	48658	47292	33	68	7.62936
YBL090W	chrII	48822	49355	48802	49475	20	120	5
YBL089W	chrII	49571	50950	49525	50999	46	49
YBL088C	chrII	59379	51016		50949		67
YBL087C	chrII	60735	59818	60755	59748	20	70	9.12799
YBL086C	chrII	62599	61199	62626	61178	27	21	4.35755
YBL085W	chrII	63873	66815	63852	66905	21	90	4.2854
YBL084C	chrII	69442	67166	69565	67027	123	139	3.39232
YBL083C	chrII	70135	69710		69674		36
YBL082C	chrII	71124	69748
YBL081W	chrII	71863	72969	71787	73028	76	59
YBL080C	chrII	74692	73067	74706	71836	14	1231
YBL079W	chrII	75256	79764	75229	80044	27	280	2.70044
YBL078C	chrII	80728	80375	80755	79916	27	459	5.08746
YBL077W	chrII	80895	81326	80922	82186	Potential_AUG_annotation_error	860
YBL076C	chrII	84259	81041	84274	80974	15	67
YBL075C	chrII	86446	84497	86579	84430	133	67	3.45943
YBL073W	chrII	87644	87955					0
YBL074C	chrII	87787	86720					0
YBL072C	chrII	89123	88521	89438	88436	315	85
YBL071C-B	chrII	89554	89456
YBL071W-A	chrII	89976	90224	89940	90472	36	248
YBL071C	chrII	90529	90221
YBL069W	chrII	90739	92028	90682	92110	57	82
YBL070C	chrII	90923	90603
YBL068W-A	chrII	91792	92028		92110		82
YBL068W	chrII	92412	93395	92358	93479	54	84	5.12928
YBL067C	chrII	95884	93641	96151	93536	267	105	4.04439
YBL065W	chrII	99965	100309
YBL066C	chrII	100117	96671					0
YBL064C	chrII	101158	100373	101191	100324	33	49
YBL063W	chrII	101888	105223
YBL062W	chrII	105310	105690
YBL061C	chrII	107408	105318	107509	105239	101	79
YBL060W	chrII	107934	109997	107874	110043	60	46	4.83289
YBL059C-A	chrII	110541	110127	110555	109908	14	219	5.30378
YBL059W	chrII	110596	111246	110629	111279	Potential_AUG_annotation_error	33	4.75489
YBL058W	chrII	111439	112710	111410	112828	29	118
YBL057C	chrII	113447	112803	113453	112752	6	51
YBL056W	chrII	113765	115171	113684	115565	81	394	6.90087
YBL055C	chrII	116832	115576	116925	115505	93	71	5.30378
YBL054W	chrII	117592	119169	117491	119364	101	195	2.90689
YBL053W	chrII	119338	119712
YBL052C	chrII	121877	119382	121917	119334	40	48
YBL051C	chrII	124762	122756	124822	122340	60	416	5.76818
YBL050W	chrII	125128	126122	125053	126185	75	63	6.22882
YBL049W	chrII	126831	127247	126607	127513	224	266
YBL048W	chrII	127302	127613		128378		765	1.58496
YBL047C	chrII	132043	127898	132196	127684	153	214	6.06609
YBL046W	chrII	132427	133752	132389	134066	38	314	4.32193
YBL045C	chrII	135519	134146	135715	133983	196	163	6.11894
YBL044W	chrII	136001	136369					1.80735
YBL043W	chrII	136691	137464	136557	137687	134	223	2
YBL042C	chrII	140263	138344	140311	138174	48	170	4.45943
YBL041W	chrII	141250	141975	141208	142023	42	48	6.88264
YBL040C	chrII	142871	142115	142894	142037	23	78	6.22882
YBL039W-B	chrII	143396	143575	143112	143692	284	117	3.80735
YBL039C-A	chrII	145034	144951
YBL039C	chrII	145731	143992	145786	143912	55	80	4.80735
YBL038W	chrII	146190	146888	146141	146952	49	64	5.10852
YBL037W	chrII	147212	150289	147130	150430	82	141	3.32193
YBL036C	chrII	151223	150450	151248	150325	25	125	4.85798
YBL035C	chrII	153613	151496	153800	151437	187	59	3.75489
YBL034C	chrII	158392	153851	158460	153841	68	10	3.32193
YBL033C	chrII	159696	158659	159725	158596	29	63	4.45943
YBL032W	chrII	160187	161332	160112	161506	75	174	6.62936
YBL031W	chrII	161702	162718	161681	162944	21	226	2.90689
YBL030C	chrII	164000	163044	164091	162769	91	275	7.64746
YBL029C-A	chrII	164775	164491	164870	164370	95	121	6.3837
YBL029W	chrII	166137	167267	166026	167280	111	13	3.16993
YBL028C	chrII	167841	167521	167874	167326	33	195	6.66534
YBL027W	chrII	168426	169379	168403	169470	23	91	9.14593
YBL026W	chrII	170626	171041	170561	171169	65	128	6.7879
YBL025W	chrII	171484	171921	171359	171995	125	74	3.39232
YBL024W	chrII	172537	174591	172425	174679	112	88	2.70044
YBL023C	chrII	177529	174923	177587	174729	58	194	3
YBL022C	chrII	181278	177877	181391	177820	113	57	5.39232
YBL021C	chrII	182097	181663	182115	181504	18	159	3.64386
YBL020W	chrII	182404	184128	182246	184206	158	78	3.58496
YBL019W	chrII	184356	185918
YBL018C	chrII	186477	186001	186507	185965	30	36
YBL017C	chrII	191586	186847	191770	186800	184	47	5.58496
YBL016W	chrII	192454	193515	192228	193645	226	130	4.39232
YBL015W	chrII	194125	195705	194047	195947	78	242	3.70044
YBL014C	chrII	201751	199067		198975		92	3
YBL013W	chrII	202059	203264					0
YBL011W	chrII	203541	205820		206026		206	4.85798
YBL012C	chrII	203810	203409					1.58496
YBL010C	chrII	206952	206110	206974	205853	22	257	4.12928
YBL009W	chrII	207197	209227	207163	209349	34	122	4.08746
YBL008W-A	chrII	209412	209651
YBL008W	chrII	209656	212178					0
YBL007C	chrII	216369	212635		212576		59	6.19967
YBL006W-A	chrII	216714	216863
YBL006C	chrII	217132	216590	217149	216434	17	156	6.42626
YBL005W	chrII	217473	220403	217433	220708	40	305	5.26679
YBL004W	chrII	227639	235120	227548	235180	91	60	4.49185
YBL003C	chrII	235795	235397	235860	235250	65	147	9.08614
YBL002W	chrII	236495	236890	236446	237080	49	190	8.18239
YBL001C	chrII	237469	237155	237537	237115	68	40	6.82018
YBR001C	chrII	241285	238943	241401	238875	116	68	3.70044
YBR002C	chrII	242570	241710	242618	241619	48	91	4.20945
YBR003W	chrII	242811	244232	242788	244362	23	130	5.71425
YBR004C	chrII	245669	244368	245723	244277	54	91	4.67243
YBR005W	chrII	245908	246549	245873	246695	35	146	4.58496
YBR006W	chrII	247012	248505	246911	248623	101	118	5.76818
YBR007C	chrII	251017	248807	251028	248680	11	127	4.32193
YBR008C	chrII	254210	252564	254344	252545	134	19	3.32193
YBR009C	chrII	255682	255371	255707	255224	25	147
YBR010W	chrII	256329	256739	256320	256901	9	162	9.3015
YBR011C	chrII	257973	257110	257984	257020	11	90	8.20457
YBR012C	chrII	259564	259145	259593	258998	29	147	4.64386
YBR013C	chrII	265879	265490	265902	265469	23	21
YBR014C	chrII	267336	266725	267398	266639	62	86	6.14975
YBR015C	chrII	269503	267710	269610	267580	107	130	5.59991
YBR016W	chrII	270247	270633	270209	270841	38	208	7.20457
YBR017C	chrII	273703	270947	273752	270870	49	77	4.90689
YBR018C	chrII	275527	274427	275559	274401	32	26	0
YBR019C	chrII	278352	276253					1.58496
YBR020W	chrII	279021	280607					0
YBR021W	chrII	281443	283344	281330	283484	113	140	1
YBR022W	chrII	283738	284271	283653	284421	85	150	4.52356
YBR023C	chrII	287925	284428	287975	284308	50	120	2.58496
YBR024W	chrII	289445	290350	289361	290567	84	217	5.14975
YBR025C	chrII	291865	290681	291904	290497	39	184	8.62388
YBR026C	chrII	294019	292877		292785		92	5.42626
YBR027C	chrII	294356	294024		293200		824
YBR028C	chrII	296002	294425
YBR029C	chrII	297742	296369	298427	296248	685	121	5
YBR030W	chrII	298292	299950	298228	300065	64	115	4
YBR031W	chrII	300166	301254	299997	301349	169	95	10.4263
YBR032W	chrII	301519	301821					2.45943
YBR033W	chrII	301944	304703					1
YBR034C	chrII	305976	304930	305995	304773	19	157	6.42626
YBR035C	chrII	306955	306269	306972	306170	17	99	5.24793
YBR036C	chrII	310313	309081	310362	309024	49	57	6.7211
YBR037C	chrII	311451	310564	311465	310506	14	58	3.24793
YBR038W	chrII	311897	314788	311804	314961	93	173	4
YBR039W	chrII	315575	316510	315483	316690	92	180	6.20945
YBR040W	chrII	316968	317864					1.58496
YBR041W	chrII	318266	320275	318218	320457	48	182	3.80735
YBR042C	chrII	321609	320416		320325		91	4.97728
YBR043C	chrII	323945	321876	324096	321752	151	124	3.80735
YBR044C	chrII	326058	324337	326126	324293	68	44	3.58496
YBR045C	chrII	330090	328369					1
YBR046C	chrII	331509	330505	331567	330486	58	19	5.24793
YBR047W	chrII	331831	332358	331786	332439	45	81	4.2854
YBR048W	chrII	332829	333810	332801	334020	28	210	7.33539
YBR049C	chrII	336816	334384	336948	334136	132	248	4.32193
YBR051W	chrII	337986	338336					0
YBR050C	chrII	338197	337181		337153		28	1.58496
YBR052C	chrII	339350	338718	339395	338687	45	31	7.33539
YBR053C	chrII	340749	339673	340801	339631	52	42	6.08746
YBR054W	chrII	343099	344133	342784	344496	315	363	7.16491
YBR055C	chrII	347299	344600	347322	344528	23	72	5.14975
YBR056W	chrII	347877	349382	347835	349416	42	34	5.9542
YBR056W-A	chrII	351253	351453	351239	351899	14	446
YBR056C-B	chrII	351449	351291
YBR057C	chrII	353291	352191	353390	352089	99	102	3.39232
YBR058C	chrII	356015	353670	356037	353645	22	25	5.2854
YBR058C-A	chrII	356564	356322	356609	356214	45	108	7.51964
YBR059C	chrII	360185	356859	360217	356820	32	39	4.45943
YBR060C	chrII	362512	360650	362580	360620	68	30	4.39232
YBR061C	chrII	365717	364785	365772	364629	55	156	4.20945
YBR062C	chrII	366598	365974	366606	365888	8	86	5.30378
YBR064W	chrII	367761	368189
YBR063C	chrII	368182	366968		366858		110	4.24793
YBR065C	chrII	369676	368582	369719	368415	43	167	1.58496
YBR066C	chrII	370697	370035	370892	369963	195	72	4.04439
YBR067C	chrII	372732	372100	372762	371990	30	110	8.11374
YBR068C	chrII	375687	373858	375738	373657	51	201	6.71425
YBR069C	chrII	378430	376571	378531	376464	101	107	3.75489
YBR070C	chrII	379931	379218	379996	379200	65	18	4.70044
YBR071W	chrII	380408	381043	380349	381305	59	262	4.2854
YBR072W	chrII	382027	382671	381967	382836	60	165	7.56986
YBR072C-A	chrII	383016	382855	382973	382751	Potential_AUG_annotation_error	104	2.32193
YBR073W	chrII	383209	385983	383134	386047	75	64	4.16993
YBR074W	chrII	386281	389211	386276	389237	5	26	4.97728
YBR076W	chrII	390369	391388
YBR076C-A	chrII	391611	391345		391185		160
YBR077C	chrII	392287	391799	392409	391596	122	203	4.55459
YBR078W	chrII	393118	394854	392955	394895	163	41	6.71425
YBR079C	chrII	398271	395377	398297	395313	26	64	5.33985
YBR080C	chrII	400884	398608	400905	398486	21	122	4.80735
YBR081C	chrII	405245	401247	405392	401147	147	100	4.45943
YBR082C	chrII	407163	406622	407373	406501	210	121	9.18115
YBR083W	chrII	409163	410623	409008	410676	155	53	3.39232
YBR084W	chrII	411048	413975	410978	414137	70	162	6.25739
YBR084C-A	chrII	415255	414180	415386	414085	131	95
YBR085W	chrII	415977	416900	415887	417068	90	168	3.90689
YBR085C-A	chrII	419158	418901	419215	418567	57	334	6.49185
YBR086C	chrII	423035	420195	423282	420100	247	95	5
YBR087W	chrII	423759	424823	423746	424875	13	52	5.32193
YBR089W	chrII	425177	425776		425776		0
YBR088C	chrII	425760	424984		424956		28	6.20945
YBR089C-A	chrII	426483	426184	426922	426050	439	134	6.67243
YBR090C	chrII	427052	426327
YBR091C	chrII	427478	427149	427505	427062	27	87
YBR092C	chrII	429095	427692	429108	427669	13	23	7.29921
YBR093C	chrII	430945	429542	430993	429506	48	36	6.75489
YBR094W	chrII	432030	434291	431974	434382	56	91	3.45943
YBR095C	chrII	435692	434400	435760	434295	68	105	3.16993
YBR096W	chrII	436015	436707	435931	436777	84	70	6.34873
YBR097W	chrII	436945	441309		441384		75	2
YBR098W	chrII	441509	443584	441423	443799	86	215	3.75489
YBR099C	chrII	443301	442918
YBR101C	chrII	444687	443815	444725	443804	38	11	9.33427
YBR102C	chrII	447317	445056	447380	444940	63	116	4.70044
YBR103W	chrII	447703	449310
YBR103C-A	chrII	449457	449314
YBR104W	chrII	449661	450650	449603	450739	58	89	3.75489
YBR105C	chrII	451963	450875	451994	450777	31	98	5.53916
YBR106W	chrII	452652	453218	452607	453359	45	141	7.51175
YBR107C	chrII	454524	453787	454640	453267	116	520	3.64386
YBR108W	chrII	454816	457659	454785	457803	31	144	4.32193
YBR109C	chrII	458356	457913	458385	457742	29	171	8.3837
YBR109W-A	chrII	458602	458826	458619		Potential_AUG_annotation_error
YBR110W	chrII	458866	460215		460316		101	4.85798
YBR111C	chrII	461867	461172	461900	461122	33	50	8.89482
YBR111W-A	chrII	462133	462573	462108	462732	25	159	5.72792
YBR113W	chrII	465560	466042		466042		0	2.16993
YBR112C	chrII	465764	462864		462577		287	4.83289
YBR114W	chrII	467242	469614					3.24793
YBR115C	chrII	473920	469742	474039	469718	119	24	4.70044
YBR116C	chrII	474720	474193					0
YBR117C	chrII	476431	474386
YBR118W	chrII	477665	479041	477651	479129	14	88	10.3382
YBR119W	chrII	479332	480317	479260	480463	72	146	5.20945
YBR120C	chrII	480917	480429	480985	480387	68	42	6.24793
YBR121C-A	chrII	482478	482320		481979		341
YBR121C	chrII	483361	481358	483442	481277	81	81	7.90087
YBR122C	chrII	484497	483964	484531	483792	34	172	5.75489
YBR124W	chrII	486501	486860					0
YBR123C	chrII	486685	484736	486749	484687	64	49	3.45943
YBR125C	chrII	488374	487193	488550	487023	176	170	2.70044
YBR126C	chrII	490386	488899	490445	488793	59	106	7.61471
YBR126W-A	chrII	490844	491050
YBR126W-B	chrII	490921	491064	490819	491196	102	132
YBR127C	chrII	492816	491263	492862	491115	46	148	6.76155
YBR128C	chrII	494109	493075	494160	493004	51	71	2.16993
YBR129C	chrII	495333	494347	495369	494234	36	113	4.24793
YBR130C	chrII	496863	495586	496905	495492	42	94	3.39232
YBR131W	chrII	497157	499271	497125	499474	32	203	2.80735
YBR131C-A	chrII	497733	497644
YBR132C	chrII	501436	499646	501567	499521	131	125	2.32193
YBR134W	chrII	504237	504638					0
YBR133C	chrII	504281	501798		501733		65	4.32193
YBR135W	chrII	504848	505300	504763	505420	85	120	4.55459
YBR136W	chrII	505662	512768					2.45943
YBR137W	chrII	513038	513577	512820	513714	218	137	5.83289
YBR138C	chrII	515330	513756	515385	513631	55	125	3
YBR139W	chrII	515658	517184	515632	517355	26	171	3.9542
YBR140C	chrII	526622	517344	526730	517260	108	84	4.45943
YBR141W-A	chrII	527161	527256
YBR141C	chrII	528032	527019	528053	526838	21	181	2.16993
YBR142W	chrII	528311	530632	528268	530777	43	145	4.83289
YBR143C	chrII	532176	530863	532197	530746	21	117	7.21917
YBR144C	chrII	533543	533229					1.32193
YBR145W	chrII	533756	534811	533693	534911	63	100	6.05528
YBR146W	chrII	535254	536090	535192	536294	62	204	6.49185
YBR147W	chrII	536569	537459	536440	537486	129	27	3.32193
YBR148W	chrII	537870	539699	537737	539793	133	94	1.80735
YBR149W	chrII	539981	541015	539953	541118	28	103	7.43879
YBR150C	chrII	544487	541203	544507	541160	20	43	6
YBR151W	chrII	545022	545972	544875	546106	147	134	6.74819
YBR152W	chrII	546370	547245					1.58496
YBR153W	chrII	547454	548188	547401	548527	53	339	3.64386
YBR154C	chrII	549003	548356	549114	548283	111	73	6.32193
YBR155W	chrII	549765	550922	549716	551002	49	80	3.39232
YBR156C	chrII	553194	551098	553224	550944	30	154	3
YBR157C	chrII	554304	553537	554482	553435	178	102	4.72792
YBR158W	chrII	556543	558192	556278	558339	265	147	6.63662
YBR159W	chrII	558679	559722	558539	559810	140	88	5.53916
YBR160W	chrII	560072	560968	560011	561064	61	96	4.70044
YBR161W	chrII	561629	562759	561597	563075	32	316	3.58496
YBR162C	chrII	564565	563198	564713	562955	148	243	6.82655
YBR162W-A	chrII	565226	565423	565150	565512	76	89	8.4818
YBR163W	chrII	565718	567475	565628	567552	90	77	2.58496
YBR164C	chrII	568421	567870	568532	567767	111	103	6.41785
YBR165W	chrII	568847	569680	568773	569726	74	46	1.58496
YBR166C	chrII	571195	569837	571240	569751	45	86	4.80735
YBR167C	chrII	571885	571463	572010	571414	125	49	3.32193
YBR168W	chrII	572366	573607					3.16993
YBR169C	chrII	575991	573910	576023	573767	32	143	7.11894
YBR170C	chrII	578081	576339	578132	576220	51	119	5.02237
YBR171W	chrII	578359	578979	578331	579106	28	127	6.22882
YBR172C	chrII	581367	579145	581464	579035	97	110	4.52356
YBR173C	chrII	582167	581721	582190	581681	23	40	5.62936
YBR175W	chrII	582403	583350		583410		60	4.80735
YBR174C	chrII	582647	582333
YBR176W	chrII	583715	584653	583621	584799	94	146	4.67243
YBR178W	chrII	586066	586440					1.58496
YBR177C	chrII	586157	584802		584685		117	6.06609
YBR179C	chrII	589109	586542	589175	586491	66	51	4.70044
YBR180W	chrII	589736	591454					0
YBR181C	chrII	592769	591707	592797	591636	28	71
YBR182C	chrII	594859	593501					2
YBR182C-A	chrII	595550	595356					1
YBR183W	chrII	596110	597060	595894	597161	216	101	4.39232
YBR184W	chrII	597358	598929					0
YBR185C	chrII	599954	599118	599988	598985	34	133	5.64386
YBR186W	chrII	600548	602355					0
YBR187W	chrII	602629	603471	602515	603561	114	90	6.88264
YBR188C	chrII	604102	603680	604166	603628	64	52	3.80735
YBR189W	chrII	604503	605503	604480	605574	23	71	9.66534
YBR190W	chrII	605961	606272	606131		Potential_AUG_annotation_error
YBR191W	chrII	606265	607135		607162		27	9.88874
YBR191W-A	chrII	607144	607218		607248		30
YBR192W	chrII	607647	608780	607483	609052	164	272	3.75489
YBR193C	chrII	609748	609077	609786	608824	38	253	5.74147
YBR194W	chrII	610033	610404	609947	610564	86	160	4.04439
YBR195C	chrII	611877	610609		610519		90	3.58496
YBR196C	chrII	613895	612231	613938	612093	43	138	9.90313
YBR196C-A	chrII	614168	614019	614509	613946	341	73	2.90689
YBR196C-B	chrII	614625	614521		614521		0	2.16993
YBR197C	chrII	615851	615198		615032		166	4.08746
YBR198C	chrII	618518	616122	618598	616046	80	76	5.04439
YBR199W	chrII	618904	620298	618830	620428	74	130	6.40939
YBR200W	chrII	620867	622522	620814	622739	53	217	3.90689
YBR200W-A	chrII	622978	623142					0
YBR201W	chrII	623572	624207	623433	624333	139	126	4.2854
YBR201C-A	chrII	624692	624489	624758	624462	66	27	4.12928
YBR202W	chrII	625767	628304	625691	628468	76	164	2.80735
YBR203W	chrII	629163	631937					1.32193
YBR204C	chrII	633376	632249	633423	632090	47	159	5.37504
YBR205W	chrII	633617	634831
YBR206W	chrII	634596	634919		635011		92
YBR207W	chrII	635141	636538	635108	636657	33	119	6.22882
YBR208C	chrII	642205	636698	642553	636596	348	102	4.32193
YBR209W	chrII	642578	642895					0
YBR210W	chrII	645545	645973	645518	646189	27	216	4.72792
YBR211C	chrII	647127	646153	647226	646061	99	92	4.52356
YBR212W	chrII	647881	649899	647531	649922	350	23	5.96578
YBR213W	chrII	650363	651187					2.58496
YBR214W	chrII	651410	652993	651326	653173	84	180	5.39232
YBR215W	chrII	653351	655312	653256	655430	95	118	3.32193
YBR216C	chrII	657595	655571	657630	655352	35	219	3.90689
YBR217W	chrII	657827	658387	657792	658694	35	307	4.45943
YBR218C	chrII	662244	658702	662385	658608	141	94	5.24793
YBR219C	chrII	663298	662494					0
YBR220C	chrII	664672	662990	664740	662783	68	207
YBR221C	chrII	666248	665148	666451	664934	203	214	7.35755
YBR221W-A	chrII	666533	666637	666512	666668	21	31
YBR222C	chrII	668346	666715	668473	666628	127	87
YBR223W-A	chrII	668716	668835
YBR224W	chrII	670120	670635
YBR223C	chrII	670292	668658		668531		127
YBR225W	chrII	670622	673324
YBR226C	chrII	673560	673150
YBR227C	chrII	675129	673567	675176	673456	47	111
YBR228W	chrII	675308	676222	675277	676336	31	114	2.16993
YBR229C	chrII	679216	676352	679233	676243	17	109	4.61471
YBR230C	chrII	680045	679544	680059	679533	14	11	6.32193
YBR230W-A	chrII	680357	680557	680309	680691	48	134	4.88264
YBR231C	chrII	683085	682174	683143	682133	58	41	2.45943
YBR233W	chrII	683423	684664		684818		154	3.32193
YBR232C	chrII	683727	683368		683314		54
YBR233W-A	chrII	684972	685256	684933	685492	39	236	4.20945
YBR234C	chrII	686587	685433	686634	685388	47	45	6.5157
YBR235W	chrII	686896	690258	686832	690356	64	98	4.90689
YBR236C	chrII	691688	690378	691728	690244	40	134	4.93074
YBR237W	chrII	691964	694513	691884	694619	80	106	3.75489
YBR238C	chrII	697297	695102	697421	694870	124	232	3.52356
YBR239C	chrII	699938	698349	700081	698242	143	107	3.16993
YBR240C	chrII	701837	700485					-1
YBR241C	chrII	704050	702584	704114	702516	64	68	3.45943
YBR242W	chrII	704665	705381	704500	705431	165	50
YBR243C	chrII	706788	705442	706777		Potential_AUG_annotation_error
YBR244W	chrII	707523	708011	707485	708133	38	122	7.28077
YBR245C	chrII	711534	708145		708062		83	4.45943
YBR246W	chrII	711586	712749	711549	712843	37	94
YBR247C	chrII	714450	712999	714454	712905	4	94	4.39232
YBR248C	chrII	716460	714802	716542	714753	82	49	6.39232
YBR249C	chrII	717989	716877	718126	716789	137	88	7.32643
YBR250W	chrII	719028	720599					1
YBR251W	chrII	721385	722308	721345	722388	40	80	5.14975
YBR252W	chrII	722606	723049	722592	723113	14	64	5.32193
YBR253W	chrII	723265	723630	723218	723723	47	93	4.49185
YBR254C	chrII	724258	723731	724264	723593	6	138	4.42626
YBR255W	chrII	724451	726535	724436	726674	15	139
YBR255C-A	chrII	727069	726613	727105	726542	36	71
YBR256C	chrII	728097	727381	728118	727350	21	31	6.3837
YBR257W	chrII	728880	729719	728822	729861	58	142
YBR258C	chrII	730157	729729	730180	729690	23	39
YBR259W	chrII	730382	732448	730245	732591	137	143	3.64386
YBR260C	chrII	734634	732634	734653	732531	19	103	3.45943
YBR261C	chrII	735525	734827	735552	734719	27	108	5.80735
YBR262C	chrII	736035	735715	736065	735646	30	69	4.45943
YBR263W	chrII	736259	737731
YBR264C	chrII	738364	737765	738490	737756	126	9
YBR265W	chrII	738577	739539	738522	739664	55	125	5.08746
YBR267W	chrII	739836	741017	739830	741138	6	121	4.58496
YBR266C	chrII	740383	739931
YBR268W	chrII	741294	741611	741287	741706	7	95	5.97728
YBR269C	chrII	742571	742155	742575	742027	4	128	3.52356
YBR270C	chrII	744393	742756	744462	742718	69	38	2
YBR271W	chrII	744847	746106	744833	746202	14	96	3.32193
YBR272C	chrII	747798	746356		746188		168	2
YBR273C	chrII	749366	748056	749399	747962	33	94	5.12928
YBR274W	chrII	749589	751172	749544	751366	45	194	4.08746
YBR275C	chrII	757101	751351	757133	751243	32	108	4.72792
YBR276C	chrII	760039	757616	760114	757564	75	52	5.40939
YBR278W	chrII	760290	760895		760988		93	6.07682
YBR277C	chrII	760612	760211
YBR279W	chrII	761253	762590	761212	762735	41	145	4.58496
YBR280C	chrII	764693	762780	764724	762702	31	78	4.32193
YBR281C	chrII	767602	764966	767635	764875	33	91	5.56986
YBR282W	chrII	768236	768676	768200	768761	36	85	5.44294
YBR283C	chrII	770411	768939	770559	768800	148	139	6.49985
YBR284W	chrII	771235	773628					0
YBR285W	chrII	773918	774352					1.58496
YBR286W	chrII	774696	776309	774663	776359	33	50	7.82655
YBR287W	chrII	776567	777850	776530	777902	37	52	6.14975
YBR288C	chrII	779459	778008	779488	777929	29	79	4.55459
YBR289W	chrII	779663	782380	779649	782432	14	52	3.90689
YBR290W	chrII	782587	783552	782558	783654	29	102	4.90689
YBR291C	chrII	784568	783669	784737	783647	169	22	4.2854
YBR292C	chrII	785069	784698		784685		13	3.24793
YBR293W	chrII	787001	788425	786512	788549	489	124	4.67243
YBR294W	chrII	789230	791809					0
YBR295W	chrII	792843	796493	792777	796624	66	131	3.45943
YBR296C	chrII	798516	796792	798551	796546	35	246	4.16993
YBR296C-A	chrII	800236	800117					0
YBR297W	chrII	800517	801923	800463	802132	54	209	2.45943
YBR298C	chrII	804469	802625	804624	802556	155	69	2
YBR298C-A	chrII	805250	805029
YBR299W	chrII	805345	807099
YBR301W	chrII	809051	809413
YBR300C	chrII	809091	808594					0
YBR302C	chrII	811473	810334
YCL076W	chrIII	1392	2135					0
YCL073C	chrIII	8326	6479
YCL069W	chrIII	9706	11082
YCL068C	chrIII	12285	11503
YCL067C	chrIII	13018	12386
YCL066W	chrIII	13282	13809
YCL065W	chrIII	13751	14119					0
YCL064C	chrIII	16880	15798	16915	15736	35	62	6.75489
YCL063W	chrIII	17290	18561	17261	18716	29	155	3
YCL061C	chrIII	22106	18816	22151	18662	45	154	2.58496
YCL059C	chrIII	23379	22429	23413	22344	34	85	5.87036
YCL058W-A	chrIII	23584	23925		23991		66
YCL058C	chrIII	23981	23523
YCL057C-A	chrIII	24325	24032	24343	23924	18	108
YCL057W	chrIII	24768	26906	24751	27033	17	127
YCL056C	chrIII	27359	26925	27391	26912	32	13
YCL055W	chrIII	27929	28936	27799	29114	130	178	4.52356
YCL054W	chrIII	31449	33974	31431	34094	18	120	4.80735
YCL052C	chrIII	35393	34143	35426	33990	33	153	6.41785
YCL051W	chrIII	35865	37616	35841	37658	24	42	4.32193
YCL050C	chrIII	38801	37836	38864	37750	63	86	7.37504
YCL049C	chrIII	40724	39786	40863	39674	139	112	4.04439
YCL048W-A	chrIII	41488	41727					0
YCL048W	chrIII	42165	43556					3.32193
YCL047C	chrIII	44437	43661	44447	43580	10	81	5.96578
YCL046W	chrIII	46640	46963		48086		1123
YCL045C	chrIII	46905	44623	46947	44589	42	34	6.2854
YCL044C	chrIII	48364	47111	48391	46964	27	147	1.58496
YCL043C	chrIII	50221	48653	50260	48579	39	74	6.8392
YCL042W	chrIII	50584	50943		51806		863
YCL041C	chrIII	50627	50133		49580		553
YCL040W	chrIII	50838	52340	50807	52520	31	180	7.82337
YCL039W	chrIII	52645	54882
YCL038C	chrIII	56527	54941
YCL037C	chrIII	58678	57374	58736	57215	58	159	2.90689
YCL036W	chrIII	59026	60726		60815		89	2.16993
YCL035C	chrIII	61173	60841	61217	60749	44	92	8.66711
YCL034W	chrIII	61658	62722	61627	62895	31	173
YCL033C	chrIII	63282	62776	63307	62723	25	53
YCL032W	chrIII	63441	64481	63402	64678	39	197	3.52356
YCL031C	chrIII	65568	64675	65601	64587	33	88	5.98868
YCL030C	chrIII	68333	65934		65831		103	6.10852
YCL029C	chrIII	69921	68599	69973	68452	52	147	4.04439
YCL028W	chrIII	70150	71367	70127	71418	23	51	5.67243
YCL027W	chrIII	71803	73341	71794	73421	9	80
YCL026C-B	chrIII	73986	73405	74060	73367	74	38
YCL026C-A	chrIII	75285	74704					1
YCL025C	chrIII	77919	76018	78102	75939	183	79	4.20945
YCL024W	chrIII	79162	82275	78782	82365	380	90	3.08746
YCL023C	chrIII	79296	78949					0
YCL022C	chrIII	82085	81570
YCL021W-A	chrIII	83620	83997	83419	84091	201	94	3.16993
YCL018W	chrIII	91324	92418					0
YCL017C	chrIII	94270	92777	94366	92654	96	123	6.05528
YCL016C	chrIII	95763	94621	95796	94485	33	136	1.58496
YCL014W	chrIII	96281	101191	96326	101327	Potential_AUG_annotation_error	136	2.32193
YCL012C	chrIII	101788	101317	101853	101202	65	115	4.58496
YCL011C	chrIII	103358	102075	103404	102020	46	55	6.34873
YCL010C	chrIII	104350	103571	104361	103489	11	82	2.16993
YCL009C	chrIII	105548	104619	105559	104557	11	62	6.14975
YCL008C	chrIII	106853	105696	106860	105587	7	109	4.20945
YCL005W-A	chrIII	107023	107417		107521		104
YCL007C	chrIII	107366	106974		106974		0
YCL005W	chrIII	108021	108791	107978	108906	43	115	5.04439
YCL004W	chrIII	109105	110670	109025	110709	80	39	4.55459
YCL002C	chrIII	111674	110843	111700	110727	26	116	5.02237
YCL001W	chrIII	111914	112480	111856	112528	58	48	7.04439
YCL001W-A	chrIII	113078	113539					2
YCL001W-B	chrIII	113768	114022					1
YCR001W	chrIII	115683	115997		116224		227	1.80735
YCR002C	chrIII	118346	117378	118379	117338	33	40	6.63662
YCR003W	chrIII	118618	119169	118594	119273	24	104	4.42626
YCR004C	chrIII	120316	119573	120487	119408	171	165	6.85798
YCR005C	chrIII	122326	120944	122372	120818	46	126	8.04439
YCR006C	chrIII	123001	122528					2.80735
YCR007C	chrIII	126728	126009	126958	125804	230	205	1.58496
YCR008W	chrIII	128468	130279	128329	130529	139	250	3.16993
YCR009C	chrIII	131540	130743	131589	130668	49	75	6.59246
YCR010C	chrIII	133122	132271					0
YCR011C	chrIII	136871	133722	137007	133668	136	54	3.70044
YCR012W	chrIII	137744	138994	137702	139161	42	167
YCR013C	chrIII	139047	138400	139153	137744	106	656
YCR014C	chrIII	140931	139183		139053		130	3.39232
YCR015C	chrIII	142168	141215	142524	141162	356	53	4.08746
YCR016W	chrIII	143632	144504	143615	144585	17	81	4.64386
YCR017C	chrIII	147632	144771	147663	144587	31	184	5.61471
YCR018C	chrIII	148901	148236		148096		140	5.93074
YCR018C-A	chrIII	151860	151606
YCR019W	chrIII	152835	153926
YCR020C	chrIII	154657	154010		153972		38
YCR020C-A	chrIII	155094	154828	155102	154682	8	146	5.02237
YCR020W-B	chrIII	155318	155554	155256	156333	62	779	4.08746
YCR021C	chrIII	157103	156105	157180	155967	77	138	7.93958
YCR022C	chrIII	157761	157417					0
YCR023C	chrIII	160369	158534	160445	158289	76	245	2.58496
YCR024C	chrIII	162218	160740	162239	160677	21	63	3
YCR024C-B	chrIII	162861	162595		162423		172	8.32643
YCR024C-A	chrIII	163063	162941
YCR025C	chrIII	163852	163442					0
YCR026C	chrIII	166335	164107	166398	163892	63	215	3.16993
YCR027C	chrIII	167995	167366	168194	167197	199	169	2.90689
YCR028C	chrIII	172420	170882	172509	170742	89	140	4.2854
YCR028C-A	chrIII	173436	172946	173495	172781	59	165	7.04985
YCR030C	chrIII	176434	173822	176484	173657	50	165	3.08746
YCR031C	chrIII	178216	177496	178238	177418	22	78
YCR032W	chrIII	179516	186019	179386	186152	130	133	2.32193
YCR033W	chrIII	186485	190165	186191	190278	294	113	4.04439
YCR034W	chrIII	190588	191631	190561	191800	27	169	6.75489
YCR035C	chrIII	193014	191830	193032	191676	18	154	5.93074
YCR036W	chrIII	193293	194294	193257	194378	36	84	6.16993
YCR037C	chrIII	197181	194410					4.93074
YCR038W-A	chrIII	199289	199414
YCR038C	chrIII	199545	197617		197611		6	3.45943
YCR039C	chrIII	200174	199542
YCR040W	chrIII	200438	200965
YCR041W	chrIII	200907	201239
YCR042C	chrIII	205393	201170
YCR043C	chrIII	206640	206257	206683	206109	43	148	5.61471
YCR044C	chrIII	207946	206873	207985	206792	39	81	5.30378
YCR045W-A	chrIII	208747	209097
YCR045C	chrIII	209606	208131					0
YCR046C	chrIII	210419	209910	210436	209822	17	88	4
YCR047W-A	chrIII	211297	211503
YCR047C	chrIII	211541	210714	211630	210568	89	146	4
YCR048W	chrIII	211925	213757		213940		183
YCR049C	chrIII	212313	211867
YCR050C	chrIII	213768	213460
YCR051W	chrIII	214067	214735	214061	214869	6	134	5.16993
YCR052W	chrIII	214990	216441	214970	216652	20	211	4.80735
YCR053W	chrIII	216693	218237		218325		88	8.19229
YCR054C	chrIII	220063	218372	220146	217944	83	428	4.12928
YCR057C	chrIII	223224	220453	223351	220353	127	100	4.42626
YCR059C	chrIII	224226	223450	224241	223289	15	161	4.85798
YCR060W	chrIII	224395	224730	224380	224854	15	124	4.93074
YCR061W	chrIII	225559	227454	225501	227814	58	360	3.45943
YCR063W	chrIII	228314	228787					1.58496
YCR064C	chrIII	228501	228091					0
YCR065W	chrIII	229306	231000	229218	231036	88	36	1
YCR066W	chrIII	231496	232959	231461	233123	35	164	3.16993
YCR067C	chrIII	236318	233121	236437	233039	119	82	5
YCR068W	chrIII	237210	238772					1.80735
YCR069W	chrIII	239051	240007	238841	240127	210	120
YCR071C	chrIII	240539	240099	240576	240049	37	50
YCR072C	chrIII	242348	240801	242401	240741	53	60	4.45943
YCR073C	chrIII	246580	242585	246583	242542	3	43	3.16993
YCR073W-A	chrIII	246960	247907	246945	248021	15	114	5.22882
YCR075C	chrIII	248812	248030		247914		116	2
YCR075W-A	chrIII	248972	249199	248955	249297	17	98
YCR076C	chrIII	250042	249290	250072	249217	30	73
YCR077C	chrIII	252625	250235	252668	250098	43	137	4.67243
YCR079W	chrIII	252842	254170	252753	254293	89	123	3.52356
YCR081W	chrIII	254368	258651
YCR081C-A	chrIII	258648	258412
YCR082W	chrIII	258880	259266	258845	259360	35	94	6.77479
YCR083W	chrIII	259575	259958	259551	260076	24	118	4.49185
YCR084C	chrIII	262449	260308	262651	259984	202	324	5.61471
YCR085W	chrIII	262913	263266					1.58496
YCR086W	chrIII	263389	263961
YCR087W	chrIII	263973	264488		264488		0
YCR087C-A	chrIII	264464	264003		263817		186
YCR088W	chrIII	265065	266843	265021	266920	44	77	5.80735
YCR089W	chrIII	267431	272260	267134	272854	297	594
YCR090C	chrIII	272860	272312	272884	272261	24	51
YCR091W	chrIII	274401	276563	274336	276691	65	128	3.80735
YCR092C	chrIII	279817	276761	279797	276626	Potential_AUG_annotation_error	135	3.80735
YCR093W	chrIII	280114	286440	280061	286541	53	101	2.80735
YCR094W	chrIII	286759	287934	286697	288007	62	73	3.16993
YCR095C	chrIII	289255	288167	289318	288088	63	79	4.80735
YCR095W-A	chrIII	289636	289794					2.32193
YCR096C	chrIII	293535	293176
YCR097W	chrIII	293832	294318	293801	294337	31	19	7.40514
YCR097W-A	chrIII	294436	294702					0
YCR098C	chrIII	298602	297046					0
YCR099C	chrIII	301296	300829					1
YCR100C	chrIII	302218	301268	302211		Potential_AUG_annotation_error
YCR101C	chrIII	303027	302479					0
YCR102C	chrIII	305464	304358		304271		87
YCR102W-A	chrIII	306732	306929
YCR104W	chrIII	307798	308172
YCR105W	chrIII	309067	310152					3
YCR106W	chrIII	310955	313453		313509		56	1.58496
YCR107W	chrIII	313887	314978
YCR108C	chrIII	316185	315994
YDL248W	chrIV	1802	2953
YDL247W-A	chrIV	3762	3836
YDL247W	chrIV	5985	7814
YDL246C	chrIV	9756	8683
YDL245C	chrIV	13360	11657
YDL244W	chrIV	16204	17226
YDL243C	chrIV	18566	17577
YDL242W	chrIV	18959	19312					0
YDL241W	chrIV	20635	21006	20557	21117	78	111	5.44294
YDL240C-A	chrIV	22608	22471					0
YDL240W	chrIV	22823	25876	22649	25878	174	2	2.90689
YDL239C	chrIV	28775	26403	28795	26370	20	33	3.08746
YDL238C	chrIV	30454	28985	30467	28845	13	140	3.39232
YDL237W	chrIV	30657	31829	30640	31910	17	81	5.94251
YDL236W	chrIV	32296	33234	32270	33417	26	183	7.41785
YDL235C	chrIV	33918	33415	34018	33289	100	126	6.33092
YDL234C	chrIV	36478	34238	36616	34176	138	62	5.50779
YDL233W	chrIV	36798	38174	36756	38336	42	162	2.80735
YDL232W	chrIV	38488	38598	38470	38888	18	290	7.45943
YDL231C	chrIV	42245	38868	42211	38802	Potential_AUG_annotation_error	66	4.39232
YDL230W	chrIV	42701	43708	42647	43768	54	60	4.78136
YDL229W	chrIV	44066	45907	44034	46015	32	108
YDL228C	chrIV	45919	45278
YDL227C	chrIV	48032	46272					0
YDL226C	chrIV	52174	51116	52190	51035	16	81	4.24793
YDL225W	chrIV	52446	54101	52405	54194	41	93	5.97728
YDL224C	chrIV	56347	54398	56712	54259	365	139	2.32193
YDL223C	chrIV	60406	57266					1.58496
YDL222C	chrIV	61802	60873					0.584963
YDL221W	chrIV	62012	62563
YDL220C	chrIV	65019	62245
YDL219W	chrIV	65243	65766	65199	65827	44	61	5.62936
YDL218W	chrIV	66494	67447	66506		Potential_AUG_annotation_error		2
YDL217C	chrIV	68607	67984	68763	67839	156	145	3
YDL216C	chrIV	70320	68998	70300	68898	Potential_AUG_annotation_error	100	2.32193
YDL215C	chrIV	73919	70641	74132	70498	213	143	3.85798
YDL214C	chrIV	76546	74447					0
YDL213C	chrIV	77967	77290	77984	77240	17	50	5.08746
YDL212W	chrIV	78427	79059	78381	79204	46	145	6.16993
YDL211C	chrIV	80413	79295					0.584963
YDL210W	chrIV	84271	85986					1
YDL209C	chrIV	87227	86208					2.16993
YDL208W	chrIV	87513	87983	87487	88111	26	128	7.01123
YDL207W	chrIV	88249	89865	88193	89942	56	77	2.80735
YDL206W	chrIV	90177	92465	90135	92713	42	248	4.58496
YDL205C	chrIV	93746	92763	93947	92674	201	89	2.58496
YDL204W	chrIV	94606	95787	94339	95966	267	179	3.32193
YDL203C	chrIV	97954	96083	98041	95850	87	233	3.32193
YDL202W	chrIV	98476	99225	98435	99321	41	96	4.45943
YDL201W	chrIV	99562	100422	99505	100507	57	85
YDL200C	chrIV	101068	100502	101091	100457	23	45
YDL199C	chrIV	103354	101291					1.58496
YDL198C	chrIV	104552	103650	104692	103553	140	97	7.64024
YDL197C	chrIV	106495	104918	106538	104753	43	165	3.16993
YDL196W	chrIV	106742	107071					1
YDL195W	chrIV	107209	111030	107106	111174	103	144	4.72792
YDL194W	chrIV	111581	114235	111594	114322	Potential_AUG_annotation_error	87	3.45943
YDL193W	chrIV	114673	115800	114611	115944	62	144	5.32193
YDL192W	chrIV	116322	116867	116285	116925	37	58	9.31288
YDL191W	chrIV	117665	118518	117616	118619	49	101	9.04303
YDL190C	chrIV	121593	118708	121779	118583	186	125	5.14975
YDL189W	chrIV	122217	123590	122078	123821	139	231	4.83289
YDL188C	chrIV	124999	123866	125160	123781	161	85	4.39232
YDL186W	chrIV	125617	126450		126450		0	3
YDL187C	chrIV	125839	125510					0
YDL185W	chrIV	126788	130003		130133		130	8.01123
YDL185C-A	chrIV	126836	126609					0
YDL184C	chrIV	130485	130408	130508	130219	23	189
YDL183C	chrIV	131834	130872	131901	130771	67	101	2.80735
YDL182W	chrIV	133438	134724	133417	134817	21	93	5.37504
YDL181W	chrIV	135180	135437	135093	135525	87	88	5.08746
YDL180W	chrIV	135897	137540	135512	137574	385	34	5.02237
YDL179W	chrIV	138292	139206		139357		151	2.58496
YDL178W	chrIV	139523	141115	139515	141189	8	74
YDL177C	chrIV	141722	141210	141772	141134	50	76
YDL176W	chrIV	142098	144224	142054	144456	44	232	2.32193
YDL175C	chrIV	145519	144485	145537	144262	18	223	4.16993
YDL174C	chrIV	147590	145827	147651	145760	61	67	5.37504
YDL173W	chrIV	148192	149079	148163	149222	29	143
YDL172C	chrIV	149087	148608
YDL171C	chrIV	155641	149204	155751	149167	110	37	5.83289
YDL170W	chrIV	156319	157905	156289	158051	30	146	3.39232
YDL169C	chrIV	158736	158065	158744	157933	8	132	3.24793
YDL168W	chrIV	159605	160765	159543	160819	62	54	6.75489
YDL167C	chrIV	163155	160996	163199	160845	44	151	4.20945
YDL166C	chrIV	164043	163450	164077	163393	34	57	4.75489
YDL165W	chrIV	164291	164866	164241	164902	50	36	6.76818
YDL163W	chrIV	166957	167259
YDL164C	chrIV	167255	164988	167307	164856	52	132	3.70044
YDL161W	chrIV	167715	169079		169184		105	6.07682
YDL162C	chrIV	167716	167360					0
YDL160C-A	chrIV	169609	169367	169623	169191	14	176	5.85798
YDL160C	chrIV	171931	170411	172208	170357	277	54	5.06609
YDL159W-A	chrIV	172183	172314					0
YDL159W	chrIV	172482	174029	172446	174153	36	124
YDL159C-B	chrIV	173233	173057
YDL158C	chrIV	174175	173867
YDL157C	chrIV	174589	174233	174599	174072	10	161
YDL156W	chrIV	174919	176487					2.32193
YDL155W	chrIV	176774	178057	176643	178187	131	130	3.52356
YDL154W	chrIV	178335	181040	178354	181118	Potential_AUG_annotation_error	78	2.32193
YDL152W	chrIV	182823	183188					1
YDL153C	chrIV	183019	181187		181066		121	5.42626
YDL150W	chrIV	183344	184612		184709		97	3.52356
YDL151C	chrIV	183900	183319		183306		13
YDL149W	chrIV	184926	187919					4.08746
YDL148C	chrIV	190587	188155	190631	187924	44	231	3.64386
YDL147W	chrIV	190925	192262	190885	192409	40	147	7.11374
YDL146W	chrIV	192751	194226	192611	194347	140	121	4
YDL145C	chrIV	198177	194572	198416	194434	239	138	5.75489
YDL144C	chrIV	199733	198663	199756	198573	23	90	2
YDL143W	chrIV	199997	201583	199956	201683	41	100	8.16239
YDL142C	chrIV	202571	201720	202632	201216	61	504	4.04439
YDL141W	chrIV	203040	205112	202855	205376	185	264	4.12928
YDL140C	chrIV	210562	205361	210610	205261	48	100	5.75489
YDL139C	chrIV	212047	211376					2.58496
YDL138W	chrIV	213352	215643	213417	215784	Potential_AUG_annotation_error	141	3.75489
YDL137W	chrIV	216529	217074	216157	217228	372	154	8.38802
YDL136W	chrIV	217600	218367	217572	218504	28	137	8.80735
YDL135C	chrIV	219288	218680	219454	218614	166	66	5.83289
YDL134C	chrIV	220771	219662	221256	219632	485	30	5.85798
YDL133C-A	chrIV	221801	221724	221824	221545	23	179
YDL133W	chrIV	222427	223740	222304	223740	123	0	4.80735
YDL132W	chrIV	224304	226751	224002	226818	302	67	5.22882
YDL131W	chrIV	227393	228715	227341	228819	52	104	5.45943
YDL130W-A	chrIV	229171	229431	229118	229595	53	164	6.67243
YDL130W	chrIV	229906	230527	229889	230622	17	95	9.17742
YDL129W	chrIV	231024	231899	230876	232151	148	252	2.58496
YDL128W	chrIV	232652	233887	232562	234061	90	174	5.90689
YDL127W	chrIV	234927	235853					2
YDL126C	chrIV	238664	236157	238704	236098	40	59	8.04439
YDL125C	chrIV	239606	239019	239817	238906	211	113	7.46761
YDL124W	chrIV	240259	241197	240203	241270	56	73	8.69697
YDL123W	chrIV	241418	241840	241367	241851	51	11	4.78136
YDL122W	chrIV	242552	244981	242519	245064	33	83	5.85798
YDL121C	chrIV	245582	245133	245609	244969	27	164	6.73471
YDL120W	chrIV	245923	246447	245841	246616	82	169	5.94251
YDL118W	chrIV	247302	247682		247880		198
YDL119C	chrIV	247612	246689		246561		128	4.16993
YDL117W	chrIV	248581	251238	248319	251366	262	128	3.52356
YDL116W	chrIV	251566	253746	251515	253803	51	57	4.16993
YDL114W-A	chrIV	254935	255048
YDL115C	chrIV	255126	253995	255578	253913	452	82	4.39232
YDL114W	chrIV	255604	256530	255789	256614	Potential_AUG_annotation_error	84	1.58496
YDL113C	chrIV	258555	256633	258606	256537	51	96	4.42626
YDL112W	chrIV	258915	263225	258872	263335	43	110
YDL111C	chrIV	264110	263313
YDL110C	chrIV	264964	264512	265023	264354	59	158	6.08746
YDL109C	chrIV	267201	265258					2
YDL108W	chrIV	267698	268699	267649	268775	49	76	4.42626
YDL107W	chrIV	268921	269976	268871	270176	50	200	3.32193
YDL106C	chrIV	271901	270222	271966	269991	65	231	3.90689
YDL105W	chrIV	272389	273597
YDL104C	chrIV	274876	273653	274938	273623	62	30
YDL103C	chrIV	276581	275148	276638	275056	57	92	5.76818
YDL102W	chrIV	276872	280165	276790	280291	82	126	2.32193
YDL101C	chrIV	281848	280307	281870	280202	22	105	4.08746
YDL100C	chrIV	283176	282112	283201	282055	25	57	8.3015
YDL099W	chrIV	283419	284444	283375	284523	44	79	4.70044
YDL098C	chrIV	285165	284581	285166	284468	1	113	3.16993
YDL097C	chrIV	286695	285391	286737	285351	42	40	6.65821
YDL095W	chrIV	287059	289512	286978	289609	81	97
YDL096C	chrIV	287324	286998
YDL093W	chrIV	289909	292140		292408		268	4.39232
YDL094C	chrIV	290081	289572		288379		1193
YDL092W	chrIV	292781	293221	292772	293359	9	138	6.72792
YDL091C	chrIV	294759	293392		293323		69	2.45943
YDL090C	chrIV	296329	295034	296335	295009	6	25	4.04439
YDL089W	chrIV	296820	298274	296704	298337	116	63	4.72792
YDL088C	chrIV	300003	298417	300159	298283	156	134	4.90689
YDL087C	chrIV	300999	300214					2
YDL086W	chrIV	301413	302234	301385	302292	28	58	6.04439
YDL086C-A	chrIV	302089	301655
YDL085C-A	chrIV	302670	302464	302731	302242	61	222	5.22882
YDL085W	chrIV	303211	304848					2
YDL084W	chrIV	305237	306577	305081	306688	156	111	8.10066
YDL083C	chrIV	307789	306926	307809	306828	20	98
YDL082W	chrIV	308424	309388	308398	309531	26	143	8.24317
YDL081C	chrIV	310122	309802	310169	309718	47	84	10.4828
YDL080C	chrIV	312471	310642	312494	310486	23	156	3.32193
YDL079C	chrIV	314748	312951					1.58496
YDL078C	chrIV	316388	315357	316442	315298	54	59	5.94251
YDL077C	chrIV	320120	316971	320291	316921	171	50	4
YDL076C	chrIV	321552	320668	321672	320495	120	173	4.08746
YDL075W	chrIV	322226	322988	322205	323058	21	70	10.7448
YDL074C	chrIV	326149	324047	326222	323961	73	86	6
YDL073W	chrIV	326613	329567	326498	329623	115	56	5.70044
YDL072C	chrIV	330447	329836	330491	329760	44	76	6.97728
YDL070W	chrIV	331025	332941		333096		155	6.06609
YDL071C	chrIV	331041	330667					1
YDL068W	chrIV	333500	333829		333891		62
YDL069C	chrIV	333810	333121		333014		107	5.33985
YDL067C	chrIV	334396	334217	334444	333996	48	221	6.97728
YDL066W	chrIV	334835	336121	334815	336264	20	143	5.84549
YDL065C	chrIV	337277	336249	337308	336191	31	58	5.47573
YDL064W	chrIV	337487	338070	337456	338159	31	89	5.18982
YDL062W	chrIV	339857	340282					0
YDL063C	chrIV	340134	338272	340237	338094	103	178	4.64386
YDL061C	chrIV	340798	340628	341243	340484	445	144	10.1843
YDL060W	chrIV	341619	343985	341577	344083	42	98	4.52356
YDL059C	chrIV	344953	344237	345036	344025	83	212	4.35755
YDL058W	chrIV	345665	351037	345632	351173	33	136	4.45943
YDL057W	chrIV	351434	352420	351400	352446	34	26	5.42626
YDL056W	chrIV	352877	355378	352707	355548	170	170	3.58496
YDL055C	chrIV	356759	355674	356909	355452	150	222	10.6948
YDL054C	chrIV	361285	359825	361340	359723	55	102	4.20945
YDL053C	chrIV	362256	361699	362426	361529	170	170	6.74819
YDL052C	chrIV	363583	362672	363618	362608	35	64	5.12928
YDL051W	chrIV	363952	364779	363922	364882	30	103
YDL050C	chrIV	364817	364446
YDL049C	chrIV	365874	365068	366060	364839	186	229	2.32193
YDL048C	chrIV	368211	366739	368248	366686	37	53	5.10852
YDL047W	chrIV	369769	370704	369575	370889	194	185	4.61471
YDL046W	chrIV	371237	371758	371171	372029	66	271	6.01123
YDL045W-A	chrIV	372245	372532	372212	372651	33	119	5.2854
YDL045C	chrIV	373605	372685	373743	372654	138	31	5.61471
YDL044C	chrIV	375286	373964	375304	373890	18	74	1
YDL043C	chrIV	376477	375677	376512	375584	35	93	2.80735
YDL041W	chrIV	378099	378452		378485		33
YDL042C	chrIV	378442	376754		376640		114	3.16993
YDL040C	chrIV	381435	378871	381463	378784	28	87	6.04439
YDL039C	chrIV	382330	381983		381879		104	5.30378
YDL038C	chrIV	384078	382327		382150		177
YDL037C	chrIV	385584	384598	385763	384085	179	513	4.04439
YDL036C	chrIV	388898	387510	388922	387407	24	103	2.80735
YDL034W	chrIV	391780	392124		392233		109
YDL035C	chrIV	392054	389169		389041		128	3.90689
YDL032W	chrIV	393687	393998
YDL033C	chrIV	393909	392656		392624		32	3.80735
YDL031W	chrIV	394214	397201	394165	397278	49	77	3.64386
YDL030W	chrIV	397534	399126	397476	399206	58	80	3.58496
YDL029W	chrIV	399337	400635	399329	400764	8	129	7.33092
YDL028C	chrIV	403288	400994	403346	400358	58	636	2
YDL026W	chrIV	404746	405057					0
YDL027C	chrIV	404954	403692		403592		100	4.67243
YDL025W-A	chrIV	405407	405511
YDL025C	chrIV	407203	405341	407400	405247	197	94
YDL024C	chrIV	409854	408448		408355		93	3.16993
YDL022C-A	chrIV	410053	409805
YDL022W	chrIV	411822	412997	411734	413113	88	116	7.18488
YDL023C	chrIV	412078	411758		411758		0
YDL021W	chrIV	413950	414885	413928	416083	22	1198	3.80735
YDL020C	chrIV	416705	415110	416950	414993	245	117	6.31288
YDL019C	chrIV	421511	417660	421725	417568	214	92	3.9542
YDL018C	chrIV	423507	422830	423568	422745	61	85	5.40939
YDL017W	chrIV	424206	425729	424126	426185	80	456
YDL016C	chrIV	425869	425567
YDL015C	chrIV	426931	425999	426972	425800	41	199	7.14975
YDL014W	chrIV	427361	428344	427233	428560	128	216	7.20945
YDL013W	chrIV	429064	430923	428928	431008	136	85	3.16993
YDL012C	chrIV	431514	431105	431523	430971	9	134	6.35755
YDL010W	chrIV	432327	433022		433279		257
YDL011C	chrIV	432628	432305		432305		0
YDL009C	chrIV	433245	432922
YDL008W	chrIV	433494	433991	433482	434104	12	113	4.39232
YDL007C-A	chrIV	436821	436564					0
YDL007W	chrIV	438044	439357	438008	439441	36	84	6.86419
YDL006W	chrIV	439906	440751	439573	440868	333	117	4.78136
YDL005C	chrIV	442306	441011	442334	440808	28	203	4.64386
YDL004W	chrIV	443026	443508	442983	443750	43	242	7.04985
YDL003W	chrIV	444680	446380	444569	446508	111	128	3
YDL002C	chrIV	447575	446964	447645	446702	70	262	3.45943
YDL001W	chrIV	447981	449273	447894	449365	87	92	3.80735
YDR001C	chrIV	452472	450217	452664	450123	192	94	5.2854
YDR002W	chrIV	453042	453647	452982	453833	60	186	8.74987
YDR003W	chrIV	454119	454751	454071	454817	48	66
YDR003W-A	chrIV	454779	454901		455095		194	4.52356
YDR004W	chrIV	455198	456580		457664		1084	5
YDR005C	chrIV	458100	456833	458215	456672	115	161	4.70044
YDR006C	chrIV	461244	458539	461366	458472	122	67	5.61471
YDR007W	chrIV	461839	462513	461730	462631	109	118
YDR008C	chrIV	462599	462249
YDR009W	chrIV	463431	464993	463388	465199	43	206
YDR010C	chrIV	465380	465048
YDR011W	chrIV	465916	470421	465599	470585	317	164	6.75489
YDR012W	chrIV	471850	472938	471815	473018	35	80	9.17742
YDR013W	chrIV	473154	473780	473114	473859	40	79	5.58496
YDR014W	chrIV	474043	475986	473991	476250	52	264	2.16993
YDR014W-A	chrIV	477794	478282
YDR015C	chrIV	478196	477957
YDR016C	chrIV	478755	478471	478772	478386	17	85	5.37504
YDR017C	chrIV	482264	479112	482360	478960	96	152	5.30378
YDR018C	chrIV	483857	482667	483931	482541	74	126	3
YDR019C	chrIV	485362	484160	485395	484004	33	156	6.70736
YDR020C	chrIV	486441	485743	486529	485357	88	386	3.08746
YDR021W	chrIV	486801	488000	486724	488029	77	29
YDR022C	chrIV	488659	488069	488755	487988	96	81
YDR023W	chrIV	489505	490893	489484	491051	21	158	8.56986
YDR024W	chrIV	491014	491499
YDR025W	chrIV	491512	492321	491496	492411	16	90	10.3371
YDR026C	chrIV	494265	492553	494348	492492	83	61	4.16993
YDR027C	chrIV	497315	494646	497429	494570	114	76	3.45943
YDR028C	chrIV	500876	497832	501194	497575	318	257	5.14975
YDR029W	chrIV	501097	501411					1.58496
YDR030C	chrIV	503270	501750	503239	501719	Potential_AUG_annotation_error	31	3.45943
YDR031W	chrIV	503495	503860	503469	504009	26	149	5.64386
YDR032C	chrIV	504692	504096	504748	503965	56	131	7.89482
YDR033W	chrIV	508144	509106	507905	509547	239	441	8.9901
YDR034C	chrIV	512106	509734	512251	509664	145	70	4.83289
YDR034C-A	chrIV	520689	520513	520691	520485	2	28
YDR034W-B	chrIV	521311	521466	521228	521596	83	130	6.22882
YDR035W	chrIV	521813	522925	521733	523156	80	231	6.2384
YDR036C	chrIV	524710	523208	524766	523086	56	122	3.75489
YDR037W	chrIV	525437	527212	525366	527280	71	68	7.94251
YDR038C	chrIV	530694	527419	530247	527214	Potential_AUG_annotation_error	205	2.70044
YDR039C	chrIV	534579	531304
YDR040C	chrIV	538464	535189
YDR041W	chrIV	539800	540411	539790	540567	10	156	5.50779
YDR042C	chrIV	541200	540598		540514		84	0
YDR043C	chrIV	543367	542672	543537	542545	170	127	3.85798
YDR044W	chrIV	546640	547626	546517	547764	123	138	6.77479
YDR045C	chrIV	548308	547976	548431	547790	123	186	6.5157
YDR046C	chrIV	550574	548760	550652	548698	78	62	7.62205
YDR047W	chrIV	551858	552946	551665	553026	193	80	6.22882
YDR049W	chrIV	553252	555150		555253		103	3.80735
YDR048C	chrIV	553396	553082		553032		50	2.80735
YDR050C	chrIV	556470	555724	556501	555668	31	56	11.6389
YDR051C	chrIV	558058	557054	558089	557012	31	42	3.85798
YDR053W	chrIV	560247	560642		560739		97
YDR052C	chrIV	560623	558509		558302		207	3.64386
YDR054C	chrIV	562325	561438	562497	561098	172	340	4.88264
YDR055W	chrIV	563525	564859	563475	565019	50	160	6.48382
YDR056C	chrIV	565638	565021	565698	564935	60	86	5.62936
YDR057W	chrIV	565925	567553	565896	567618	29	65	4.08746
YDR058C	chrIV	568701	567721	568686	567609	Potential_AUG_annotation_error	112	2.70044
YDR059C	chrIV	569768	569232	569816	569137	48	95	5.16993
YDR060W	chrIV	570646	573723	570596	573813	50	90	6.19967
YDR061W	chrIV	574161	575780	574105	575892	56	112	5.08746
YDR062W	chrIV	576471	578156	576398	578446	73	290	5.90689
YDR063W	chrIV	578661	579110	578557	579189	104	79	5.39232
YDR064W	chrIV	579456	580450	579435	580534	21	84	10.2216
YDR065W	chrIV	580685	581782	580583	582169	102	387	1.58496
YDR066C	chrIV	582496	581906	582587	581815	91	91	4.24793
YDR067C	chrIV	583463	582789	583501	582728	38	61	4.24793
YDR068W	chrIV	583711	584643	583643	584818	68	175	4.70044
YDR069C	chrIV	587717	584937	587761	584656	44	281	2.58496
YDR070C	chrIV	588377	588096	588428	587952	51	144	4.2854
YDR071C	chrIV	589400	588825	589478	588765	78	60	7.64386
YDR072C	chrIV	591342	589759	592024	589699	682	60	5.78136
YDR073W	chrIV	592436	592945	592282	593438	154	493	5.24793
YDR074W	chrIV	593890	596580	593814	596819	76	239	5.62936
YDR075W	chrIV	597153	598079	596982	598230	171	151	3.58496
YDR076W	chrIV	598465	599685					1
YDR077W	chrIV	600790	601806	600717	602133	73	327	10.3696
YDR078C	chrIV	602866	602195	603001	601888	135	307	3.70044
YDR079W	chrIV	603061	603396	603025	603688	36	292	5.10852
YDR079C-A	chrIV	603808	603590	603865	603422	57	168	5.53916
YDR080W	chrIV	604005	606983	603979	607073	26	90	4.70044
YDR081C	chrIV	610078	607301	610089	607301	11	0	4
YDR082W	chrIV	610438	611922	610345	612364	93	442	3.24793
YDR083W	chrIV	612070	613248	611956	613365	114	117	5.16993
YDR084C	chrIV	614001	613402	614056	613293	55	109	5.20945
YDR085C	chrIV	616147	614285	616336	614222	189	63	4.70044
YDR086C	chrIV	617167	616925	617274	616753	107	172	9.56605
YDR087C	chrIV	618303	617467		617399		68	4.80735
YDR088C	chrIV	619642	618494	619829	618332	187	162	4.42626
YDR089W	chrIV	622109	624718	622000	624811	109	93	4.16993
YDR090C	chrIV	625995	625063	626110	624731	115	332	4.35755
YDR091C	chrIV	628531	626705	628605	626392	74	313	5.08746
YDR092W	chrIV	629873	630602	629800	630688	73	86	6.46761
YDR093W	chrIV	631279	636117
YDR094W	chrIV	635837	636172
YDR095C	chrIV	636524	636114	636499		Potential_AUG_annotation_error
YDR096W	chrIV	637136	639820	637027	640062	109	242	3.64386
YDR097C	chrIV	643834	640106	643926	639931	92	175	4.20945
YDR098C	chrIV	645032	644175	645020	644149	Potential_AUG_annotation_error	26	6.90087
YDR099W	chrIV	653604	654425	652777	654648	827	223	7.45943
YDR100W	chrIV	655010	655441	654982	655569	28	128	6.15987
YDR101C	chrIV	657464	655683	657492	655609	28	74	5.30378
YDR102C	chrIV	657977	657645					0
YDR103W	chrIV	658347	661100	658078	661135	269	35
YDR104C	chrIV	664907	661170		661158		12
YDR105C	chrIV	666767	665346	667022	665285	255	61	4.42626
YDR106W	chrIV	667001	667855					0
YDR107C	chrIV	671031	669013		668936		77	1.80735
YDR108W	chrIV	671266	673362					2.32193
YDR109C	chrIV	675664	673517					2
YDR110W	chrIV	676099	677799					1.58496
YDR112W	chrIV	679541	679849		679998		149
YDR111C	chrIV	679761	678238		678011		227	4.12928
YDR113C	chrIV	681614	680493	681719	680444	105	49	3.24793
YDR115W	chrIV	682172	682489		682610		121	5.35755
YDR114C	chrIV	682223	681921					1.58496
YDR116C	chrIV	683578	682721	683603	682624	25	97	5.14975
YDR117C	chrIV	685640	683943	685680	683929	40	14	4
YDR118W	chrIV	685879	687837
YDR118W-A	chrIV	687765	687881
YDR119W	chrIV	688224	690530	688139	690578	85	48	5.12928
YDR119W-A	chrIV	691011	691211	690973	691211	38	0	3.45943
YDR120C	chrIV	693258	691546	693271	691361	13	185	4.75489
YDR121W	chrIV	693582	694172	693484	694277	98	105	4.39232
YDR122W	chrIV	694697	697891	694666	698236	31	345	4.64386
YDR123C	chrIV	699465	698551	699558	698415	93	136	2.16993
YDR124W	chrIV	700312	701286					2.70044
YDR125C	chrIV	702755	701394					2.80735
YDR126W	chrIV	703231	704241					1.80735
YDR127W	chrIV	704481	709247	704309	709301	172	54	5.35755
YDR128W	chrIV	709546	712992	709510	713121	36	129	3.90689
YDR129C	chrIV	715376	713337	715434	713216	58	121	7.86728
YDR130C	chrIV	716619	715744	716641	715633	22	111	3.52356
YDR131C	chrIV	718457	716787	718459	716709	2	78	3.64386
YDR132C	chrIV	720300	718813	720354	718722	54	91	3.32193
YDR133C	chrIV	721294	720959	721531	720809	237	150	8.69523
YDR135C	chrIV	727548	723001	727584	722927	36	74	6.49985
YDR137W	chrIV	728256	730247		730378		131	5.65821
YDR136C	chrIV	728280	727708					0
YDR138W	chrIV	730575	732833	730549	733262	26	429	3.85798
YDR139C	chrIV	733921	733615	733947	733462	26	153	5.88264
YDR140W	chrIV	734135	734800	734049	734850	86	50
YDR141C	chrIV	739994	734898	740000	734743	6	155
YDR142C	chrIV	741597	740470	741717	740349	120	121	3.16993
YDR143C	chrIV	743871	742039	743916	741953	45	86	2.16993
YDR144C	chrIV	746098	744308	746230	744210	132	98	3.32193
YDR145W	chrIV	746735	748354	746676	748534	59	180	4.55459
YDR146C	chrIV	750739	748610		748384		226	3.32193
YDR147W	chrIV	751628	753232	751474	753251	154	19	4.16993
YDR148C	chrIV	755063	753672	755267	753544	204	128	6.11894
YDR150W	chrIV	755625	763871		763921		50	4.72792
YDR149C	chrIV	756259	755552
YDR151C	chrIV	765152	764175	765275	764163	123	12	6.65821
YDR152W	chrIV	765703	766500	765672	766537	31	37	5.10852
YDR153C	chrIV	767968	766733	768057	766624	89	109	3.90689
YDR154C	chrIV	768750	768400		768353		47	12.2571
YDR155C	chrIV	768997	768509	769033	768424	36	85
YDR156W	chrIV	769522	769935	769487	770030	35	95
YDR157W	chrIV	769928	770329		771356		1027
YDR158W	chrIV	770354	771451	770332	771575	22	124	7.89785
YDR159W	chrIV	771874	775779	771795	775846	79	67	4.42626
YDR160W	chrIV	776160	778718	776092	778777	68	59	2.90689
YDR161W	chrIV	779040	780203	779003	780284	37	81	5.47573
YDR162C	chrIV	781097	780387	781218	780223	121	164	5
YDR163W	chrIV	781420	781947
YDR164C	chrIV	784212	782038	784273	781948	61	90
YDR165W	chrIV	784868	786202	784681	786293	187	91	5.32193
YDR166C	chrIV	789218	786303	789272	786219	54	84	2.80735
YDR167W	chrIV	789446	790066	789426	790150	20	84	4.90689
YDR168W	chrIV	790325	791845	790302	791950	23	105	6.10852
YDR169C	chrIV	793886	792345	794253	792305	367	40	3.52356
YDR169C-A	chrIV	794720	794571					0
YDR170C	chrIV	802219	796190	802492	796017	273	173	6.08746
YDR171W	chrIV	806618	807745	806541	807831	77	86	8.05799
YDR172W	chrIV	808321	810378	808284	810556	37	178	5.93074
YDR173C	chrIV	811629	810562	811641	810489	12	73	3.16993
YDR174W	chrIV	812107	812847	812089	813020	18	173	7.89482
YDR175C	chrIV	814149	813190	814189	812979	40	211	5.18982
YDR176W	chrIV	814449	816557	814414	816663	35	106	4.24793
YDR177W	chrIV	816875	817522	816792	817586	83	64	7.77149
YDR178W	chrIV	817947	818492	817760	818663	187	171	6.93664
YDR179C	chrIV	819193	818705	819256	818600	63	105	4.16993
YDR179W-A	chrIV	819430	820821	819343	820992	87	171	3.45943
YDR180W	chrIV	821292	825773	821303	825815	Potential_AUG_annotation_error	42	4.97728
YDR181C	chrIV	827352	825907	827380	825794	28	113	4.08746
YDR182W	chrIV	827579	829054	827538	829137	41	83
YDR182W-A	chrIV	829148	829351		829434		83
YDR183W	chrIV	829582	830274	829548	830309	34	35	4.42626
YDR183C-A	chrIV	830651	830394		830394		0	4.24793
YDR184C	chrIV	831510	830626	831541	830405	31	221
YDR185C	chrIV	832470	831931	832575	831924	105	7	4.24793
YDR186C	chrIV	835489	832856	835537	832760	48	96	4
YDR188W	chrIV	836418	838058	836370	838224	48	166	6.37504
YDR187C	chrIV	836743	836225					0
YDR189W	chrIV	838389	840389	838345	840479	44	90	4.90689
YDR190C	chrIV	841992	840601	842041	840563	49	38	7.21917
YDR191W	chrIV	842334	843446	842346	843555	Potential_AUG_annotation_error	109	2.58496
YDR193W	chrIV	844551	844949
YDR192C	chrIV	844858	843566		843484		82	3.24793
YDR194C	chrIV	847943	845949	847967	845817	24	132	6.01123
YDR194W-A	chrIV	848068	848220					0
YDR195W	chrIV	848596	850197	848376	850273	220	76
YDR196C	chrIV	850996	850271	851026	850198	30	73
YDR197W	chrIV	851225	852394	851191	852449	34	55	3.75489
YDR198C	chrIV	853969	852530	853980	852505	11	25	3.9542
YDR199W	chrIV	854172	854537
YDR200C	chrIV	856090	854276	856156	854168	66	108
YDR201W	chrIV	856314	856811	856275	856889	39	78
YDR203W	chrIV	857679	857996
YDR202C	chrIV	857950	856895		856839		56
YDR204W	chrIV	858134	859141	858040	859249	94	108	4.61471
YDR205W	chrIV	859343	861517	859334	861617	9	100	2.32193
YDR206W	chrIV	862051	864705	861899	864921	152	216	3.45943
YDR207C	chrIV	867519	865009	867596	864833	77	176	3.9542
YDR208W	chrIV	868221	870560	868184	870675	37	115	4.08746
YDR210W	chrIV	871071	871298	871037	871482	34	184
YDR209C	chrIV	871446	871033	871623	871033	177	0
YDR211W	chrIV	884724	886862	884667	887028	57	166	4.2854
YDR212W	chrIV	887229	888908	887168	888974	61	66	5.94251
YDR213W	chrIV	889748	892489	889759	892731	Potential_AUG_annotation_error	242	3.80735
YDR214W	chrIV	892872	893924	892767	894016	105	92	5.67243
YDR215C	chrIV	894498	894115					0
YDR216W	chrIV	895031	899002	894967	899104	64	102	3.39232
YDR217C	chrIV	903476	899547	903523	899505	47	42	4.83289
YDR218C	chrIV	905048	903777					1
YDR219C	chrIV	906848	905451	906970	905259	122	192	4.04439
YDR220C	chrIV	907289	906996	907098		Potential_AUG_annotation_error		2.80735
YDR221W	chrIV	907326	909434	907302	909615	24	181	3
YDR222W	chrIV	910050	911297	909979	911449	71	152	4.39232
YDR223W	chrIV	912095	913498					2.32193
YDR224C	chrIV	914708	914313	914743	914208	35	105	9.08614
YDR225W	chrIV	915526	915924	915464	916080	62	156	8.92333
YDR226W	chrIV	916482	917150	916438	917279	44	129	8.75822
YDR227W	chrIV	917567	921643	917486	921838	81	195	3.85798
YDR228C	chrIV	923802	921922	923893	921809	91	113	3.45943
YDR229W	chrIV	924781	926142	924685	926198	96	56
YDR230W	chrIV	926219	926566
YDR231C	chrIV	926906	926289	926932	926142	26	147
YDR232W	chrIV	927448	929094	927220	929271	228	177	4.45943
YDR233C	chrIV	930353	929466	930380	929390	27	76	6.89482
YDR234W	chrIV	931125	933206	930874	933324	251	118	3.70044
YDR235W	chrIV	933500	935134		935218		84
YDR236C	chrIV	935888	935232	935906	935146	18	86
YDR237W	chrIV	936611	937489	936468	937609	143	120	5.04439
YDR238C	chrIV	940812	937891	940952	937723	140	168	6.40088
YDR239C	chrIV	943416	941053	943444	941007	28	46	3.24793
YDR241W	chrIV	945147	945434		945813		379	6.03342
YDR240C	chrIV	945148	943670		943660		10	4.97728
YDR242W	chrIV	946803	948452	946532	948594	271	142
YDR243C	chrIV	950280	948514	950300	948514	20	0
YDR244W	chrIV	950559	952397	950533	952503	26	106	0
YDR245W	chrIV	952796	953977	952739	954121	57	144	5.16993
YDR246W	chrIV	954284	954943	954260	955094	24	151	3.32193
YDR246W-A	chrIV	955129	955329					1
YDR247W	chrIV	956009	957394	955748	957785	261	391	3.58496
YDR248C	chrIV	958335	957754	958395	957679	60	75	6.31288
YDR249C	chrIV	959798	958677	959827	958587	29	90	2
YDR250C	chrIV	960357	960082					0
YDR251W	chrIV	960610	963102	960333	963239	277	137	4.12928
YDR252W	chrIV	963408	963857		964448		591	3
YDR253C	chrIV	964561	963986	964770	963862	209	124	5.39232
YDR254W	chrIV	965109	966485	965038	966573	71	88
YDR255C	chrIV	967818	966553	967848	966507	30	46
YDR256C	chrIV	969676	968129					0
YDR257C	chrIV	971470	969986	971480	969925	10	61	4.12928
YDR258C	chrIV	974239	971804	974258	971720	19	84	7.76155
YDR259C	chrIV	975778	974627	975877	974506	99	121	3
YDR260C	chrIV	977225	976713	977263	976568	38	145	2.80735
YDR261C	chrIV	979205	977517	979269	977422	64	95	4.55459
YDR262W	chrIV	993130	993948	993092	994146	38	198	4.32193
YDR263C	chrIV	995530	994238	995533	993959	3	279	2.80735
YDR264C	chrIV	998319	996025	998376	995786	57	239	5.70044
YDR265W	chrIV	998860	999873	998757	1000053	103	180	3.85798
YDR266C	chrIV	1002019	1000100	1002236	1000002	217	98	4.49185
YDR267C	chrIV	1003498	1002506	1003543	1002365	45	141	4.83289
YDR268W	chrIV	1004000	1005139	1003917	1005240	83	101	3.24793
YDR270W	chrIV	1005671	1008685
YDR269C	chrIV	1005984	1005661
YDR271C	chrIV	1008762	1008391
YDR272W	chrIV	1009006	1009830	1008964	1009884	42	54	5.93074
YDR273W	chrIV	1010172	1011269	1010108	1011381	64	112	2.45943
YDR274C	chrIV	1011956	1011585					1
YDR275W	chrIV	1012248	1012955	1012078	1013360	170	405	3.16993
YDR276C	chrIV	1013639	1013472	1013690	1013273	51	199	9.59991
YDR277C	chrIV	1015698	1014397		1014303		94	2.70044
YDR278C	chrIV	1017314	1016997					0
YDR279W	chrIV	1019364	1020416	1019213	1020428	151	12	4.64386
YDR280W	chrIV	1020743	1021660	1020593	1021769	150	109	4.75489
YDR281C	chrIV	1022317	1022003	1022358	1021893	41	110	3.70044
YDR282C	chrIV	1024751	1023507	1024742	1023334	Potential_AUG_annotation_error	173	2.32193
YDR283C	chrIV	1030045	1025066	1030236	1024964	191	102	3
YDR284C	chrIV	1031415	1030546	1031681	1030482	266	64	6.30378
YDR285W	chrIV	1032432	1035059	1032451		Potential_AUG_annotation_error		2.58496
YDR286C	chrIV	1035571	1035227	1035609	1035141	38	86	4.52356
YDR287W	chrIV	1035991	1036869	1035972	1036944	19	75	2.32193
YDR288W	chrIV	1037191	1038102	1037143	1038199	48	97	5.12928
YDR290W	chrIV	1039366	1039695
YDR289C	chrIV	1039505	1038276					5.2854
YDR291W	chrIV	1039724	1042957	1039742	1043173	Potential_AUG_annotation_error	216	3.45943
YDR292C	chrIV	1045007	1043142	1045123	1043079	116	63	6.6865
YDR293C	chrIV	1049388	1045636	1049587	1045335	199	301	5.64386
YDR294C	chrIV	1052224	1050455	1052261	1050423	37	32	5.33985
YDR295C	chrIV	1054643	1052619	1054721	1052567	78	52	3
YDR296W	chrIV	1055208	1055888	1055153	1055964	55	76	5.12928
YDR297W	chrIV	1056547	1057596	1056488	1057761	59	165	5.64386
YDR298C	chrIV	1058810	1058172	1058943	1058016	133	156	6.35755
YDR299W	chrIV	1059623	1061227	1059569	1061321	54	94	4.39232
YDR300C	chrIV	1062787	1061501	1062930	1061394	143	107	3.85798
YDR301W	chrIV	1063348	1067421	1063330	1067550	18	129	3.9542
YDR302W	chrIV	1067727	1068386	1067584	1068444	143	58	3.58496
YDR303C	chrIV	1071382	1068725	1071662	1068615	280	110	3.16993
YDR304C	chrIV	1072553	1071876	1072595	1071829	42	47	7.44708
YDR305C	chrIV	1073484	1072742	1073498	1072704	14	38	5.33985
YDR306C	chrIV	1075167	1073731	1075320	1073659	153	72	3.64386
YDR307W	chrIV	1075861	1077849	1075793	1077990	68	141	4.49185
YDR308C	chrIV	1078445	1078023	1078475	1077885	30	138	4.83289
YDR309C	chrIV	1080195	1079044	1080246	1079026	51	18	5.72792
YDR310C	chrIV	1084312	1081124	1084542	1081044	230	80	4.52356
YDR311W	chrIV	1085062	1086990	1085033	1087082	29	92	5.06609
YDR312W	chrIV	1087578	1088939					5.02237
YDR313C	chrIV	1090076	1089216	1090142	1089042	66	174	3.58496
YDR314C	chrIV	1092508	1090430	1092580	1090423	72	7	2.58496
YDR315C	chrIV	1093583	1092738	1093565	1092661	Potential_AUG_annotation_error	77	2.80735
YDR316W	chrIV	1093760	1095175	1093733	1095249	27	74	3.08746
YDR317W	chrIV	1102181	1103425					1.32193
YDR318W	chrIV	1103755	1104944	1103601	1105050	154	106
YDR319C	chrIV	1105824	1105000	1105961	1104947	137	53
YDR320C	chrIV	1108098	1106092	1108145	1106003	47	89	3.70044
YDR320W-B	chrIV	1108481	1108618		1108620		2
YDR320C-A	chrIV	1108495	1108277		1108223		54	6.36632
YDR321W	chrIV	1108699	1109844	1108672	1109934	27	90	6.25739
YDR322W	chrIV	1110586	1111689	1110595	1111785	Potential_AUG_annotation_error	96	4.58496
YDR322C-A	chrIV	1112290	1112000	1112323	1111816	33	184	5.18982
YDR323C	chrIV	1114024	1112477					2
YDR324C	chrIV	1116760	1114430	1116728	1114276	Potential_AUG_annotation_error	154	5.37504
YDR325W	chrIV	1117121	1120228	1116860	1120404	261	176	2
YDR326C	chrIV	1124920	1120604	1125105	1120458	185	146	0.584963
YDR327W	chrIV	1125297	1125623	1125240	1125855	57	232
YDR328C	chrIV	1126013	1125429	1126081	1125256	68	173
YDR329C	chrIV	1127590	1126265	1127631	1126202	41	63	4.90689
YDR330W	chrIV	1127867	1129369	1127826	1129450	41	81	4.70044
YDR331W	chrIV	1129583	1130818		1130887		69	4.16993
YDR332W	chrIV	1130996	1133065	1130829	1133193	167	128	4.42626
YDR333C	chrIV	1135426	1133255	1135461	1133063	35	192	5.10852
YDR334W	chrIV	1135927	1140471	1135849	1140577	78	106	3.45943
YDR335W	chrIV	1141162	1144836	1140801	1144918	361	82	6.10852
YDR336W	chrIV	1145086	1146030	1145075	1146106	11	76	3.90689
YDR337W	chrIV	1146313	1147173	1146263	1147225	50	52	4.45943
YDR338C	chrIV	1149460	1147373	1149579	1147264	119	109	1.80735
YDR339C	chrIV	1150514	1149945	1150542	1149911	28	34	5.64386
YDR340W	chrIV	1150875	1151177		1151334		157
YDR341C	chrIV	1153620	1151797	1153684	1151664	64	133	6.5157
YDR342C	chrIV	1155922	1154210	1155797	1154087	Potential_AUG_annotation_error	123
YDR343C	chrIV	1161314	1159602	1160436	1159462	Potential_AUG_annotation_error	140
YDR344C	chrIV	1162443	1162000					0
YDR345C	chrIV	1164654	1162951	1164757	1162834	103	117	7.84549
YDR346C	chrIV	1168653	1167208	1168811	1166956	158	252	6.42626
YDR347W	chrIV	1169172	1170137	1169082	1170248	90	111	5.64386
YDR348C	chrIV	1171819	1170320	1172043	1170164	224	156	5.33985
YDR349C	chrIV	1174170	1172380	1174260	1172284	90	96	6.05528
YDR350C	chrIV	1178167	1176332	1178201	1176044	34	288	3.45943
YDR351W	chrIV	1178659	1181253	1178249	1181407	410	154	4.24793
YDR352W	chrIV	1181794	1182747	1181692	1182977	102	230	3.24793
YDR353W	chrIV	1183292	1184251	1183253	1184319	39	68	8.01402
YDR354W	chrIV	1184740	1185882	1184643	1185946	97	64	5.47573
YDR354C-A	chrIV	1185275	1185132
YDR356W	chrIV	1186100	1188934		1188988		54	2.90689
YDR355C	chrIV	1186362	1186060
YDR357C	chrIV	1189560	1189192	1189635	1189154	75	38	5.94251
YDR358W	chrIV	1190052	1191725	1190002	1191888	50	163	3
YDR360W	chrIV	1194591	1194977
YDR359C	chrIV	1194877	1191929					2.90689
YDR361C	chrIV	1196255	1195404	1196288	1195173	33	231	4.78136
YDR362C	chrIV	1198689	1196671	1198801	1196617	112	54	4
YDR363W	chrIV	1199175	1200545	1199015	1201470	160	925	3.24793
YDR363W-A	chrIV	1202120	1202389	1202097	1202465	23	76	6.8009
YDR364C	chrIV	1204202	1202835	1204245	1202721	43	114	2.90689
YDR365C	chrIV	1206375	1204489	1206509	1204423	134	66	7.49586
YDR366C	chrIV	1212828	1212430
YDR367W	chrIV	1212840	1213606	1212750	1213635	90	29	6.20945
YDR368W	chrIV	1213896	1214834	1213825	1214998	71	164	5.04439
YDR369C	chrIV	1217572	1215008	1217602	1214912	30	96	3.70044
YDR370C	chrIV	1219102	1217774	1219093	1217717	Potential_AUG_annotation_error	57	5.18982
YDR371W	chrIV	1219405	1220940	1219364	1221039	41	99	5.76818
YDR371C-A	chrIV	1219605	1219501
YDR372C	chrIV	1222141	1221104	1222391	1220982	250	122	6.80735
YDR373W	chrIV	1222751	1223323	1222690	1223417	61	94	6.03342
YDR374C	chrIV	1224386	1223466		1223404		62	2
YDR374W-A	chrIV	1224749	1225018	1224708	1225184	41	166	4.83289
YDR375C	chrIV	1226528	1225158	1226541	1225125	13	33	4.42626
YDR376W	chrIV	1226814	1228295	1226773	1228332	41	37	3.75489
YDR377W	chrIV	1228603	1228908	1228527	1229313	76	405	6.2384
YDR378C	chrIV	1229601	1229341	1229612	1229157	11	184	7.09276
YDR379W	chrIV	1230159	1233188	1230064	1233245	95	57
YDR379C-A	chrIV	1233509	1233270	1233623	1233128	114	142
YDR380W	chrIV	1234210	1236117	1234064	1236240	146	123	2.58496
YDR381W	chrIV	1236550	1237996	1236466	1238189	84	193	6.74819
YDR381C-A	chrIV	1238842	1238304	1238910	1238197	68	107	5.06609
YDR382W	chrIV	1239484	1239816	1239418	1239963	66	147	10.1434
YDR383C	chrIV	1240668	1239952	1240724	1239902	56	50	6.18982
YDR384C	chrIV	1242023	1241196	1242104	1241047	81	149	4.80735
YDR385W	chrIV	1243222	1245750	1243194	1245903	28	153
YDR386W	chrIV	1246076	1247974		1248073		99	3.70044
YDR387C	chrIV	1249813	1248146	1249950	1248014	137	132	4.08746
YDR388W	chrIV	1250178	1251626	1250135	1251749	43	123	6.54689
YDR389W	chrIV	1252529	1254493	1252275	1254661	254	168	3.45943
YDR390C	chrIV	1256839	1254929	1256859	1254875	20	54	6.25739
YDR391C	chrIV	1258048	1257350	1258063	1257276	15	74	5.08746
YDR392W	chrIV	1258688	1259701	1258564	1259832	124	131	4.39232
YDR393W	chrIV	1259893	1261263		1261369		106	4.20945
YDR394W	chrIV	1261673	1262959	1261581	1263047	92	88	6.76155
YDR395W	chrIV	1263316	1266150	1263210	1266243	106	93	5.45943
YDR396W	chrIV	1266287	1266787
YDR397C	chrIV	1266890	1266358	1266941	1266277	51	81
YDR398W	chrIV	1267463	1269394	1267301	1269486	162	92	5.20945
YDR399W	chrIV	1270060	1270725	1270004	1270839	56	114	7.28077
YDR400W	chrIV	1271055	1272077	1270849	1272228	206	151	4.12928
YDR401W	chrIV	1272215	1272778
YDR402C	chrIV	1273695	1272226	1273676		Potential_AUG_annotation_error
YDR403W	chrIV	1274594	1276204					1.58496
YDR404C	chrIV	1277161	1276646	1277355	1276521	194	125	5.87036
YDR405W	chrIV	1277638	1278429	1277587	1278567	51	138	4.72792
YDR406W	chrIV	1279202	1283791
YDR406W-A	chrIV	1283791	1284036
YDR407C	chrIV	1287930	1284061		1284020		41
YDR408C	chrIV	1288851	1288207	1288909	1288063	58	144	5.9542
YDR409W	chrIV	1289398	1292112					3
YDR410C	chrIV	1293083	1292364	1293117	1292363	34	1	5
YDR411C	chrIV	1294386	1293361	1294437	1293323	51	38	4.52356
YDR412W	chrIV	1294685	1295392	1294649	1295535	36	143
YDR413C	chrIV	1295403	1294828
YDR414C	chrIV	1296678	1295590	1296839	1295452	161	138	5.04439
YDR415C	chrIV	1298153	1297029	1298199	1296891	46	138	3.45943
YDR416W	chrIV	1298424	1301003	1298363	1301023	61	20	4.64386
YDR418W	chrIV	1301608	1302105		1302207		102	9.45841
YDR417C	chrIV	1301918	1301547		1301547		0
YDR419W	chrIV	1303166	1305064		1305406		342	1
YDR420W	chrIV	1306259	1311667	1306228	1311809	31	142	3
YDR421W	chrIV	1312032	1314884	1312042	1314979	Potential_AUG_annotation_error	95	5
YDR422C	chrIV	1317765	1315318	1317943	1315318	178	0	4.16993
YDR423C	chrIV	1319267	1318038	1319268	1317986	1	52	4.61471
YDR424C	chrIV	1319833	1319379	1319849	1319342	16	37	6.22882
YDR425W	chrIV	1320056	1321933
YDR426C	chrIV	1321998	1321621
YDR427W	chrIV	1322197	1323378	1322165	1323477	32	99
YDR428C	chrIV	1324231	1323446	1324266	1322745	35	701
YDR429C	chrIV	1325293	1324469	1325311	1324391	18	78	8.19967
YDR431W	chrIV	1328382	1328693
YDR430C	chrIV	1328462	1325493		1325466		27	1.58496
YDR432W	chrIV	1328775	1330019
YDR433W	chrIV	1329592	1330032		1330257		225
YDR434W	chrIV	1331229	1332833	1331132	1332950	97	117	6.42626
YDR435C	chrIV	1333961	1332975	1333987	1332835	26	140	4.2854
YDR436W	chrIV	1334813	1336945	1334582	1337086	231	141	2.70044
YDR437W	chrIV	1337344	1337766		1337949		183	2.80735
YDR438W	chrIV	1338266	1339378	1337992	1339462	274	84	2
YDR439W	chrIV	1339668	1340711	1339426	1341152	242	441	3
YDR440W	chrIV	1342485	1344233	1342409	1344315	76	82	3.58496
YDR441C	chrIV	1345054	1344509	1345270	1344410	216	99	4.04439
YDR442W	chrIV	1345639	1346031
YDR443C	chrIV	1349930	1345668
YDR444W	chrIV	1350282	1352345
YDR445C	chrIV	1352581	1352174	1352432		Potential_AUG_annotation_error
YDR446W	chrIV	1353717	1354625	1353802	1354759	Potential_AUG_annotation_error	134	5.12928
YDR447C	chrIV	1355545	1354821	1355563	1354724	18	97	10.7185
YDR448W	chrIV	1356057	1357361	1356000	1357506	57	145	2.80735
YDR449C	chrIV	1358894	1357572	1358944	1357463	50	109	4.61471
YDR450W	chrIV	1359915	1360790	1359892	1360909	23	119	10.2935
YDR451C	chrIV	1362173	1361112	1362268	1360964	95	148	3.45943
YDR452W	chrIV	1362870	1364894	1362719	1364933	151	39	6.10852
YDR453C	chrIV	1365654	1365064	1365713	1364998	59	66	4.49185
YDR454C	chrIV	1366819	1366256	1366857	1366178	38	78	7.59246
YDR456W	chrIV	1367477	1369378		1369451		73	4.08746
YDR455C	chrIV	1367673	1367365					0
YDR457W	chrIV	1369782	1379588	1369647	1379661	135	73	5.33985
YDR458C	chrIV	1382038	1380047	1382069	1379868	31	179	4.16993
YDR459C	chrIV	1383435	1382311	1383511	1382140	76	171	3.64386
YDR460W	chrIV	1383803	1384768	1383685	1384913	118	145	3.08746
YDR461W	chrIV	1385168	1385278	1385151	1385425	17	147	8.73132
YDR461C-A	chrIV	1385758	1385516	1385778	1385374	20	142	4.72792
YDR462W	chrIV	1386065	1386508	1386027	1386632	38	124	5.12928
YDR463W	chrIV	1386808	1388367	1386792	1388556	16	189	5.47573
YDR464W	chrIV	1388864	1393171	1388804	1393525	60	354	3.08746
YDR464C-A	chrIV	1392672	1392484
YDR465C	chrIV	1394566	1393328	1394611	1393192	45	136	6.83289
YDR466W	chrIV	1395113	1397809	1395016	1397850	97	41
YDR467C	chrIV	1397901	1397575
YDR468C	chrIV	1398692	1398018	1398839	1397965	147	53	5.89482
YDR469W	chrIV	1399007	1399534	1398984	1399603	23	69	4.12928
YDR470C	chrIV	1401206	1399698					2
YDR471W	chrIV	1401762	1402556	1401742	1402675	20	119	9.85876
YDR472W	chrIV	1403314	1404165	1402931	1404290	383	125	3.90689
YDR473C	chrIV	1405846	1404437	1405885	1404287	39	150	4.45943
YDR475C	chrIV	1410086	1407456	1410159	1407368	73	88	4.42626
YDR476C	chrIV	1411119	1410445	1411127	1410264	8	181	5.02237
YDR477W	chrIV	1412365	1414266	1412114	1414398	251	132	5.04439
YDR478W	chrIV	1414567	1415163	1414552	1415230	15	67
YDR479C	chrIV	1416866	1415202
YDR480W	chrIV	1417391	1418362	1417109	1418688	282	326	4.12928
YDR481C	chrIV	1420242	1418542		1418456		86	5.98868
YDR482C	chrIV	1420830	1420423	1420941	1420254	111	169	4.83289
YDR483W	chrIV	1421149	1422477	1421082	1422591	67	114	5.94251
YDR484W	chrIV	1422755	1424680		1424776		96	3.08746
YDR485C	chrIV	1427199	1424812		1424578		234	2.58496
YDR486C	chrIV	1428112	1427423	1428140	1427299	28	124	4.52356
YDR487C	chrIV	1428972	1428346	1429029	1428266	57	80	7.09803
YDR488C	chrIV	1430781	1429180	1430764	1428356	Potential_AUG_annotation_error	824	3.08746
YDR489W	chrIV	1431004	1431888
YDR490C	chrIV	1434260	1431960	1434356	1431429	96	531
YDR492W	chrIV	1434916	1435866	1434760	1435944	156	78	3.90689
YDR491C	chrIV	1434983	1434492					0
YDR493W	chrIV	1436209	1436580	1436124	1436683	85	103	4.78136
YDR494W	chrIV	1436922	1438007	1436866	1438081	56	74
YDR495C	chrIV	1441142	1438107
YDR496C	chrIV	1443395	1441425	1443433	1441377	38	48	3.9542
YDR497C	chrIV	1445459	1443705	1445535	1443620	76	85	6.74147
YDR498C	chrIV	1446986	1445835	1447018	1445793	32	42	4.24793
YDR499W	chrIV	1447822	1450065	1447776	1450181	46	116	3.90689
YDR500C	chrIV	1450845	1450190	1450853	1450123	8	67	9.21675
YDR501W	chrIV	1451345	1452910		1454371		1461	1.58496
YDR502C	chrIV	1454456	1453302	1454488	1453031	32	271	7.39232
YDR503C	chrIV	1455858	1455034	1455881	1454876	23	158	2.32193
YDR504C	chrIV	1456686	1456303		1456097		206	4.45943
YDR505C	chrIV	1459212	1456687
YDR506C	chrIV	1461546	1459720		1459717		3	2.45943
YDR507C	chrIV	1465778	1462350	1465887	1462193	109	157	3.70044
YDR509W	chrIV	1468218	1468565					1.58496
YDR508C	chrIV	1468436	1466445	1468566	1466234	130	211	5.53916
YDR510W	chrIV	1469392	1469697	1469323	1469830	69	133
YDR510C-A	chrIV	1469803	1469687
YDR511W	chrIV	1470009	1470410	1470004	1470494	5	84
YDR513W	chrIV	1471009	1471440		1471542		102
YDR512C	chrIV	1471055	1470492		1470458		34
YDR514C	chrIV	1472991	1471540	1473053	1471469	62	71
YDR515W	chrIV	1473421	1474764	1473334	1474861	87	97	3.45943
YDR516C	chrIV	1476468	1474966	1476566	1474873	98	93	6.42626
YDR517W	chrIV	1477231	1478349	1477086	1478456	145	107	6.02237
YDR518W	chrIV	1478600	1480153	1478581	1480204	19	51	5.87036
YDR519W	chrIV	1480417	1480824	1480370	1481051	47	227	6.13955
YDR521W	chrIV	1483133	1483468
YDR520C	chrIV	1483395	1481077	1483483	1480921	88	156	4.12928
YDR522C	chrIV	1485295	1483787					-1
YDR523C	chrIV	1487030	1485558					0
YDR524C	chrIV	1488982	1487534	1489039	1487263	57	271	3.39232
YDR524W-C	chrIV	1489395	1489484	1489269	1489530	126	46	11.1929
YDR524C-B	chrIV	1489790	1489590	1489814	1489454	24	136	10.6421
YDR525W	chrIV	1489897	1490226					0
YDR524C-A	chrIV	1489982	1489863		1489820		43
YDR525W-A	chrIV	1490588	1490827	1490512	1491056	76	229	6.04439
YDR527W	chrIV	1491086	1492405		1492527		122	4.67243
YDR526C	chrIV	1491537	1491067		1490923		144
YDR528W	chrIV	1494578	1495849	1494558	1495955	20	106	3.80735
YDR529C	chrIV	1496540	1496157	1496586	1495987	46	170	6.65105
YDR530C	chrIV	1497760	1496783	1497792	1496713	32	70	5.02237
YDR531W	chrIV	1498224	1499327	1498181	1499410	43	83
YDR532C	chrIV	1500545	1499388	1500592	1499371	47	17
YDR533C	chrIV	1502152	1501439	1502210	1501390	58	49	4.64386
YDR534C	chrIV	1504891	1503305					-1
YDR535C	chrIV	1507353	1506597					1.58496
YDR536W	chrIV	1507996	1509705					2.16993
YDR538W	chrIV	1510892	1511620		1511831		211	3.58496
YDR537C	chrIV	1511451	1510846	1511487	1510812	36	34
YDR539W	chrIV	1512084	1513595	1511990	1513664	94	69	3.9542
YDR540C	chrIV	1517659	1517120	1517757	1516846	98	274	3
YDR541C	chrIV	1520682	1519648	1520920	1519576	238	72	4.67243
YDR542W	chrIV	1523234	1523596
YDR543C	chrIV	1524918	1524619
YDR544C	chrIV	1525508	1525080
YDR545W	chrIV	1526306	1531696
YDR545C-A	chrIV	1531327	1530848
YIL177W-A	chrIX	846	1328
YIL177C	chrIX	6147	483
YIL176C	chrIX	9155	8793
YIL173W	chrIX	11492	16141
YIL171W-A	chrIX	18260	18712
YIL172C	chrIX	18553	16784
YIL169C	chrIX	26106	23119
YIL166C	chrIX	32566	30938		30837		101	2.70044
YIL165C	chrIX	34077	33718		33609		109	4.97728
YIL164C	chrIX	34686	34087
YIL163C	chrIX	37252	36899					2
YIL162W	chrIX	37385	38983	37167	39000	218	17	4.97728
YIL161W	chrIX	39433	40140	39273	40175	160	35
YIL160C	chrIX	41444	40191
YIL159W	chrIX	41825	45952	41905	45996	Potential_AUG_annotation_error	44	2.80735
YIL158W	chrIX	46201	46815	46170	46913	31	98	5.42626
YIL156W-A	chrIX	47292	47693
YIL157C	chrIX	47542	46949	47604	46773	62	176	4.80735
YIL156W-B	chrIX	47690	47973		48065		92	5.56986
YIL156W	chrIX	48091	51306	47820	51507	271	201	3.16993
YIL155C	chrIX	53708	51759		51449		310	3.45943
YIL154C	chrIX	55021	53981	55040	53929	19	52	6.01123
YIL153W	chrIX	55198	56379	55175	56416	23	37	4.80735
YIL152W	chrIX	56545	57252	56559	57391	Potential_AUG_annotation_error	139
YIL151C	chrIX	60694	57338	60795	57275	101	63
YIL150C	chrIX	62728	61013					0
YIL149C	chrIX	68067	63028	68115	62957	48	71	4.52356
YIL148W	chrIX	68708	69528	68694	69594	14	66	10.1911
YIL147C	chrIX	73453	69791	73679	69172	226	619	4.83289
YIL146C	chrIX	75773	74184	75822	74156	49	28	3.16993
YIL145C	chrIX	77283	76354	77327	76023	44	331	5.26679
YIL144W	chrIX	78074	80149	77983	80151	91	2	4.35755
YIL143C	chrIX	83041	80510	83074	80371	33	139	4.64386
YIL142W	chrIX	83302	84885		84939		54	6.48382
YIL142C-A	chrIX	83540	83208
YIL141W	chrIX	85053	85442
YIL140W	chrIX	85366	87837					2.45943
YIL139C	chrIX	88716	87979	89058	87890	342	89	2.32193
YIL138C	chrIX	89715	89230	89736	88908	21	322	5.91886
YIL137C	chrIX	92788	89948	92838	89902	50	46	4.39232
YIL136W	chrIX	93619	94800	93506	94885	113	85	4.70044
YIL135C	chrIX	96375	95065	96463	94947	88	118	4.52356
YIL134C-A	chrIX	96725	96522					1.32193
YIL134W	chrIX	97395	98330	97358	98509	37	179	5.10852
YIL133C	chrIX	99416	98527	99454	98448	38	79	8.10329
YIL132C	chrIX	100501	99860	100496	99818	Potential_AUG_annotation_error	42	3
YIL131C	chrIX	102235	100781	102309	100650	74	131	3.24793
YIL130W	chrIX	102782	105676	102645	105779	137	103	3.32193
YIL129C	chrIX	113237	106107	113465	105994	228	113	3.80735
YIL128W	chrIX	113806	116904					4.78136
YIL127C	chrIX	117644	117024	117672	116962	28	62	5.14975
YIL126W	chrIX	117992	122071	117921	122201	71	130	5.12928
YIL125W	chrIX	122689	125733	122630	125887	59	154	4.85798
YIL124W	chrIX	126204	127097	126156	127199	48	102	6.64386
YIL123W	chrIX	128151	129578	127661	129910	490	332	7.21917
YIL122W	chrIX	130607	131662		131662		0	2.80735
YIL121W	chrIX	132241	133869	132195	134027	46	158	4.75489
YIL120W	chrIX	134414	136105		136232		127	2.32193
YIL119C	chrIX	137874	136651	137990	136417	116	234	4.88264
YIL118W	chrIX	139749	140444	139644	140601	105	157	5.55459
YIL117C	chrIX	141566	140610	141661	140526	95	84	5.50779
YIL116W	chrIX	142925	144082	142904	144177	21	95	6.17991
YIL115W-A	chrIX	144265	144636	144254	144749	11	113
YIL115C	chrIX	148706	144324	148868	144292	162	32
YIL114C	chrIX	149985	149140	150002	149072	17	68	3.16993
YIL113W	chrIX	150556	151185	150537	151297	19	112	3
YIL112W	chrIX	151592	154843	151468	154963	124	120	4.04439
YIL111W	chrIX	155219	155762	155197	155796	22	34	7.12928
YIL110W	chrIX	156042	157175	156003	157741	39	566	5.55459
YIL109C	chrIX	160162	157382	160251	157286	89	96	7.11894
YIL108W	chrIX	160884	162974	160790	163102	94	128	4.16993
YIL107C	chrIX	165758	163275	165918	163237	160	38	4
YIL106W	chrIX	166412	167441	166309	167524	103	83	4.39232
YIL105W-A	chrIX	167661	167801
YIL105C	chrIX	169638	167578	169769	167565	131	13
YIL104C	chrIX	171502	169979	171557	169923	55	56	3.70044
YIL103W	chrIX	171748	173025	171721	173099	27	74	4.35755
YIL102C-A	chrIX	173589	173362	173659	172215	70	1147	3.24793
YIL102C	chrIX	174884	174579					0
YIL101C	chrIX	177247	175304					2.32193
YIL100W	chrIX	177370	177723
YIL100C-A	chrIX	177678	177340		177317		23
YIL099W	chrIX	178001	179650	177936	179672	65	22	1.58496
YIL098C	chrIX	180236	179769	180273	179702	37	67	4.55459
YIL097W	chrIX	180424	181974	180406	182085	18	111	3.80735
YIL096C	chrIX	183124	182114	183155	182017	31	97	4.12928
YIL095W	chrIX	183934	186366	183822	186441	112	75	3.70044
YIL094C	chrIX	187629	186514	187693	186487	64	27	7.31288
YIL093C	chrIX	188781	187987	188849	187810	68	177	3.58496
YIL092W	chrIX	189063	190964
YIL091C	chrIX	193192	191027	193219	190966	27	61
YIL090W	chrIX	193592	195067	193469	195384	123	317	4.61471
YIL089W	chrIX	195596	196213					1
YIL088C	chrIX	199400	197928	199450	197860	50	68	6.22882
YIL087C	chrIX	200116	199643		199597		46	4.16993
YIL086C	chrIX	200458	200150
YIL085C	chrIX	202040	200487	202110	200443	70	44
YIL084C	chrIX	203256	202273		200998		1275	0
YIL083C	chrIX	204650	203553	204740	203457	90	96	4.58496
YIL082W	chrIX	205632	206504
YIL079C	chrIX	212002	210920	212014	210803	12	117	4.08746
YIL078W	chrIX	212496	214700	212458	214775	38	75	7.21432
YIL077C	chrIX	215950	214988	215958	214877	8	111	3.90689
YIL076W	chrIX	216655	217545	216644	217710	11	165	7.57365
YIL075C	chrIX	220697	217860	220750	217785	53	75	7.10852
YIL074C	chrIX	222487	221078	222601	221051	114	27	7.13955
YIL073C	chrIX	225951	222934	225884	222863	Potential_AUG_annotation_error	71	2.32193
YIL072W	chrIX	226599	228416	226594	228572	5	156	1.80735
YIL071W-A	chrIX	228547	229023
YIL071C	chrIX	229991	228657	230006	228452	15	205
YIL070C	chrIX	231069	230269	231102	230166	33	103	5.02237
YIL069C	chrIX	232366	231550	232424	231379	58	171	8.17991
YIL068W-A	chrIX	233010	233393
YIL068C	chrIX	235471	233054	235535	233045	64	9
YIL066W-A	chrIX	237363	237806
YIL067C	chrIX	237757	235721		235684		37	4.04439
YIL066C	chrIX	240705	238096					1.58496
YIL065C	chrIX	241772	241305	241823	241252	51	53	4.93074
YIL064W	chrIX	241940	242713	241939	242793	1	80
YIL063C	chrIX	243741	242758	243771	242742	30	16
YIL062C	chrIX	244459	243995	244488	243939	29	56	7.91886
YIL061C	chrIX	245556	244654	245572	244608	16	46	2.45943
YIL060W	chrIX	246389	246823	246519		Potential_AUG_annotation_error
YIL058W	chrIX	246911	247195					1
YIL059C	chrIX	246912	246547
YIL057C	chrIX	248393	247899					0
YIL056W	chrIX	249989	251911	249863	251971	126	60	4.67243
YIL055C	chrIX	253923	252040	254145	251932	222	108	3.85798
YIL054W	chrIX	254541	254858					0
YIL053W	chrIX	255113	255865	255095	256025	18	160	9.21917
YIL052C	chrIX	257061	256224	257092	256195	31	29	10.1861
YIL051C	chrIX	258279	257842	258313	257749	34	93	9.46964
YIL050W	chrIX	258912	259769	258554	259894	358	125	3.58496
YIL049W	chrIX	260157	260918	260152	260989	5	71	3.32193
YIL048W	chrIX	261436	264891	261106	265017	330	126	3.64386
YIL047C-A	chrIX	265466	265098		265051		47
YIL047C	chrIX	267822	265114
YIL046W-A	chrIX	268308	268472					0
YIL046W	chrIX	268650	270572	268556	270671	94	99	3.64386
YIL045W	chrIX	271160	272776	270900	272921	260	145	4.24793
YIL044C	chrIX	273845	272949	273891	272861	46	88	6.07682
YIL043C	chrIX	274925	274071	274937	273987	12	84	7.26679
YIL042C	chrIX	276291	275107	276299	274999	8	108	3.58496
YIL041W	chrIX	276524	277504	276501	277591	23	87	7.15482
YIL040W	chrIX	277722	278138	277713	278213	9	75	5.18982
YIL039W	chrIX	278425	279846	278383	279945	42	99	3.32193
YIL038C	chrIX	282651	280141	282870	280004	219	137	5.06609
YIL037C	chrIX	284998	283028					0
YIL036W	chrIX	285665	287428	285607	287532	58	104	5.44294
YIL035C	chrIX	288907	287789	289019	287701	112	88	3.9542
YIL034C	chrIX	290088	289225	290103	289173	15	52	5.93074
YIL033C	chrIX	291668	290418	291763	290310	95	108	5.83289
YIL032C	chrIX	292316	291960					0
YIL031W	chrIX	292632	295736
YIL030W-A	chrIX	295564	295902		296134		232	2.70044
YIL029W-A	chrIX	299734	300105
YIL030C	chrIX	300008	296049		295971		78	4.78136
YIL029C	chrIX	301255	300827	301361	300473	106	354	3.32193
YIL028W	chrIX	302098	302496	302073	302913	25	417	2.45943
YIL027C	chrIX	304102	303677	304161	303613	59	64	5.58496
YIL026C	chrIX	307927	304475	307955	304384	28	91	2.58496
YIL025C	chrIX	308573	308199					0
YIL024C	chrIX	309169	308600		308496		104
YIL023C	chrIX	310424	309384	310631	309279	207	105	4.08746
YIL022W	chrIX	311163	312458	311052	312683	111	225	4.24793
YIL021W	chrIX	312903	313859	312839	313992	64	133
YIL021C-A	chrIX	313466	313197
YIL020C-A	chrIX	314049	313711
YIL020C	chrIX	314818	314033	314871	313934	53	99
YIL019W	chrIX	315091	316131	315063	316263	28	132	3.52356
YIL018W	chrIX	316766	317930	316740	318019	26	89	8.53916
YIL017C	chrIX	320963	318198	321022	318122	59	76	4.39232
YIL016W	chrIX	321452	321931	321434	321957	18	26	5.20945
YIL015W	chrIX	322340	324103	322283	324183	57	80	6.24793
YIL014C-A	chrIX	325524	325210	325605	324889	81	321	0
YIL014W	chrIX	326101	327993	325951	327996	150	3	5.32193
YIL013C	chrIX	332440	328205					3.16993
YIL012W	chrIX	333009	333401					0
YIL011W	chrIX	333724	334533	333691	334645	33	112	2.90689
YIL010W	chrIX	334879	335526	334851	335706	28	180	4.35755
YIL009C-A	chrIX	336209	335663	336246	335542	37	121	6.49185
YIL009W	chrIX	339341	341425		341632		207	2.58496
YIL008W	chrIX	342533	342832	342479	342958	54	126	6.31288
YIL007C	chrIX	343653	342991	343666	342853	13	138	4.04439
YIL006W	chrIX	344059	345180	344057	345211	2	31	2.32193
YIL005W	chrIX	345689	347794	345545	347983	144	189	5.08746
YIL004C	chrIX	348502	347943	348520	347801	18	142	5.37504
YIL003W	chrIX	349119	350000	349088	350090	31	90	3.16993
YIL002W-A	chrIX	350298	350507	350285	350579	13	72
YIL002C	chrIX	353428	350588
YIL001W	chrIX	353937	355478	353845	355532	92	54	2.32193
YIR001C	chrIX	356892	356140	356968	355917	76	223	3.70044
YIR002C	chrIX	360393	357412	360458	357302	65	110	4.80735
YIR003W	chrIX	360882	362921	360839	362993	43	72	4.61471
YIR004W	chrIX	363218	364516	363200	364626	18	110	4.39232
YIR005W	chrIX	364886	365332	364802	365777	84	445	3
YIR006C	chrIX	369905	365463	369953	365361	48	102	4.04439
YIR007W	chrIX	370701	372995	370709		Potential_AUG_annotation_error
YIR008C	chrIX	374303	373074	374317	373032	14	42
YIR009W	chrIX	374522	374857	374472	375034	50	177	4.12928
YIR010W	chrIX	375428	377158	375359	377286	69	128	3.24793
YIR011C	chrIX	378243	377284	378252	377190	9	94	4
YIR012W	chrIX	378483	379778	378472	380951	11	1173	5.6865
YIR013C	chrIX	380381	380016	380957	379842	576	174	3.16993
YIR014W	chrIX	381083	381811					2
YIR015W	chrIX	381945	382379					2
YIR016W	chrIX	382625	383422	382576	383500	49	78	5.62936
YIR017W-A	chrIX	383563	384162
YIR017C	chrIX	384116	383553		383428		125
YIR018W	chrIX	384606	385343	384584	385487	22	144	2.80735
YIR018C-A	chrIX	385698	385561					2.16993
YIR019C	chrIX	393672	389569	393610		Potential_AUG_annotation_error		2.16993
YIR020C	chrIX	394554	394252					1
YIR020W-A	chrIX	394914	395156					0
YIR021W	chrIX	397291	398382		398426		44	4.16993
YIR020C-B	chrIX	397946	397212
YIR021W-A	chrIX	398511	398723
YIR022W	chrIX	398730	399233		399335		102	5.2854
YIR023W	chrIX	399774	402686	399754	402722	20	36
YIR023C-A	chrIX	402703	402380
YIR024C	chrIX	403488	402838	403513	402784	25	54	3.85798
YIR025W	chrIX	403656	404762					3.70044
YIR026C	chrIX	405964	404870	405992	404800	28	70	5.22882
YIR027C	chrIX	407639	406257					0
YIR028W	chrIX	408465	410372					1.58496
YIR029W	chrIX	410804	411835	410839	411908	Potential_AUG_annotation_error	73	3
YIR030C	chrIX	412767	412033	412787	412004	20	29	3.39232
YIR030W-A	chrIX	412896	413279
YIR031C	chrIX	414676	413012	414751	412979	75	33
YIR032C	chrIX	415614	415027					0
YIR033W	chrIX	416121	419462	416073	420750	48	1288	4.85798
YIR034C	chrIX	420733	419612	420769	419585	36	27	5.24793
YIR035C	chrIX	421787	421023	421828	420982	41	41	6.55459
YIR036W-A	chrIX	422632	423033
YIR036C	chrIX	422862	422071		422026		45	4
YIR037W	chrIX	423125	423616	423079	423708	46	92	7.5157
YIR038C	chrIX	424510	423806	424536	423709	26	97	5.16993
YIR039C	chrIX	432107	430494	432138	430362	31	132	4.45943
YIR040C	chrIX	433717	433385
YIR041W	chrIX	433925	434299
YIR042C	chrIX	435980	435270	436034	435197	54	73	1.58496
Q0010	chrMito	3952	4338
Q0017	chrMito	4254	4415
Q0032	chrMito	11667	11957					0
Q0050	chrMito	13818	16322
Q0055	chrMito	13818	18830
Q0070	chrMito	13818	23167		23846		679
Q0045	chrMito	13818	26701		26810		109	2.32193
Q0060	chrMito	13818	19996
Q0065	chrMito	13818	21935		22149		214
Q0075	chrMito	24156	25255
Q0080	chrMito	27666	27812	27645	28106	21	294	2.80735
Q0085	chrMito	28487	29266	27879	29494	608	228	3.16993
Q0092	chrMito	30874	31014
Q0115	chrMito	36540	40265
Q0110	chrMito	36540	38579
Q0120	chrMito	36540	42251
Q0105	chrMito	36540	43647		43654		7	3.80735
Q0130	chrMito	46723	46953	46675	47014	48	61	4.32193
Q0140	chrMito	48901	50097
Q0142	chrMito	51052	51228
Q0143	chrMito	51277	51429					1.58496
Q0144	chrMito	54109	54438					0
Q0160	chrMito	61022	61729					0
Q0182	chrMito	65770	66174					2
Q0250	chrMito	73758	74513
Q0255	chrMito	74495	75984					1
Q0275	chrMito	79213	80022	79147	80087	66	65	2.32193
Q0297	chrMito	85554	85709					0
YEL077W-A	chrV	630	1112
YEL077C	chrV	4097	264
YEL075W-A	chrV	4870	5481
YEL076C	chrV	5114	4464
YEL076C-A	chrV	5114	4185
YEL075C	chrV	5713	5345
YEL074W	chrV	6126	6464					0
YEL073C	chrV	7553	7230					0
YEL072W	chrV	13720	14415	13594	14586	126	171	4.04439
YEL071W	chrV	16355	17845	16305	17945	50	100	7.57365
YEL070W	chrV	19589	21097
YEL069C	chrV	23231	21537
YEL068C	chrV	25978	25646	26105	25505	127	141	4.12928
YEL066W	chrV	26667	27206		27263		57	3.24793
YEL067C	chrV	26776	26189					0
YEL065W	chrV	27657	29543	27525	29622	132	79	4.64386
YEL064C	chrV	31239	29797	31260	29686	21	111	1.58496
YEL063C	chrV	33466	31694	33504	31540	38	154	3.80735
YEL062W	chrV	34407	36254	34077	36379	330	125	2.80735
YEL061C	chrV	39537	36535	39555	36287	18	248	3
YEL060C	chrV	41953	40046	42209	39840	256	206	6.94251
YEL059C-A	chrV	42624	42400	42750	42346	126	54	4.45943
YEL059W	chrV	42652	42960					0
YEL058W	chrV	43252	44925	43220	45001	32	76
YEL057C	chrV	45721	45020		44940		80
YEL056W	chrV	47168	48373	47116	48615	52	242
YEL055C	chrV	51539	48471	51567	48422	28	49
YEL053W-A	chrV	52908	53255		53255		0
YEL054C	chrV	53218	52721		52505		216	8.2854
YEL053C	chrV	56102	53901	56150	53835	48	66	4.16993
YEL052W	chrV	56571	58100	56483	58161	88	61	4.93074
YEL051W	chrV	58378	59148	58336	59257	42	109	8.14466
YEL050W-A	chrV	59549	59740
YEL050C	chrV	60851	59670	60897	59540	46	130
YEL049W	chrV	63728	64090
YEL048C	chrV	65167	64709	65183	64153	16	556	3
YEL047C	chrV	66797	65385	66799	65293	2	92	4.80735
YEL046C	chrV	68792	67629		67065		564	7.73471
YEL045C	chrV	69265	68840	69205	67669	Potential_AUG_annotation_error	1171
YEL044W	chrV	69757	70257	69655	70309	102	52	5.16993
YEL043W	chrV	70478	73348	70470	73417	8	69	4.97728
YEL042W	chrV	73771	75327	73621	75466	150	139	5.91886
YEL041W	chrV	75944	77431					-1
YEL040W	chrV	78053	79456	78015	79552	38	96	9.21432
YEL039C	chrV	79977	79636	80068	79554	91	82	6.62936
YEL038W	chrV	80462	81145	80436	81200	26	55	6.67243
YEL037C	chrV	82603	81407	82754	81263	151	144	6.48382
YEL036C	chrV	84552	83050	84674	82993	122	57	5.12928
YEL035C	chrV	85545	85045					0
YEL034W	chrV	85676	86149		86368		219
YEL033W	chrV	86179	86598
YEL034C-A	chrV	86215	85613		85613		0
YEL032W	chrV	86937	89852	86884	89992	53	140	3.58496
YEL032C-A	chrV	87201	87040
YEL031W	chrV	90258	93905	90237	93995	21	90	4.93074
YEL030W	chrV	94644	96578		96742		164	3.45943
YEL030C-A	chrV	94897	94583
YEL029C	chrV	97796	96858	97862	96769	66	89	5.65821
YEL028W	chrV	98668	99129	98312	99182	356	53	3.24793
YEL027W	chrV	100769	101251	100712	101499	57	248	8.92035
YEL026W	chrV	101943	102323	101838	102395	105	72	8.66
YEL025C	chrV	106147	102581	106184	102340	37	241	5.04439
YEL024W	chrV	107260	107907	107083	108314	177	407	5.71425
YEL023C	chrV	110552	108504					1
YEL022W	chrV	111421	115800	111306	115879	115	79	4.9542
YEL021W	chrV	116167	116970					0
YEL020W-A	chrV	117211	117474		117591		117
YEL020C-B	chrV	117380	117183		117161		22
YEL020C	chrV	120299	118617	120265	118524	Potential_AUG_annotation_error	93	2.45943
YEL019C	chrV	121301	120498					1
YEL018W	chrV	121471	122310		122394		84	4.49185
YEL018C-A	chrV	121988	121455		121455		0
YEL017C-A	chrV	122929	122798	122959	122351	30	447
YEL017W	chrV	123657	124670	123529	124761	128	91
YEL016C	chrV	126218	124737	126383	124662	165	75
YEL015W	chrV	126629	128284	126606	128340	23	56
YEL014C	chrV	128608	128303		128243		60
YEL013W	chrV	128825	130561		130561		0	4
YEL012W	chrV	131772	132551	131678	132658	94	107	4.49185
YEL011W	chrV	133120	135234	133088	135304	32	70	6.17991
YEL010W	chrV	136279	136629
YEL009C-A	chrV	136778	136371
YEL009C	chrV	139763	138918	140334	138846	571	72	8.64566
YEL008W	chrV	140512	140892
YEL008C-A	chrV	140818	140726
YEL007W	chrV	141891	143891	141657	144036	234	145	5.04439
YEL006W	chrV	144326	145333	144322	145516	4	183	4.12928
YEL005C	chrV	146754	145906	146763	145834	9	72	3.90689
YEL004W	chrV	146950	147978	146786	148038	164	60	3.52356
YEL003W	chrV	148175	148598		148723		125	5.79442
YEL002C	chrV	150013	148721	150066	148600	53	121	6.66534
YEL001C	chrV	150977	150300	151002	150220	25	80	5.40939
YER001W	chrV	153519	155807	153348	156098	171	291	5.90689
YER002W	chrV	156802	157497	156757	157587	45	90	6.69349
YER003C	chrV	159117	157735	159146	157679	29	56	5.40939
YER004W	chrV	159579	160274	159424	160515	155	241	6.09803
YER005W	chrV	160549	162441		162532		91	4
YER006W	chrV	162722	164284	162700	164347	22	63
YER007W	chrV	164526	166082	164331	166306	195	224	5.83289
YER006C-A	chrV	164660	164343		163868		475
YER007C-A	chrV	166884	166236	166914	166071	30	165	6.30378
YER008C	chrV	171817	167807	171881	167715	64	92	4.52356
YER009W	chrV	172114	172491	172098	172656	16	165	8.27845
YER010C	chrV	173337	172633	173432	172557	95	76	7.19967
YER011W	chrV	175247	176011	175183	176167	64	156	5.14975
YER012W	chrV	177834	178430	177787	178562	47	132	5.50779
YER013W	chrV	178840	182277	178803	182354	37	77	2.45943
YER014W	chrV	182599	184218	182565	184325	34	107
YER015W	chrV	184540	186774		187027		253	3.32193
YER014C-A	chrV	184699	183730
YER016W	chrV	188276	189310	188233	189432	43	122	4.24793
YER017C	chrV	191787	189502		189365		137	3.90689
YER018C	chrV	192623	191958	192718	191854	95	104	3
YER019W	chrV	192796	194229	192684	194317	112	88
YER019C-A	chrV	194538	194272	194599	194253	61	19
YER020W	chrV	195167	196516	195061	196692	106	176	5.06609
YER021W	chrV	196947	198518	196897	198596	50	78	6.45121
YER022W	chrV	198811	200874	198781	200966	30	92	4.85798
YER023W	chrV	201075	201935	201048	202005	27	70	6.82018
YER023C-A	chrV	201733	201521		201216		305
YER024W	chrV	202191	204962		205076		114	2
YER025W	chrV	205250	206833	205205	207095	45	262	6.15987
YER026C	chrV	208473	207643	208540	207538	67	105	5.45943
YER027C	chrV	210231	208978	210339	208958	108	20	6.36632
YER028C	chrV	211875	210691	212074	210643	199	48	4.58496
YER029C	chrV	213176	212586	213229	212496	53	90	4.35755
YER030W	chrV	213436	213897	213396	214023	40	126	7.01123
YER031C	chrV	214746	214075	214770	213959	24	116	7.3837
YER032W	chrV	215062	217692	215020	217716	42	24	3.24793
YER033C	chrV	221286	218056	221319	217912	33	144	2
YER034W	chrV	221845	222402	221802	222600	43	198	3.58496
YER035W	chrV	222638	223075	222431	223213	207	138	4.78136
YER036C	chrV	225198	223366	225221	223282	23	84	7.61102
YER037W	chrV	225888	226853	225878	227074	10	221
YER038C	chrV	228251	226857	228245	226280	Potential_AUG_annotation_error	577
YER038W-A	chrV	228450	228830
YER039C	chrV	229204	228455
[truncated: 4,605 more rows]

## Sheet: miuraPNAS2006TableS4.csv
Clone ID	Systematic name	Standard name	Comments	Coordinates of 5'-UTR	Length of 5'-UTR (nt)	Number of upstream ATG (uATG)	In-frame upstream ATG	Length of the longest uORF (aa)	Length of the shortest uORF (aa)	Relative position of uATG to the annotated start codon / Length of uORFs / AUGCAI value (If incalculatable, the value is taken as -1.)
S03052-06_O10	YAL003W	EFB1		chr01(141963-142175)	213	1	no	8	8	-52/8/0.214,
S03052-71_H12	YAL003W	EFB1		chr01(141980-142175)	196	1	no	8	8	-52/8/0.214,
S03052-21_L19	YAL003W	EFB1		chr01(142037-142175)	139	1	no	8	8	-52/8/0.214,
S03052-70_A21	YAL003W	EFB1		chr01(142051-142175)	125	1	no	8	8	-52/8/0.214,
S03052-18_N23	YAL003W	EFB1		chr01(142124-142175)	52	1	no	8	8	-52/8/-1,
S03052-19_K11	YAL003W	EFB1		chr01(142124-142175)	52	1	no	8	8	-52/8/-1,
S03052-17_H04	YAL003W	EFB1		chr01(142143-142175)	33	0	no	0	0
S03052-53_M09	YAL003W	EFB1		chr01(142143-142175)	33	0	no	0	0
S03052-74_C13	YAL003W	EFB1		chr01(142143-142175)	33	0	no	0	0
S03052-85_O22	YAL003W	EFB1		chr01(142143-142175)	33	0	no	0	0
Y054_H22_F.ab1	YAL003W	EFB1		chr01(142143-142175)	33	0	no	0	0
Y095_O08_F.ab1	YAL003W	EFB1		chr01(142143-142175)	33	0	no	0	0
S03052-46_E17	YAL003W	EFB1		chr01(142151-142175)	25	0	no	0	0
S03052-37_D02	YAL003W	EFB1		chr01(142153-142175)	23	0	no	0	0
Y103_A19_F.ab1	YAL003W	EFB1		chr01(142154-142175)	22	0	no	0	0
S03052-14_E05	YAL003W	EFB1		chr01(142155-142175)	21	0	no	0	0
S03052-19_G13	YAL003W	EFB1		chr01(142155-142175)	21	0	no	0	0
S03052-79_C01	YAL003W	EFB1		chr01(142155-142175)	21	0	no	0	0
Y067_P12_F.ab1	YAL003W	EFB1		chr01(142155-142175)	21	0	no	0	0
Y083_H01_F.ab1	YAL003W	EFB1		chr01(142155-142175)	21	0	no	0	0
Y102_C14_F.ab1	YAL003W	EFB1		chr01(142155-142175)	21	0	no	0	0
Y110_I02_F.ab1	YAL003W	EFB1		chr01(142155-142175)	21	0	no	0	0
Y104_J03_F.ab1	YAL003W	EFB1		chr01(142159-142175)	17	0	no	0	0
Y111_P22_F.ab1	YAL003W	EFB1		chr01(142159-142175)	17	0	no	0	0
S03052-75_K24	YAL005C	SSA1		chr01(141587-141434)	154	1	no	10	10	-148/10/0.196,
S03052-15_D17	YAL005C	SSA1		chr01(141499-141434)	66	0	no	0	0
S03052-53_M22	YAL005C	SSA1		chr01(141499-141434)	66	0	no	0	0
S03052-72_C20	YAL005C	SSA1		chr01(141499-141434)	66	0	no	0	0
Y036_H19_F.ab1	YAL005C	SSA1		chr01(141499-141434)	66	0	no	0	0
S03052-12_H01	YAL005C	SSA1		chr01(141495-141434)	62	0	no	0	0
S03052-12_I22	YAL005C	SSA1		chr01(141495-141434)	62	0	no	0	0
S03052-13_D22	YAL005C	SSA1		chr01(141495-141434)	62	0	no	0	0
S03052-21_J13	YAL005C	SSA1		chr01(141495-141434)	62	0	no	0	0
S03052-21_P06	YAL005C	SSA1		chr01(141495-141434)	62	0	no	0	0
S03052-25_G16	YAL005C	SSA1		chr01(141495-141434)	62	0	no	0	0
S03052-40_M15	YAL005C	SSA1		chr01(141495-141434)	62	0	no	0	0
S03052-41_A04	YAL005C	SSA1		chr01(141495-141434)	62	0	no	0	0
S03052-45_L02	YAL005C	SSA1		chr01(141495-141434)	62	0	no	0	0
S03052-46_E08	YAL005C	SSA1		chr01(141495-141434)	62	0	no	0	0
S03052-48_C04	YAL005C	SSA1		chr01(141495-141434)	62	0	no	0	0
S03052-75_P09	YAL005C	SSA1		chr01(141495-141434)	62	0	no	0	0
Y020_D18_F.ab1	YAL005C	SSA1		chr01(141495-141434)	62	0	no	0	0
Y022_B12_F.ab1	YAL005C	SSA1		chr01(141495-141434)	62	0	no	0	0
Y037_L10_F.ab1	YAL005C	SSA1		chr01(141495-141434)	62	0	no	0	0
Y063_M05_F.ab1	YAL005C	SSA1		chr01(141495-141434)	62	0	no	0	0
Y088_N10_F.ab1	YAL005C	SSA1		chr01(141495-141434)	62	0	no	0	0
S03052-52_C02	YAL005C	SSA1		chr01(141493-141434)	60	0	no	0	0
Y043_I14_F.ab1	YAL005C	SSA1		chr01(141490-141434)	57	0	no	0	0
S03052-45_N02	YAL005C	SSA1		chr01(141479-141434)	46	0	no	0	0
Y040_E06_F.ab1	YAL005C	SSA1		chr01(141479-141434)	46	0	no	0	0
Y040_L18_F.ab1	YAL005C	SSA1		chr01(141479-141434)	46	0	no	0	0
Y044_A09_F.ab1	YAL008W	FUN14		chr01(136817-136915)	99	0	no	0	0
S03052-79_A09	YAL008W	FUN14		chr01(136841-136915)	75	0	no	0	0
S03036-02_P15	YAL008W	FUN14		chr01(136865-136915)	51	0	no	0	0
S03052-50_A13	YAL008W	FUN14		chr01(136868-136915)	48	0	no	0	0
Y045_D09_F.ab1	YAL008W	FUN14		chr01(136873-136915)	43	0	no	0	0
Y063_J12_F.ab1	YAL012W	CYS3		chr01(130738-130801)	64	0	no	0	0
S03052-12_K02	YAL012W	CYS3		chr01(130753-130801)	49	0	no	0	0
S03052-50_I04	YAL013W	DEP1		chr01(129237-129270)	34	0	no	0	0
Y083_J01_F.ab1	YAL014C	SYN8		chr01(129060-129021)	40	1	no	0	0	-19/7/0.317,
Y087_M04_F.ab1	YAL014C	SYN8		chr01(129060-129021)	40	1	no	0	0	-19/7/0.317,
Y083_B03_F.ab1	YAL016W	TPD3		chr01(124783-124879)	97	0	no	0	0
Y099_J24_F.ab1	YAL016W	TPD3		chr01(124783-124879)	97	0	no	0	0
Y107_G09_F.ab1	YAL016W	TPD3		chr01(124802-124879)	78	0	no	0	0
S03052-65_C11	YAL017W	PSK1		chr01(119859-120225)	367	0	no	0	0
S03052-20_L10	YAL018C	YAL018C		chr01(119608-119543)	66	0	no	0	0
S03052-71_G04	YAL018C	YAL018C		chr01(119608-119543)	66	0	no	0	0
S03052-77_N20	YAL018C	YAL018C		chr01(119608-119543)	66	0	no	0	0
S03052-37_N07	YAL018C	YAL018C		chr01(119606-119543)	64	0	no	0	0
S03052-77_A03	YAL018C	YAL018C		chr01(119602-119543)	60	0	no	0	0
S03036-01_N04	YAL018C	YAL018C		chr01(119598-119543)	56	0	no	0	0
S03052-29_M05	YAL018C	YAL018C		chr01(119598-119543)	56	0	no	0	0
S03052-04_J09	YAL018C	YAL018C		chr01(119595-119543)	53	0	no	0	0
S03052-28_I16	YAL018C	YAL018C		chr01(119595-119543)	53	0	no	0	0
S03052-40_K02	YAL018C	YAL018C		chr01(119595-119543)	53	0	no	0	0
S03052-50_C19	YAL018C	YAL018C		chr01(119595-119543)	53	0	no	0	0
S03052-20_C17	YAL018C	YAL018C		chr01(119592-119543)	50	0	no	0	0
S03052-30_K21	YAL018C	YAL018C		chr01(119592-119543)	50	0	no	0	0
S03052-31_L15	YAL018C	YAL018C		chr01(119592-119543)	50	0	no	0	0
S03052-35_A02	YAL018C	YAL018C		chr01(119592-119543)	50	0	no	0	0
S03052-43_E03	YAL018C	YAL018C		chr01(119592-119543)	50	0	no	0	0
S03052-47_B05	YAL018C	YAL018C		chr01(119592-119543)	50	0	no	0	0
S03052-50_N16	YAL018C	YAL018C		chr01(119592-119543)	50	0	no	0	0
S03052-57_H03	YAL018C	YAL018C		chr01(119592-119543)	50	0	no	0	0
S03052-71_M09	YAL018C	YAL018C		chr01(119592-119543)	50	0	no	0	0
S03052-84_P22	YAL018C	YAL018C		chr01(119592-119543)	50	0	no	0	0
S03052-85_D20	YAL018C	YAL018C		chr01(119592-119543)	50	0	no	0	0
S03052-86_E20	YAL018C	YAL018C		chr01(119592-119543)	50	0	no	0	0
S03052-21_O01	YAL018C	YAL018C		chr01(119585-119543)	43	0	no	0	0
S03052-24_K17	YAL018C	YAL018C		chr01(119578-119543)	36	0	no	0	0
S03052-25_D22	YAL018C	YAL018C		chr01(119578-119543)	36	0	no	0	0
S03052-53_M14	YAL018C	YAL018C		chr01(119578-119543)	36	0	no	0	0
S03052-73_I20	YAL018C	YAL018C		chr01(119578-119543)	36	0	no	0	0
S03052-83_B06	YAL018C	YAL018C		chr01(119578-119543)	36	0	no	0	0
S03052-86_B20	YAL018C	YAL018C		chr01(119578-119543)	36	0	no	0	0
S03052-22_I08	YAL018C	YAL018C		chr01(119575-119543)	33	0	no	0	0
S03052-10_E21	YAL018C	YAL018C		chr01(119572-119543)	30	0	no	0	0
S03052-66_J10	YAL018C	YAL018C		chr01(119570-119543)	28	0	no	0	0
S03052-16_L05	YAL018C	YAL018C		chr01(119567-119543)	25	0	no	0	0
S03052-23_M09	YAL018C	YAL018C		chr01(119567-119543)	25	0	no	0	0
S03052-24_F14	YAL018C	YAL018C		chr01(119563-119543)	21	0	no	0	0
S03052-41_D10	YAL018C	YAL018C		chr01(119559-119543)	17	0	no	0	0
S03052-38_C12	YAL018C	YAL018C		chr01(119553-119543)	11	0	no	0	0
Y004_L22_F.ab1	YAL020C	ATS1		chr01(114620-114617)	4	0	no	0	0
S03052-42_A04	YAL023C	PMT2		chr01(108672-108553)	120	0	no	0	0
S03052-79_G19	YAL025C	MAK16		chr01(101169-101147)	23	0	no	0	0
Y058_E21_F.ab1	YAL025C	MAK16		chr01(101166-101147)	20	0	no	0	0
S03052-32_K09	YAL027W	YAL027W		chr01(94608-94687)	80	1	no	3	3	-79/3/-1,
S03052-14_D10	YAL027W	YAL027W		chr01(94626-94687)	62	0	no	0	0
S03052-29_H17	YAL027W	YAL027W		chr01(94641-94687)	47	0	no	0	0
Y015_H03_F.ab1	YAL027W	YAL027W		chr01(94647-94687)	41	0	no	0	0
S03052-21_O11	YAL030W	SNC1		chr01(87262-87286)	25	0	no	0	0
Y038_N06_F.ab1	YAL030W	SNC1		chr01(87262-87286)	25	0	no	0	0
Y056_N08_F.ab1	YAL030W	SNC1		chr01(87262-87286)	25	0	no	0	0
S03052-10_B16	YAL030W	SNC1		chr01(87265-87286)	22	0	no	0	0
S03052-28_G18	YAL030W	SNC1		chr01(87265-87286)	22	0	no	0	0
Y038_I18_F.ab1	YAL030W	SNC1		chr01(87265-87286)	22	0	no	0	0
Y039_O18_F.ab1	YAL030W	SNC1		chr01(87265-87286)	22	0	no	0	0
Y048_G18_F.ab1	YAL031C	YAL031C		chr01(87068-87033)	36	0	no	0	0
Y017_J06_F.ab1	YAL033W	POP5		chr01(82702-82706)	5	0	no	0	0
Y083_A15_F.ab1	YAL034C	FUN19		chr01(81998-81953)	46	0	no	0	0
Y001_C19_F.ab1	YAL034C	FUN19		chr01(81992-81953)	40	0	no	0	0
Y106_E08_F.ab1	YAL034C	FUN19		chr01(81983-81953)	31	0	no	0	0
Y097_G19_F.ab1	YAL036C	RBG1		chr01(76185-76154)	32	0	no	0	0
Y005_H05_F.ab1	YAL038W	CDC19		chr01(71712-71786)	75	0	no	0	0
S03052-16_A08	YAL038W	CDC19		chr01(71727-71786)	60	0	no	0	0
Y032_B03_F.ab1	YAL038W	CDC19		chr01(71730-71786)	57	0	no	0	0
Y036_P22_F.ab1	YAL038W	CDC19		chr01(71730-71786)	57	0	no	0	0
S03052-27_D21	YAL038W	CDC19		chr01(71740-71786)	47	0	no	0	0
Y035_M17_F.ab1	YAL038W	CDC19		chr01(71754-71786)	33	0	no	0	0
S03052-25_D20	YAL038W	CDC19		chr01(71757-71786)	30	0	no	0	0
S03052-84_I04	YAL038W	CDC19		chr01(71757-71786)	30	0	no	0	0
Y020_F18_F.ab1	YAL038W	CDC19		chr01(71757-71786)	30	0	no	0	0
Y022_F08_F.ab1	YAL038W	CDC19		chr01(71757-71786)	30	0	no	0	0
Y032_B09_F.ab1	YAL038W	CDC19		chr01(71757-71786)	30	0	no	0	0
Y037_H06_F.ab1	YAL038W	CDC19		chr01(71757-71786)	30	0	no	0	0
Y037_P04_F.ab1	YAL038W	CDC19		chr01(71757-71786)	30	0	no	0	0
Y038_E06_F.ab1	YAL038W	CDC19		chr01(71757-71786)	30	0	no	0	0
Y047_H13_F.ab1	YAL038W	CDC19		chr01(71757-71786)	30	0	no	0	0
Y048_E16_F.ab1	YAL038W	CDC19		chr01(71757-71786)	30	0	no	0	0
Y048_O12_F.ab1	YAL038W	CDC19		chr01(71757-71786)	30	0	no	0	0
Y050_L16_F.ab1	YAL038W	CDC19		chr01(71757-71786)	30	0	no	0	0
Y067_H20_F.ab1	YAL038W	CDC19		chr01(71757-71786)	30	0	no	0	0
Y073_L23_F.ab1	YAL038W	CDC19		chr01(71757-71786)	30	0	no	0	0
Y087_I11_F.ab1	YAL038W	CDC19		chr01(71757-71786)	30	0	no	0	0
Y099_F10_F.ab1	YAL038W	CDC19		chr01(71757-71786)	30	0	no	0	0
Y106_B15_F.ab1	YAL038W	CDC19		chr01(71757-71786)	30	0	no	0	0
Y113_N11_F.ab1	YAL038W	CDC19		chr01(71757-71786)	30	0	no	0	0
S03052-21_J08	YAL038W	CDC19		chr01(71760-71786)	27	0	no	0	0
S03052-72_J23	YAL038W	CDC19		chr01(71760-71786)	27	0	no	0	0
Y001_B18_F.ab1	YAL038W	CDC19		chr01(71760-71786)	27	0	no	0	0
Y005_P16_F.ab1	YAL038W	CDC19		chr01(71760-71786)	27	0	no	0	0
Y011_E19_F.ab1	YAL038W	CDC19		chr01(71760-71786)	27	0	no	0	0
Y013_E05_F.ab1	YAL038W	CDC19		chr01(71760-71786)	27	0	no	0	0
Y013_K08_F.ab1	YAL038W	CDC19		chr01(71760-71786)	27	0	no	0	0
Y021_O23_F.ab1	YAL038W	CDC19		chr01(71760-71786)	27	0	no	0	0
Y024_N18_F.ab1	YAL038W	CDC19		chr01(71760-71786)	27	0	no	0	0
Y038_E04_F.ab1	YAL038W	CDC19		chr01(71760-71786)	27	0	no	0	0
Y043_K08_F.ab1	YAL038W	CDC19		chr01(71760-71786)	27	0	no	0	0
Y045_B11_F.ab1	YAL038W	CDC19		chr01(71760-71786)	27	0	no	0	0
Y045_L10_F.ab1	YAL038W	CDC19		chr01(71760-71786)	27	0	no	0	0
Y056_H12_F.ab1	YAL038W	CDC19		chr01(71760-71786)	27	0	no	0	0
Y065_J11_F.ab1	YAL038W	CDC19		chr01(71760-71786)	27	0	no	0	0
Y071_D19_F.ab1	YAL038W	CDC19		chr01(71760-71786)	27	0	no	0	0
Y075_N21_F.ab1	YAL038W	CDC19		chr01(71760-71786)	27	0	no	0	0
Y079_G05_F.ab1	YAL038W	CDC19		chr01(71760-71786)	27	0	no	0	0
Y081_E01_F.ab1	YAL038W	CDC19		chr01(71760-71786)	27	0	no	0	0
Y090_J03_F.ab1	YAL038W	CDC19		chr01(71760-71786)	27	0	no	0	0
Y091_M16_F.ab1	YAL038W	CDC19		chr01(71760-71786)	27	0	no	0	0
Y091_P16_F.ab1	YAL038W	CDC19		chr01(71760-71786)	27	0	no	0	0
Y096_B23_F.ab1	YAL038W	CDC19		chr01(71760-71786)	27	0	no	0	0
Y097_E01_F.ab1	YAL038W	CDC19		chr01(71760-71786)	27	0	no	0	0
Y100_B04_F.ab1	YAL038W	CDC19		chr01(71760-71786)	27	0	no	0	0
Y103_F07_F.ab1	YAL038W	CDC19		chr01(71760-71786)	27	0	no	0	0
Y103_O03_F.ab1	YAL038W	CDC19		chr01(71760-71786)	27	0	no	0	0
Y105_O19_F.ab1	YAL038W	CDC19		chr01(71760-71786)	27	0	no	0	0
Y107_C24_F.ab1	YAL038W	CDC19		chr01(71760-71786)	27	0	no	0	0
Y107_F20_F.ab1	YAL038W	CDC19		chr01(71760-71786)	27	0	no	0	0
Y108_P19_F.ab1	YAL038W	CDC19		chr01(71760-71786)	27	0	no	0	0
Y110_B18_F.ab1	YAL038W	CDC19		chr01(71760-71786)	27	0	no	0	0
Y110_G14_F.ab1	YAL038W	CDC19		chr01(71760-71786)	27	0	no	0	0
Y110_P03_F.ab1	YAL038W	CDC19		chr01(71760-71786)	27	0	no	0	0
Y016_K07_F.ab1	YAL038W	CDC19		chr01(71767-71786)	20	0	no	0	0
Y036_A15_F.ab1	YAL038W	CDC19		chr01(71778-71786)	9	0	no	0	0
Y087_N03_F.ab1	YAL038W	CDC19		chr01(71778-71786)	9	0	no	0	0
Y025_L07_F.ab1	YAL038W	CDC19		chr01(71781-71786)	6	0	no	0	0
Y037_P03_F.ab1	YAL038W	CDC19		chr01(71781-71786)	6	0	no	0	0
Y062_D12_F.ab1	YAL038W	CDC19		chr01(71781-71786)	6	0	no	0	0
Y099_B05_F.ab1	YAL038W	CDC19		chr01(71781-71786)	6	0	no	0	0
Y045_K21_F.ab1	YAL039C	CYC3		chr01(69572-69527)	46	0	no	0	0
Y041_L11_F.ab1	YAL039C	CYC3		chr01(69568-69527)	42	0	no	0	0
Y058_J21_F.ab1	YAL042W	ERV46		chr01(61291-61316)	26	0	no	0	0
Y108_K16_F.ab1	YAL042W	ERV46		chr01(61301-61316)	16	0	no	0	0
Y113_J04_F.ab1	YAL042W	ERV46		chr01(61301-61316)	16	0	no	0	0
S03036_D10	YAL044C	GCV3		chr01(58477-58464)	14	0	no	0	0
S03052-24_B02	YAL044C	GCV3		chr01(58477-58464)	14	0	no	0	0
Y005_L11_F.ab1	YAL044C	GCV3		chr01(58477-58464)	14	0	no	0	0
Y028_O17_F.ab1	YAL044C	GCV3		chr01(58477-58464)	14	0	no	0	0
Y041_I20_F.ab1	YAL044C	GCV3		chr01(58477-58464)	14	0	no	0	0
Y043_M09_F.ab1	YAL044C	GCV3		chr01(58477-58464)	14	0	no	0	0
Y049_C04_F.ab1	YAL044C	GCV3		chr01(58477-58464)	14	0	no	0	0
Y073_L02_F.ab1	YAL044C	GCV3		chr01(58477-58464)	14	0	no	0	0
Y108_L17_F.ab1	YAL044C	GCV3		chr01(58477-58464)	14	0	no	0	0
S03036-05_N16	YAL044C	GCV3		chr01(58475-58464)	12	0	no	0	0
Y020_C17_F.ab1	YAL044C	GCV3		chr01(58475-58464)	12	0	no	0	0
S03036-25_D02	YAL044C	GCV3		chr01(58472-58464)	9	0	no	0	0
S03052-11_D04	YAL044C	GCV3		chr01(58472-58464)	9	0	no	0	0
S03052-19_N15	YAL044C	GCV3		chr01(58472-58464)	9	0	no	0	0
S03052-20_D24	YAL044C	GCV3		chr01(58472-58464)	9	0	no	0	0
Y002_K21_F.ab1	YAL044C	GCV3		chr01(58472-58464)	9	0	no	0	0
Y033_N17_F.ab1	YAL044C	GCV3		chr01(58472-58464)	9	0	no	0	0
Y054_D14_F.ab1	YAL044C	GCV3		chr01(58472-58464)	9	0	no	0	0
Y071_H01_F.ab1	YAL044C	GCV3		chr01(58472-58464)	9	0	no	0	0
Y076_J07_F.ab1	YAL044C	GCV3		chr01(58472-58464)	9	0	no	0	0
Y081_P17_F.ab1	YAL044C	GCV3		chr01(58472-58464)	9	0	no	0	0
Y082_D15_F.ab1	YAL044C	GCV3		chr01(58472-58464)	9	0	no	0	0
Y084_M21_F.ab1	YAL044C	GCV3		chr01(58472-58464)	9	0	no	0	0
Y087_P04_F.ab1	YAL044C	GCV3		chr01(58472-58464)	9	0	no	0	0
Y106_E02_F.ab1	YAL044C	GCV3		chr01(58472-58464)	9	0	no	0	0
Y107_P12_F.ab1	YAL044C	GCV3		chr01(58472-58464)	9	0	no	0	0
S03052-22_C20	YAL044C	GCV3		chr01(58470-58464)	7	0	no	0	0
Y024_N21_F.ab1	YAL044C	GCV3		chr01(58470-58464)	7	0	no	0	0
Y036_A23_F.ab1	YAL044C	GCV3		chr01(58470-58464)	7	0	no	0	0
Y042_I17_F.ab1	YAL044C	GCV3		chr01(58470-58464)	7	0	no	0	0
Y044_B08_F.ab1	YAL044C	GCV3		chr01(58470-58464)	7	0	no	0	0
Y061_C02_F.ab1	YAL044C	GCV3		chr01(58470-58464)	7	0	no	0	0
Y111_G17_F.ab1	YAL044C	GCV3		chr01(58470-58464)	7	0	no	0	0
Y052_K15_F.ab1	YAL044C	GCV3		chr01(58467-58464)	4	0	no	0	0
Y050_C07_F.ab1	YAL044C	GCV3		chr01(58464-58464)	1	0	no	0	0
Y089_E15_F.ab1	YAL044W-A	YAL044W-A		chr01(57482-57518)	37	0	no	0	0
S03052-05_A05	YAL044W-A	YAL044W-A		chr01(57507-57518)	12	0	no	0	0
S03052-50_F20	YAL044W-A	YAL044W-A		chr01(57507-57518)	12	0	no	0	0
Y020_D15_F.ab1	YAL044W-A	YAL044W-A		chr01(57507-57518)	12	0	no	0	0
Y042_N18_F.ab1	YAL044W-A	YAL044W-A		chr01(57507-57518)	12	0	no	0	0
Y048_F17_F.ab1	YAL044W-A	YAL044W-A		chr01(57507-57518)	12	0	no	0	0
Y001_D05_F.ab1	YAL044W-A	YAL044W-A		chr01(57510-57518)	9	0	no	0	0
S03052-48_I22	YAL047C	SPC72		chr01(56887-56859)	29	0	no	0	0
S03052-24_O21	YAL049C	YAL049C		chr01(52652-52597)	56	0	no	0	0
S03036-02_M12	YAL049C	YAL049C		chr01(52621-52597)	25	0	no	0	0
Y003_L08_F.ab1	YAL049C	YAL049C		chr01(52618-52597)	22	0	no	0	0
S03052-23_D22	YAL049C	YAL049C		chr01(52602-52597)	6	0	no	0	0
S03052-20_P17	YAL053W	YAL053W		chr01(45745-45899)	155	1	no	17	17	-153/17/-1,
S03052-36_I22	YAL054C	ACS1		chr01(45102-45024)	79	0	no	0	0
S03052-42_G05	YAL054C	ACS1		chr01(45102-45024)	79	0	no	0	0
S03052-20_K04	YAL054C	ACS1		chr01(45076-45024)	53	0	no	0	0
S03052-01_K14	YAL054C	ACS1		chr01(45074-45024)	51	0	no	0	0
S03052-46_N20	YAL054C	ACS1		chr01(45070-45024)	47	0	no	0	0
S03052-23_P03	YAL054C	ACS1		chr01(45064-45024)	41	0	no	0	0
S03052-24_H22	YAL054C	ACS1		chr01(45064-45024)	41	0	no	0	0
S03052-10_J10	YAL054C	ACS1		chr01(45060-45024)	37	0	no	0	0
S03052-47_E24	YAL055W	PEX22		chr01(42131-42177)	47	2	no	4	4	-42/4/-1, -31/11/0.453,
S03052-65_O08	YAL055W	PEX22		chr01(42158-42177)	20	0	no	0	0
Y029_I07_F.ab1	YAL055W	PEX22		chr01(42165-42177)	13	0	no	0	0
Y043_M10_F.ab1	YAL055W	PEX22		chr01(42165-42177)	13	0	no	0	0
Y094_H04_F.ab1	YAL060W	BDH1		chr01(35058-35155)	98	1	no	11	11	-92/11/0.172,
Y095_B24_F.ab1	YAL060W	BDH1		chr01(35069-35155)	87	0	no	0	0
Y066_K10_F.ab1	YAL060W	BDH1		chr01(35098-35155)	58	0	no	0	0
Y108_E03_F.ab1	YAL060W	BDH1		chr01(35104-35155)	52	0	no	0	0
Y008_N13_F.ab1	YAL060W	BDH1		chr01(35108-35155)	48	0	no	0	0
Y064_D03_F.ab1	YAL060W	BDH1		chr01(35108-35155)	48	0	no	0	0
Y093_G21_F.ab1	YAL060W	BDH1		chr01(35108-35155)	48	0	no	0	0
Y093_H21_F.ab1	YAL060W	BDH1		chr01(35108-35155)	48	0	no	0	0
Y117_F09_F.ab1	YAL061W	YAL061W		chr01(33346-33448)	103	0	no	0	0
Y034_H06_F.ab1	YAL061W	YAL061W		chr01(33349-33448)	100	0	no	0	0
Y115_N15_F.ab1	YAL061W	YAL061W		chr01(33349-33448)	100	0	no	0	0
Y055_O13_F.ab1	YAL061W	YAL061W		chr01(33360-33448)	89	0	no	0	0
Y067_B07_F.ab1	YAL061W	YAL061W		chr01(33360-33448)	89	0	no	0	0
Y068_P06_F.ab1	YAL061W	YAL061W		chr01(33360-33448)	89	0	no	0	0
Y080_P16_F.ab1	YAL061W	YAL061W		chr01(33360-33448)	89	0	no	0	0
Y094_A23_F.ab1	YAL061W	YAL061W		chr01(33360-33448)	89	0	no	0	0
Y111_P10_F.ab1	YAL061W	YAL061W		chr01(33360-33448)	89	0	no	0	0
Y116_D23_F.ab1	YAL061W	YAL061W		chr01(33360-33448)	89	0	no	0	0
Y116_G02_F.ab1	YAL061W	YAL061W		chr01(33360-33448)	89	0	no	0	0
Y045_N06_F.ab1	YAL061W	YAL061W		chr01(33363-33448)	86	0	no	0	0
Y097_M16_F.ab1	YAL061W	YAL061W		chr01(33363-33448)	86	0	no	0	0
Y075_H11_F.ab1	YAL066W	YAL066W		chr01(9498-10091)	594	10	no	32	3	-545/24/0.256, -520/13/0.31, -459/3/0.249, -454/11/0.409, -401/16/0.314, -339/11/0.243, -295/15/0.289, -183/21/0.184, -134/32/0.183, -88/8/0.435,
S03052-17_A08	YAL067C	SEO1		chr01(9349-9018)	332	7	no	25	2	-312/7/0.209, -304/2/0.236, -272/14/0.282, -157/16/0.32, -147/4/0.214, -87/15/0.199, -80/25/0.24,
S03036-05_O22	YAL067C	SEO1		chr01(9184-9018)	167	4	no	25	4	-157/16/0.32, -147/4/0.214, -87/15/0.199, -80/25/0.24,
Y042_M07_F.ab1	YAR002C-A	ERP1		chr01(154752-154727)	26	0	no	0	0
S03052-48_A20	YAR002C-A	ERP1		chr01(154745-154727)	19	0	no	0	0
S03052-18_K16	YAR002C-A	ERP1		chr01(154742-154727)	16	0	no	0	0
S03052-13_K13	YAR002C-A	ERP1		chr01(154733-154727)	7	0	no	0	0
S03052-28_H13	YAR003W	SWD1		chr01(154946-155006)	61	0	no	0	0
Y002_O05_F.ab1	YAR003W	SWD1		chr01(154960-155006)	47	0	no	0	0
S03052-34_J20	YAR003W	SWD1		chr01(154966-155006)	41	0	no	0	0
S03052-03_C06	YAR007C	RFA1		chr01(158690-158622)	69	0	no	0	0
Y079_J03_F.ab1	YAR015W	ADE1		chr01(169277-169369)	93	0	no	0	0
Y005_D07_F.ab1	YAR015W	ADE1		chr01(169281-169369)	89	0	no	0	0
Y043_D08_F.ab1	YAR015W	ADE1		chr01(169281-169369)	89	0	no	0	0
Y044_O09_F.ab1	YAR015W	ADE1		chr01(169281-169369)	89	0	no	0	0
Y057_P03_F.ab1	YAR015W	ADE1		chr01(169281-169369)	89	0	no	0	0
Y089_K13_F.ab1	YAR015W	ADE1		chr01(169281-169369)	89	0	no	0	0
Y104_M18_F.ab1	YAR015W	ADE1		chr01(169310-169369)	60	0	no	0	0
S03052-14_L19	YAR015W	ADE1		chr01(169320-169369)	50	0	no	0	0
Y004_J10_F.ab1	YAR015W	ADE1		chr01(169320-169369)	50	0	no	0	0
Y010_G21_F.ab1	YAR015W	ADE1		chr01(169320-169369)	50	0	no	0	0
Y035_O13_F.ab1	YAR015W	ADE1		chr01(169320-169369)	50	0	no	0	0
Y040_I15_F.ab1	YAR015W	ADE1		chr01(169320-169369)	50	0	no	0	0
Y040_L08_F.ab1	YAR015W	ADE1		chr01(169320-169369)	50	0	no	0	0
Y077_O20_F.ab1	YAR015W	ADE1		chr01(169320-169369)	50	0	no	0	0
Y081_N19_F.ab1	YAR015W	ADE1		chr01(169320-169369)	50	0	no	0	0
Y095_J06_F.ab1	YAR015W	ADE1		chr01(169320-169369)	50	0	no	0	0
S03052-07_B18	YAR027W	UIP3		chr01(183682-183763)	82	1	no	5	5	-82/5/-1,
S03052-25_N18	YAR027W	UIP3		chr01(183688-183763)	76	0	no	0	0
Y082_O05_F.ab1	YAR027W	UIP3		chr01(183705-183763)	59	0	no	0	0
Y091_G02_F.ab1	YAR027W	UIP3		chr01(183705-183763)	59	0	no	0	0
S03052-28_J11	YAR028W	YAR028W		chr01(184826-184885)	60	0	no	0	0
S03052-30_C24	YAR028W	YAR028W		chr01(184835-184885)	51	0	no	0	0
S03052-36_E02	YAR030C	YAR030C		chr01(187136-186848)	289	5	no	48	7	-266/48/0.352, -229/30/0.4, -132/36/0.32, -119/7/0.259, -16/6/0.34,
Y022_B23_F.ab1	YAR033W	MST28		chr01(188059-188100)	42	0	no	0	0
S03052-31_M01	YAR035W	YAT1		chr01(190131-190186)	56	0	no	0	0
S03052-17_L04	YBL001C	ECM15		chr02(237517-237470)	48	0	no	0	0
Y004_F07_F.ab1	YBL001C	ECM15		chr02(237517-237470)	48	0	no	0	0
Y044_M23_F.ab1	YBL001C	ECM15		chr02(237517-237470)	48	0	no	0	0
Y053_C04_F.ab1	YBL001C	ECM15		chr02(237517-237470)	48	0	no	0	0
S03052-84_O03	YBL001C	ECM15		chr02(237494-237470)	25	0	no	0	0
Y067_E09_F.ab1	YBL001C	ECM15		chr02(237491-237470)	22	0	no	0	0
Y082_M09_F.ab1	YBL001C	ECM15		chr02(237482-237470)	13	0	no	0	0
Y082_N09_F.ab1	YBL001C	ECM15		chr02(237482-237470)	13	0	no	0	0
Y031_F03_F.ab1	YBL001C	ECM15		chr02(237480-237470)	11	0	no	0	0
Y024_E20_F.ab1	YBL001C	ECM15		chr02(237479-237470)	10	0	no	0	0
Y028_I14_F.ab1	YBL001C	ECM15		chr02(237479-237470)	10	0	no	0	0
Y099_D07_F.ab1	YBL001C	ECM15		chr02(237479-237470)	10	0	no	0	0
Y086_K11_F.ab1	YBL001C	ECM15		chr02(237478-237470)	9	0	no	0	0
S03052-10_K08	YBL002W	HTB2		chr02(236461-236494)	34	0	no	0	0
S03052-17_E10	YBL002W	HTB2		chr02(236461-236494)	34	0	no	0	0
S03052-40_O17	YBL002W	HTB2		chr02(236472-236494)	23	0	no	0	0
S03052-76_L12	YBL002W	HTB2		chr02(236472-236494)	23	0	no	0	0
Y037_G06_F.ab1	YBL003C	HTA2		chr02(235849-235796)	54	0	no	0	0
S03052-11_O05	YBL003C	HTA2		chr02(235830-235796)	35	0	no	0	0
S03052-85_G23	YBL003C	HTA2		chr02(235830-235796)	35	0	no	0	0
S03036-19_C08	YBL003C	HTA2		chr02(235822-235796)	27	0	no	0	0
S03052-06_I14	YBL003C	HTA2		chr02(235822-235796)	27	0	no	0	0
S03052-42_O02	YBL003C	HTA2		chr02(235822-235796)	27	0	no	0	0
S03052-81_F19	YBL004W	UTP20		chr02(227575-227638)	64	0	no	0	0
S03052-20_I20	YBL006C	LDB7		chr02(217158-217133)	26	0	no	0	0
Y015_F08_F.ab1	YBL006C	LDB7		chr02(217158-217133)	26	0	no	0	0
Y017_G23_F.ab1	YBL006C	LDB7		chr02(217153-217133)	21	0	no	0	0
Y087_P07_F.ab1	YBL006C	LDB7		chr02(217136-217133)	4	0	no	0	0
S03052-46_D08	YBL010C	YBL010C		chr02(206972-206953)	20	0	no	0	0
S03052-53_M01	YBL010C	YBL010C		chr02(206972-206953)	20	0	no	0	0
S03052-75_D04	YBL010C	YBL010C		chr02(206972-206953)	20	0	no	0	0
S03052-07_J16	YBL015W	ACH1		chr02(194033-194124)	92	0	no	0	0
S03052-11_E04	YBL015W	ACH1		chr02(194033-194124)	92	0	no	0	0
S03052-12_L14	YBL015W	ACH1		chr02(194045-194124)	80	0	no	0	0
S03052-28_G24	YBL015W	ACH1		chr02(194045-194124)	80	0	no	0	0
S03052-30_C15	YBL015W	ACH1		chr02(194048-194124)	77	0	no	0	0
S03052-41_J23	YBL015W	ACH1		chr02(194048-194124)	77	0	no	0	0
S03052-53_K13	YBL015W	ACH1		chr02(194048-194124)	77	0	no	0	0
Y025_N09_F.ab1	YBL015W	ACH1		chr02(194048-194124)	77	0	no	0	0
Y043_K15_F.ab1	YBL015W	ACH1		chr02(194048-194124)	77	0	no	0	0
Y093_I17_F.ab1	YBL015W	ACH1		chr02(194048-194124)	77	0	no	0	0
Y093_J17_F.ab1	YBL015W	ACH1		chr02(194048-194124)	77	0	no	0	0
Y109_H09_F.ab1	YBL015W	ACH1		chr02(194048-194124)	77	0	no	0	0
S03052-29_M13	YBL015W	ACH1		chr02(194049-194124)	76	0	no	0	0
Y079_H01_F.ab1	YBL015W	ACH1		chr02(194056-194124)	69	0	no	0	0
S03052-30_C14	YBL015W	ACH1		chr02(194071-194124)	54	0	no	0	0
Y011_C21_F.ab1	YBL018C	POP8		chr02(186520-186478)	43	1	no	0	0	-13/5/0.376,
Y082_E07_F.ab1	YBL018C	POP8		chr02(186508-186478)	31	1	no	0	0	-13/5/0.376,
Y082_F07_F.ab1	YBL018C	POP8		chr02(186508-186478)	31	1	no	0	0	-13/5/0.376,
Y089_B24_F.ab1	YBL018C	POP8		chr02(186508-186478)	31	1	no	0	0	-13/5/0.376,
S03052-05_M19	YBL019W	APN2		chr02(184296-184355)	60	0	no	0	0
Y043_P10_F.ab1	YBL021C	HAP3		chr02(182133-182098)	36	0	no	0	0
S03052-03_G03	YBL021C	HAP3		chr02(182117-182098)	20	0	no	0	0
S03052-24_B20	YBL023C	MCM2		chr02(177582-177530)	53	0	no	0	0
Y029_M08_F.ab1	YBL025W	RRN10		chr02(171372-171483)	112	1	no	22	22	-84/22/0.43,
S03052-73_K12	YBL026W	LSM2		chr02(170579-170625)	47	0	no	0	0
S03052-12_C21	YBL026W	LSM2		chr02(170584-170625)	42	0	no	0	0
Y109_C04_F.ab1	YBL026W	LSM2		chr02(170584-170625)	42	0	no	0	0
Y100_J10_F.ab1	YBL026W	LSM2		chr02(170590-170625)	36	0	no	0	0
S03052-07_O02	YBL027W	RPL19B		chr02(168395-168425)	31	0	no	0	0
S03052-15_C02	YBL027W	RPL19B		chr02(168395-168425)	31	0	no	0	0
Y012_B19_F.ab1	YBL027W	RPL19B		chr02(168395-168425)	31	0	no	0	0
Y051_M22_F.ab1	YBL027W	RPL19B		chr02(168395-168425)	31	0	no	0	0
Y056_N15_F.ab1	YBL027W	RPL19B		chr02(168395-168425)	31	0	no	0	0
Y091_E06_F.ab1	YBL027W	RPL19B		chr02(168395-168425)	31	0	no	0	0
Y093_G08_F.ab1	YBL027W	RPL19B		chr02(168395-168425)	31	0	no	0	0
S03052-08_E12	YBL027W	RPL19B		chr02(168407-168425)	19	0	no	0	0
S03052-15_E04	YBL027W	RPL19B		chr02(168407-168425)	19	0	no	0	0
S03052-28_D23	YBL027W	RPL19B		chr02(168407-168425)	19	0	no	0	0
S03052-33_I22	YBL027W	RPL19B		chr02(168407-168425)	19	0	no	0	0
S03052-38_C09	YBL027W	RPL19B		chr02(168407-168425)	19	0	no	0	0
S03052-44_J21	YBL027W	RPL19B		chr02(168407-168425)	19	0	no	0	0
Y014_N13_F.ab1	YBL027W	RPL19B		chr02(168407-168425)	19	0	no	0	0
Y015_D23_F.ab1	YBL027W	RPL19B		chr02(168407-168425)	19	0	no	0	0
Y034_L21_F.ab1	YBL027W	RPL19B		chr02(168407-168425)	19	0	no	0	0
Y037_A11_F.ab1	YBL027W	RPL19B		chr02(168407-168425)	19	0	no	0	0
Y044_B06_F.ab1	YBL027W	RPL19B		chr02(168407-168425)	19	0	no	0	0
Y046_P01_F.ab1	YBL027W	RPL19B		chr02(168407-168425)	19	0	no	0	0
Y051_G13_F.ab1	YBL027W	RPL19B		chr02(168407-168425)	19	0	no	0	0
Y055_B24_F.ab1	YBL027W	RPL19B		chr02(168407-168425)	19	0	no	0	0
Y055_J23_F.ab1	YBL027W	RPL19B		chr02(168407-168425)	19	0	no	0	0
Y057_G16_F.ab1	YBL027W	RPL19B		chr02(168407-168425)	19	0	no	0	0
Y058_L12_F.ab1	YBL027W	RPL19B		chr02(168407-168425)	19	0	no	0	0
Y069_C22_F.ab1	YBL027W	RPL19B		chr02(168407-168425)	19	0	no	0	0
Y077_D23_F.ab1	YBL027W	RPL19B		chr02(168407-168425)	19	0	no	0	0
Y080_A11_F.ab1	YBL027W	RPL19B		chr02(168407-168425)	19	0	no	0	0
Y083_P05_F.ab1	YBL027W	RPL19B		chr02(168407-168425)	19	0	no	0	0
Y094_B15_F.ab1	YBL027W	RPL19B		chr02(168407-168425)	19	0	no	0	0
Y104_M21_F.ab1	YBL027W	RPL19B		chr02(168407-168425)	19	0	no	0	0
Y108_G16_F.ab1	YBL027W	RPL19B		chr02(168407-168425)	19	0	no	0	0
Y117_C09_F.ab1	YBL027W	RPL19B		chr02(168407-168425)	19	0	no	0	0
Y083_M22_F.ab1	YBL028C	YBL028C		chr02(167880-167842)	39	0	no	0	0
S03052-11_J15	YBL029C-A	YBL029C-A		chr02(164913-164776)	138	2	no	23	10	-121/23/0.462, -77/10/0.477,
Y082_K06_F.ab1	YBL029C-A	YBL029C-A		chr02(164876-164776)	101	1	no	10	10	-77/10/0.477,
S03052-26_B05	YBL029C-A	YBL029C-A		chr02(164860-164776)	85	1	no	10	10	-77/10/0.477,
Y033_B07_F.ab1	YBL029C-A	YBL029C-A		chr02(164850-164776)	75	0	no	0	0
S03052-21_F02	YBL029C-A	YBL029C-A		chr02(164847-164776)	72	0	no	0	0
S03036-07_D15	YBL029C-A	YBL029C-A		chr02(164844-164776)	69	0	no	0	0
S03036-21_O02	YBL029C-A	YBL029C-A		chr02(164844-164776)	69	0	no	0	0
S03052-12_C01	YBL029C-A	YBL029C-A		chr02(164844-164776)	69	0	no	0	0
S03052-32_P21	YBL029C-A	YBL029C-A		chr02(164844-164776)	69	0	no	0	0
Y100_J16_F.ab1	YBL029C-A	YBL029C-A		chr02(164844-164776)	69	0	no	0	0
S03052-49_D20	YBL029C-A	YBL029C-A		chr02(164834-164776)	59	0	no	0	0
Y020_J06_F.ab1	YBL029C-A	YBL029C-A		chr02(164834-164776)	59	0	no	0	0
Y095_A09_F.ab1	YBL029C-A	YBL029C-A		chr02(164834-164776)	59	0	no	0	0
S03052-45_A10	YBL030C	PET9		chr02(164148-164001)	148	0	no	0	0
Y008_H04_F.ab1	YBL030C	PET9		chr02(164146-164001)	146	0	no	0	0
S03052-19_F06	YBL030C	PET9		chr02(164140-164001)	140	0	no	0	0
S03052-36_A14	YBL030C	PET9		chr02(164140-164001)	140	0	no	0	0
S03052-79_J13	YBL030C	PET9		chr02(164140-164001)	140	0	no	0	0
Y087_A18_F.ab1	YBL030C	PET9		chr02(164140-164001)	140	0	no	0	0
Y003_I17_F.ab1	YBL030C	PET9		chr02(164137-164001)	137	0	no	0	0
Y012_M17_F.ab1	YBL030C	PET9		chr02(164137-164001)	137	0	no	0	0
Y013_M14_F.ab1	YBL030C	PET9		chr02(164137-164001)	137	0	no	0	0
Y053_L15_F.ab1	YBL030C	PET9		chr02(164137-164001)	137	0	no	0	0
S03052-15_P16	YBL030C	PET9		chr02(164134-164001)	134	0	no	0	0
S03052-21_P24	YBL030C	PET9		chr02(164130-164001)	130	0	no	0	0
Y034_E14_F.ab1	YBL030C	PET9		chr02(164126-164001)	126	0	no	0	0
Y088_O13_F.ab1	YBL030C	PET9		chr02(164126-164001)	126	0	no	0	0
Y106_O10_F.ab1	YBL030C	PET9		chr02(164126-164001)	126	0	no	0	0
S03036-25_L11	YBL030C	PET9		chr02(164121-164001)	121	0	no	0	0
S03052-05_D05	YBL030C	PET9		chr02(164121-164001)	121	0	no	0	0
S03052-12_B11	YBL030C	PET9		chr02(164121-164001)	121	0	no	0	0
S03052-12_J16	YBL030C	PET9		chr02(164121-164001)	121	0	no	0	0
S03052-13_I05	YBL030C	PET9		chr02(164121-164001)	121	0	no	0	0
S03052-21_C18	YBL030C	PET9		chr02(164121-164001)	121	0	no	0	0
Y022_L18_F.ab1	YBL030C	PET9		chr02(164121-164001)	121	0	no	0	0
Y086_E09_F.ab1	YBL030C	PET9		chr02(164118-164001)	118	0	no	0	0
Y086_F09_F.ab1	YBL030C	PET9		chr02(164118-164001)	118	0	no	0	0
S03052-38_G14	YBL030C	PET9		chr02(164113-164001)	113	0	no	0	0
Y054_C21_F.ab1	YBL030C	PET9		chr02(164113-164001)	113	0	no	0	0
Y001_H16_F.ab1	YBL030C	PET9		chr02(164111-164001)	111	0	no	0	0
S03052-86_L09	YBL030C	PET9		chr02(164107-164001)	107	0	no	0	0
Y112_O05_F.ab1	YBL030C	PET9		chr02(164105-164001)	105	0	no	0	0
S03052-08_F01	YBL032W	HEK2		chr02(160089-160186)	98	0	no	0	0
S03052-45_G04	YBL032W	HEK2		chr02(160097-160186)	90	0	no	0	0
Y031_I13_F.ab1	YBL032W	HEK2		chr02(160147-160186)	40	0	no	0	0
S03052-52_G13	YBL033C	RIB1		chr02(159712-159697)	16	0	no	0	0
S03052-35_D02	YBL033C	RIB1		chr02(159710-159697)	14	0	no	0	0
S03052-15_G11	YBL034C	STU1		chr02(158454-158393)	62	0	no	0	0
Y097_L02_F.ab1	YBL036C	YBL036C		chr02(151275-151224)	52	0	no	0	0
S03052-84_M15	YBL036C	YBL036C		chr02(151272-151224)	49	0	no	0	0
S03052-53_M19	YBL036C	YBL036C		chr02(151239-151224)	16	0	no	0	0
S03052-02_G12	YBL038W	MRPL16		chr02(146116-146189)	74	0	no	0	0
S03052-45_A21	YBL038W	MRPL16		chr02(146122-146189)	68	0	no	0	0
Y037_C03_F.ab1	YBL039W-B	YBL039W-B		chr02(143111-143395)	285	1	no	16	16	-204/16/0.252,
S03052-27_I08	YBL039W-B	YBL039W-B		chr02(143281-143395)	115	0	no	0	0
Y068_K15_F.ab1	YBL039W-B	YBL039W-B		chr02(143281-143395)	115	0	no	0	0
Y080_E05_F.ab1	YBL039W-B	YBL039W-B		chr02(143285-143395)	111	0	no	0	0
Y111_L20_F.ab1	YBL039W-B	YBL039W-B		chr02(143343-143395)	53	0	no	0	0
S03052-04_E06	YBL040C	ERD2		chr02(142901-142872)	30	0	no	0	0
Y115_N03_F.ab1	YBL041W	PRE7		chr02(141199-141249)	51	0	no	0	0
Y029_I03_F.ab1	YBL041W	PRE7		chr02(141225-141249)	25	0	no	0	0
S03052-25_I01	YBL041W	PRE7		chr02(141228-141249)	22	0	no	0	0
S03052-25_N20	YBL041W	PRE7		chr02(141228-141249)	22	0	no	0	0
S03052-27_C07	YBL041W	PRE7		chr02(141228-141249)	22	0	no	0	0
Y116_G04_F.ab1	YBL041W	PRE7		chr02(141228-141249)	22	0	no	0	0
S03052-21_J14	YBL043W	ECM13		chr02(136544-136690)	147	1	no	18	18	-133/18/0.171,
S03052-46_K14	YBL043W	ECM13		chr02(136550-136690)	141	1	no	18	18	-133/18/0.171,
Y074_H12_F.ab1	YBL043W	ECM13		chr02(136556-136690)	135	1	no	18	18	-133/18/-1,
S03052-44_J07	YBL043W	ECM13		chr02(136558-136690)	133	1	no	18	18	-133/18/-1,
S03052-78_M08	YBL043W	ECM13		chr02(136558-136690)	133	1	no	18	18	-133/18/-1,
Y018_G05_F.ab1	YBL043W	ECM13		chr02(136558-136690)	133	1	no	18	18	-133/18/-1,
Y024_M22_F.ab1	YBL043W	ECM13		chr02(136558-136690)	133	1	no	18	18	-133/18/-1,
Y046_J17_F.ab1	YBL043W	ECM13		chr02(136558-136690)	133	1	no	18	18	-133/18/-1,
Y054_H11_F.ab1	YBL043W	ECM13		chr02(136558-136690)	133	1	no	18	18	-133/18/-1,
Y069_C15_F.ab1	YBL043W	ECM13		chr02(136558-136690)	133	1	no	18	18	-133/18/-1,
Y103_A06_F.ab1	YBL043W	ECM13		chr02(136558-136690)	133	1	no	18	18	-133/18/-1,
S03052-13_O15	YBL045C	COR1		chr02(135747-135520)	228	0	no	0	0
S03052-04_F19	YBL045C	COR1		chr02(135723-135520)	204	0	no	0	0
S03052-50_A17	YBL045C	COR1		chr02(135723-135520)	204	0	no	0	0
S03052-65_G14	YBL045C	COR1		chr02(135705-135520)	186	0	no	0	0
S03052-74_L11	YBL045C	COR1		chr02(135705-135520)	186	0	no	0	0
S03052-79_C06	YBL045C	COR1		chr02(135698-135520)	179	0	no	0	0
S03052-65_N02	YBL045C	COR1		chr02(135690-135520)	171	0	no	0	0
Y069_D21_F.ab1	YBL045C	COR1		chr02(135690-135520)	171	0	no	0	0
S03052-17_F19	YBL045C	COR1		chr02(135661-135520)	142	0	no	0	0
S03052-20_M21	YBL045C	COR1		chr02(135616-135520)	97	0	no	0	0
Y103_C21_F.ab1	YBL045C	COR1		chr02(135610-135520)	91	0	no	0	0
S03052-25_H09	YBL045C	COR1		chr02(135597-135520)	78	0	no	0	0
S03052-79_N09	YBL049W	MOH1		chr02(126601-126830)	230	0	no	0	0
S03052-65_C18	YBL049W	MOH1		chr02(126604-126830)	227	0	no	0	0
S03052-26_N04	YBL049W	MOH1		chr02(126618-126830)	213	0	no	0	0
Y027_F20_F.ab1	YBL049W	MOH1		chr02(126618-126830)	213	0	no	0	0
S03052-78_P16	YBL049W	MOH1		chr02(126626-126830)	205	0	no	0	0
Y082_I02_F.ab1	YBL049W	MOH1		chr02(126626-126830)	205	0	no	0	0
S03052-85_M09	YBL049W	MOH1		chr02(126632-126830)	199	0	no	0	0
S03036-02_O04	YBL049W	MOH1		chr02(126681-126830)	150	0	no	0	0
Y107_O24_F.ab1	YBL049W	MOH1		chr02(126720-126830)	111	0	no	0	0
Y115_C12_F.ab1	YBL049W	MOH1		chr02(126720-126830)	111	0	no	0	0
S03052-81_J17	YBL050W	SEC17		chr02(125041-125127)	87	0	no	0	0
S03052-11_O16	YBL050W	SEC17		chr02(125045-125127)	83	0	no	0	0
S03052-83_J24	YBL050W	SEC17		chr02(125045-125127)	83	0	no	0	0
Y112_A11_F.ab1	YBL050W	SEC17		chr02(125046-125127)	82	0	no	0	0
Y112_D19_F.ab1	YBL050W	SEC17		chr02(125046-125127)	82	0	no	0	0
S03052-19_M24	YBL050W	SEC17		chr02(125061-125127)	67	0	no	0	0
S03052-34_P11	YBL050W	SEC17		chr02(125061-125127)	67	0	no	0	0
S03052_F05	YBL050W	SEC17		chr02(125086-125127)	42	0	no	0	0
S03052-37_B03	YBL050W	SEC17		chr02(125109-125127)	19	0	no	0	0
S03052-05_E23	YBL052C	SAS3		chr02(122105-121878)	228	1	no	17	17	-225/17/-1,
S03052-24_B18	YBL054W	YBL054W		chr02(117428-117591)	164	0	no	0	0
S03052-74_I21	YBL054W	YBL054W		chr02(117494-117591)	98	0	no	0	0
S03052-12_A18	YBL056W	PTC3		chr02(113618-113764)	147	0	no	0	0
Y029_K08_F.ab1	YBL056W	PTC3		chr02(113639-113764)	126	0	no	0	0
S03052-01_H08	YBL056W	PTC3		chr02(113654-113764)	111	0	no	0	0
S03052-45_A24	YBL056W	PTC3		chr02(113654-113764)	111	0	no	0	0
S03052-80_P18	YBL056W	PTC3		chr02(113654-113764)	111	0	no	0	0
S03052-79_C09	YBL056W	PTC3		chr02(113694-113764)	71	0	no	0	0
S03052-21_C14	YBL056W	PTC3		chr02(113713-113764)	52	0	no	0	0
S03052-41_G08	YBL058W	SHP1		chr02(111408-111438)	31	0	no	0	0
S03052-10_M16	YBL059C-A	YBL059C-A		chr02(110549-110542)	8	0	no	0	0
Y107_E20_F.ab1	YBL059C-A	YBL059C-A		chr02(110549-110542)	8	0	no	0	0
S03052-46_F01	YBL064C	PRX1		chr02(101226-101159)	68	1	no	3	3	-34/3/0.205,
Y056_D19_F.ab1	YBL064C	PRX1		chr02(101226-101159)	68	1	no	3	3	-34/3/0.205,
Y073_M22_F.ab1	YBL064C	PRX1		chr02(101226-101159)	68	1	no	3	3	-34/3/0.205,
S03052-23_J04	YBL064C	PRX1		chr02(101195-101159)	37	1	no	3	3	-34/3/-1,
S03036-01_C18	YBL064C	PRX1		chr02(101190-101159)	32	0	no	0	0
S03036-24_K24	YBL064C	PRX1		chr02(101190-101159)	32	0	no	0	0
S03052-05_F19	YBL064C	PRX1		chr02(101190-101159)	32	0	no	0	0
S03052-42_C01	YBL064C	PRX1		chr02(101190-101159)	32	0	no	0	0
Y002_H19_F.ab1	YBL064C	PRX1		chr02(101190-101159)	32	0	no	0	0
Y049_J22_F.ab1	YBL064C	PRX1		chr02(101190-101159)	32	0	no	0	0
Y055_C13_F.ab1	YBL064C	PRX1		chr02(101190-101159)	32	0	no	0	0
Y081_E11_F.ab1	YBL064C	PRX1		chr02(101190-101159)	32	0	no	0	0
Y089_G03_F.ab1	YBL064C	PRX1		chr02(101190-101159)	32	0	no	0	0
Y102_C21_F.ab1	YBL064C	PRX1		chr02(101190-101159)	32	0	no	0	0
Y103_B08_F.ab1	YBL064C	PRX1		chr02(101190-101159)	32	0	no	0	0
Y103_O14_F.ab1	YBL064C	PRX1		chr02(101190-101159)	32	0	no	0	0
Y109_A22_F.ab1	YBL064C	PRX1		chr02(101190-101159)	32	0	no	0	0
S03036-02_K24	YBL064C	PRX1		chr02(101170-101159)	12	0	no	0	0
S03052-04_L17	YBL064C	PRX1		chr02(101170-101159)	12	0	no	0	0
S03052-72_K12	YBL064C	PRX1		chr02(101170-101159)	12	0	no	0	0
S03052-84_K22	YBL064C	PRX1		chr02(101170-101159)	12	0	no	0	0
Y017_A23_F.ab1	YBL064C	PRX1		chr02(101170-101159)	12	0	no	0	0
Y020_B10_F.ab1	YBL064C	PRX1		chr02(101170-101159)	12	0	no	0	0
Y090_N22_F.ab1	YBL064C	PRX1		chr02(101170-101159)	12	0	no	0	0
Y103_K12_F.ab1	YBL064C	PRX1		chr02(101170-101159)	12	0	no	0	0
Y107_C18_F.ab1	YBL064C	PRX1		chr02(101170-101159)	12	0	no	0	0
Y076_J15_F.ab1	YBL064C	PRX1		chr02(101169-101159)	11	0	no	0	0
Y022_I16_F.ab1	YBL068W	PRS4		chr02(92351-92411)	61	1	yes	0	0	-48/17/0.342,
Y015_E17_F.ab1	YBL068W	PRS4		chr02(92361-92411)	51	1	yes	0	0	-48/17/-1,
S03052-75_D12	YBL068W	PRS4		chr02(92368-92411)	44	0	no	0	0
S03052-19_J16	YBL068W	PRS4		chr02(92380-92411)	32	0	no	0	0
Y116_G21_F.ab1	YBL069W	AST1		chr02(90683-90738)	56	0	no	0	0
Y025_F24_F.ab1	YBL071W-A	KTI11		chr02(89930-89975)	46	0	no	0	0
S03052-80_K24	YBL072C	RPS8A	UTR-intron	chr02(89462-89439, 89130-89124)	31	0	no	0	0
Y024_O18_F.ab1	YBL072C	RPS8A	UTR-intron	chr02(89462-89439, 89130-89124)	31	0	no	0	0
Y029_M21_F.ab1	YBL072C	RPS8A	UTR-intron	chr02(89462-89439, 89130-89124)	31	0	no	0	0
Y029_N21_F.ab1	YBL072C	RPS8A	UTR-intron	chr02(89462-89439, 89130-89124)	31	0	no	0	0
Y046_B23_F.ab1	YBL072C	RPS8A	UTR-intron	chr02(89462-89439, 89130-89124)	31	0	no	0	0
Y057_M11_F.ab1	YBL072C	RPS8A	UTR-intron	chr02(89462-89439, 89130-89124)	31	0	no	0	0
Y076_P17_F.ab1	YBL072C	RPS8A	UTR-intron	chr02(89462-89439, 89130-89124)	31	0	no	0	0
S03052-12_O02	YBL072C	RPS8A	UTR-intron	chr02(89459-89439, 89130-89124)	28	0	no	0	0
S03052-16_G08	YBL072C	RPS8A	UTR-intron	chr02(89459-89439, 89130-89124)	28	0	no	0	0
S03052-18_E11	YBL072C	RPS8A	UTR-intron	chr02(89459-89439, 89130-89124)	28	0	no	0	0
S03052-40_A13	YBL072C	RPS8A	UTR-intron	chr02(89459-89439, 89130-89124)	28	0	no	0	0
S03052-72_I09	YBL072C	RPS8A	UTR-intron	chr02(89459-89439, 89130-89124)	28	0	no	0	0
Y030_F03_F.ab1	YBL072C	RPS8A	UTR-intron	chr02(89459-89439, 89130-89124)	28	0	no	0	0
Y032_P21_F.ab1	YBL072C	RPS8A	UTR-intron	chr02(89459-89439, 89130-89124)	28	0	no	0	0
Y043_J12_F.ab1	YBL072C	RPS8A	UTR-intron	chr02(89459-89439, 89130-89124)	28	0	no	0	0
Y046_A11_F.ab1	YBL072C	RPS8A	UTR-intron	chr02(89459-89439, 89130-89124)	28	0	no	0	0
Y055_P16_F.ab1	YBL072C	RPS8A	UTR-intron	chr02(89459-89439, 89130-89124)	28	0	no	0	0
Y067_M11_F.ab1	YBL072C	RPS8A	UTR-intron	chr02(89459-89439, 89130-89124)	28	0	no	0	0
S03052-83_I24	YBL075C	SSA3		chr02(86486-86447)	40	0	no	0	0
S03052-11_H19	YBL075C	SSA3		chr02(86470-86447)	24	0	no	0	0
S03052-15_B18	YBL075C	SSA3		chr02(86470-86447)	24	0	no	0	0
S03052-29_M02	YBL075C	SSA3		chr02(86470-86447)	24	0	no	0	0
S03052-54_E22	YBL075C	SSA3		chr02(86470-86447)	24	0	no	0	0
Y098_L06_F.ab1	YBL076C	ILS1		chr02(84267-84260)	8	0	no	0	0
S03052-34_N10	YBL078C	ATG8		chr02(80801-80729)	73	0	no	0	0
S03052-38_A01	YBL078C	ATG8		chr02(80789-80729)	61	0	no	0	0
S03052-08_G13	YBL078C	ATG8		chr02(80776-80729)	48	0	no	0	0
S03052-52_A08	YBL078C	ATG8		chr02(80776-80729)	48	0	no	0	0
S03052-07_A07	YBL078C	ATG8		chr02(80773-80729)	45	0	no	0	0
S03052-07_O18	YBL078C	ATG8		chr02(80773-80729)	45	0	no	0	0
S03052-15_E08	YBL078C	ATG8		chr02(80773-80729)	45	0	no	0	0
S03052-58_G07	YBL078C	ATG8		chr02(80773-80729)	45	0	no	0	0
S03052-73_K06	YBL078C	ATG8		chr02(80773-80729)	45	0	no	0	0
Y072_D18_F.ab1	YBL078C	ATG8		chr02(80773-80729)	45	0	no	0	0
Y075_A07_F.ab1	YBL078C	ATG8		chr02(80773-80729)	45	0	no	0	0
S03052-20_M23	YBL078C	ATG8		chr02(80767-80729)	39	0	no	0	0
S03052-27_H21	YBL078C	ATG8		chr02(80767-80729)	39	0	no	0	0
S03052-45_O06	YBL078C	ATG8		chr02(80767-80729)	39	0	no	0	0
S03052-72_E09	YBL078C	ATG8		chr02(80767-80729)	39	0	no	0	0
S03052-24_B13	YBL078C	ATG8		chr02(80766-80729)	38	0	no	0	0
S03052-42_B17	YBL078C	ATG8		chr02(80764-80729)	36	0	no	0	0
S03052-04_G22	YBL078C	ATG8		chr02(80761-80729)	33	0	no	0	0
S03052-09_D07	YBL078C	ATG8		chr02(80761-80729)	33	0	no	0	0
S03052-12_N08	YBL078C	ATG8		chr02(80761-80729)	33	0	no	0	0
S03052-21_I07	YBL078C	ATG8		chr02(80761-80729)	33	0	no	0	0
S03052-34_P08	YBL078C	ATG8		chr02(80761-80729)	33	0	no	0	0
S03052-74_F08	YBL078C	ATG8		chr02(80761-80729)	33	0	no	0	0
S03052-80_E16	YBL078C	ATG8		chr02(80761-80729)	33	0	no	0	0
S03052-40_F03	YBL078C	ATG8		chr02(80757-80729)	29	0	no	0	0
S03036-02_H01	YBL078C	ATG8		chr02(80755-80729)	27	0	no	0	0
S03052-72_H03	YBL078C	ATG8		chr02(80741-80729)	13	0	no	0	0
S03052-14_F20	YBL078C	ATG8		chr02(80737-80729)	9	0	no	0	0
S03052-17_P12	YBL078C	ATG8		chr02(80737-80729)	9	0	no	0	0
S03052-46_H09	YBL078C	ATG8		chr02(80737-80729)	9	0	no	0	0
S03052-46_L01	YBL078C	ATG8		chr02(80737-80729)	9	0	no	0	0
S03052-76_A14	YBL078C	ATG8		chr02(80737-80729)	9	0	no	0	0
S03052-67_C14	YBL080C	PET112		chr02(74708-74693)	16	0	no	0	0
S03052-76_H08	YBL081W	YBL081W		chr02(71560-71862)	303	0	no	0	0
S03052-09_K16	YBL082C	ALG3		chr02(71165-71125)	41	1	no	7	7	-32/7/0.174,
S03052-18_F10	YBL084C	CDC27		chr02(69566-69443)	124	0	no	0	0
Y080_N19_F.ab1	YBL084C	CDC27		chr02(69566-69443)	124	0	no	0	0
S03052-16_J22	YBL084C	CDC27		chr02(69563-69443)	121	0	no	0	0
S03052-17_P19	YBL084C	CDC27		chr02(69563-69443)	121	0	no	0	0
S03052-20_J19	YBL084C	CDC27		chr02(69563-69443)	121	0	no	0	0
S03052-20_P13	YBL084C	CDC27		chr02(69563-69443)	121	0	no	0	0
S03052-37_L20	YBL084C	CDC27		chr02(69563-69443)	121	0	no	0	0
S03052-51_D18	YBL084C	CDC27		chr02(69563-69443)	121	0	no	0	0
S03052-58_O22	YBL084C	CDC27		chr02(69563-69443)	121	0	no	0	0
S03052-70_J19	YBL084C	CDC27		chr02(69563-69443)	121	0	no	0	0
S03052-77_J24	YBL084C	CDC27		chr02(69545-69443)	103	0	no	0	0
S03052-76_F13	YBL084C	CDC27		chr02(69488-69443)	46	0	no	0	0
S03052-75_I17	YBL086C	YBL086C		chr02(62714-62600)	115	1	no	4	4	-91/4/0.221,
S03052-34_D03	YBL087C	RPL23A		chr02(60830-60736)	95	0	no	0	0
Y115_B04_F.ab1	YBL087C	RPL23A		chr02(60782-60736)	47	0	no	0	0
S03052-81_E24	YBL087C	RPL23A		chr02(60781-60736)	46	0	no	0	0
Y116_F04_F.ab1	YBL087C	RPL23A		chr02(60769-60736)	34	0	no	0	0
Y101_E05_F.ab1	YBL087C	RPL23A		chr02(60758-60736)	23	0	no	0	0
Y116_C08_F.ab1	YBL087C	RPL23A		chr02(60758-60736)	23	0	no	0	0
Y066_L04_F.ab1	YBL087C	RPL23A		chr02(60757-60736)	22	0	no	0	0
Y002_H13_F.ab1	YBL087C	RPL23A		chr02(60755-60736)	20	0	no	0	0
Y012_M24_F.ab1	YBL087C	RPL23A		chr02(60755-60736)	20	0	no	0	0
Y108_P08_F.ab1	YBL087C	RPL23A		chr02(60755-60736)	20	0	no	0	0
Y065_G14_F.ab1	YBL087C	RPL23A		chr02(60745-60736)	10	0	no	0	0
S03036-07_E10	YBL091C	MAP2		chr02(48674-48626)	49	0	no	0	0
S03052-44_B20	YBL091C	MAP2		chr02(48647-48626)	22	0	no	0	0
Y100_M02_F.ab1	YBL091C	MAP2		chr02(48647-48626)	22	0	no	0	0
Y038_G13_F.ab1	YBL092W	RPL32		chr02(45569-45974)	406	7	no	34	2	-331/2/0.364, -317/4/0.346, -309/34/0.44, -238/4/0.253, -230/3/0.519, -220/6/0.492, -125/29/0.271,
Y074_O07_F.ab1	YBL092W	RPL32		chr02(45569-45974)	406	7	no	34	2	-331/2/0.364, -317/4/0.346, -309/34/0.44, -238/4/0.253, -230/3/0.519, -220/6/0.492, -125/29/0.271,
Y028_B03_F.ab1	YBL092W	RPL32		chr02(45570-45974)	405	7	no	34	2	-331/2/0.364, -317/4/0.346, -309/34/0.44, -238/4/0.253, -230/3/0.519, -220/6/0.492, -125/29/0.271,
Y001_G22_F.ab1	YBL092W	RPL32		chr02(45588-45974)	387	7	no	34	2	-331/2/0.364, -317/4/0.346, -309/34/0.44, -238/4/0.253, -230/3/0.519, -220/6/0.492, -125/29/0.271,
Y093_F04_F.ab1	YBL092W	RPL32		chr02(45588-45974)	387	7	no	34	2	-331/2/0.364, -317/4/0.346, -309/34/0.44, -238/4/0.253, -230/3/0.519, -220/6/0.492, -125/29/0.271,
Y106_M19_F.ab1	YBL092W	RPL32		chr02(45588-45974)	387	7	no	34	2	-331/2/0.364, -317/4/0.346, -309/34/0.44, -238/4/0.253, -230/3/0.519, -220/6/0.492, -125/29/0.271,
Y005_L08_F.ab1	YBL092W	RPL32		chr02(45600-45974)	375	7	no	34	2	-331/2/0.364, -317/4/0.346, -309/34/0.44, -238/4/0.253, -230/3/0.519, -220/6/0.492, -125/29/0.271,
Y062_B02_F.ab1	YBL092W	RPL32		chr02(45600-45974)	375	7	no	34	2	-331/2/0.364, -317/4/0.346, -309/34/0.44, -238/4/0.253, -230/3/0.519, -220/6/0.492, -125/29/0.271,
S03052-25_K10	YBL092W	RPL32		chr02(45606-45974)	369	7	no	34	2	-331/2/0.364, -317/4/0.346, -309/34/0.44, -238/4/0.253, -230/3/0.519, -220/6/0.492, -125/29/0.271,
Y001_G19_F.ab1	YBL092W	RPL32		chr02(45606-45974)	369	7	no	34	2	-331/2/0.364, -317/4/0.346, -309/34/0.44, -238/4/0.253, -230/3/0.519, -220/6/0.492, -125/29/0.271,
Y050_H15_F.ab1	YBL092W	RPL32		chr02(45606-45974)	369	7	no	34	2	-331/2/0.364, -317/4/0.346, -309/34/0.44, -238/4/0.253, -230/3/0.519, -220/6/0.492, -125/29/0.271,
Y082_I19_F.ab1	YBL092W	RPL32		chr02(45606-45974)	369	7	no	34	2	-331/2/0.364, -317/4/0.346, -309/34/0.44, -238/4/0.253, -230/3/0.519, -220/6/0.492, -125/29/0.271,
Y082_J19_F.ab1	YBL092W	RPL32		chr02(45606-45974)	369	7	no	34	2	-331/2/0.364, -317/4/0.346, -309/34/0.44, -238/4/0.253, -230/3/0.519, -220/6/0.492, -125/29/0.271,
S03052-04_N09	YBL092W	RPL32		chr02(45610-45974)	365	7	no	34	2	-331/2/0.364, -317/4/0.346, -309/34/0.44, -238/4/0.253, -230/3/0.519, -220/6/0.492, -125/29/0.271,
S03052-13_N23	YBL092W	RPL32		chr02(45610-45974)	365	7	no	34	2	-331/2/0.364, -317/4/0.346, -309/34/0.44, -238/4/0.253, -230/3/0.519, -220/6/0.492, -125/29/0.271,
S03052-72_H09	YBL092W	RPL32		chr02(45610-45974)	365	7	no	34	2	-331/2/0.364, -317/4/0.346, -309/34/0.44, -238/4/0.253, -230/3/0.519, -220/6/0.492, -125/29/0.271,
S03052-72_O13	YBL092W	RPL32		chr02(45610-45974)	365	7	no	34	2	-331/2/0.364, -317/4/0.346, -309/34/0.44, -238/4/0.253, -230/3/0.519, -220/6/0.492, -125/29/0.271,
S03052-81_L20	YBL092W	RPL32		chr02(45610-45974)	365	7	no	34	2	-331/2/0.364, -317/4/0.346, -309/34/0.44, -238/4/0.253, -230/3/0.519, -220/6/0.492, -125/29/0.271,
Y007_F12_F.ab1	YBL092W	RPL32		chr02(45610-45974)	365	7	no	34	2	-331/2/0.364, -317/4/0.346, -309/34/0.44, -238/4/0.253, -230/3/0.519, -220/6/0.492, -125/29/0.271,
Y013_I14_F.ab1	YBL092W	RPL32		chr02(45610-45974)	365	7	no	34	2	-331/2/0.364, -317/4/0.346, -309/34/0.44, -238/4/0.253, -230/3/0.519, -220/6/0.492, -125/29/0.271,
Y030_D20_F.ab1	YBL092W	RPL32		chr02(45610-45974)	365	7	no	34	2	-331/2/0.364, -317/4/0.346, -309/34/0.44, -238/4/0.253, -230/3/0.519, -220/6/0.492, -125/29/0.271,
Y035_E04_F.ab1	YBL092W	RPL32		chr02(45610-45974)	365	7	no	34	2	-331/2/0.364, -317/4/0.346, -309/34/0.44, -238/4/0.253, -230/3/0.519, -220/6/0.492, -125/29/0.271,
Y037_I03_F.ab1	YBL092W	RPL32		chr02(45610-45974)	365	7	no	34	2	-331/2/0.364, -317/4/0.346, -309/34/0.44, -238/4/0.253, -230/3/0.519, -220/6/0.492, -125/29/0.271,
Y037_N02_F.ab1	YBL092W	RPL32		chr02(45610-45974)	365	7	no	34	2	-331/2/0.364, -317/4/0.346, -309/34/0.44, -238/4/0.253, -230/3/0.519, -220/6/0.492, -125/29/0.271,
Y045_N21_F.ab1	YBL092W	RPL32		chr02(45610-45974)	365	7	no	34	2	-331/2/0.364, -317/4/0.346, -309/34/0.44, -238/4/0.253, -230/3/0.519, -220/6/0.492, -125/29/0.271,
Y050_L20_F.ab1	YBL092W	RPL32		chr02(45610-45974)	365	7	no	34	2	-331/2/0.364, -317/4/0.346, -309/34/0.44, -238/4/0.253, -230/3/0.519, -220/6/0.492, -125/29/0.271,
Y067_C06_F.ab1	YBL092W	RPL32		chr02(45610-45974)	365	7	no	34	2	-331/2/0.364, -317/4/0.346, -309/34/0.44, -238/4/0.253, -230/3/0.519, -220/6/0.492, -125/29/0.271,
Y067_C15_F.ab1	YBL092W	RPL32		chr02(45610-45974)	365	7	no	34	2	-331/2/0.364, -317/4/0.346, -309/34/0.44, -238/4/0.253, -230/3/0.519, -220/6/0.492, -125/29/0.271,
Y069_A13_F.ab1	YBL092W	RPL32		chr02(45610-45974)	365	7	no	34	2	-331/2/0.364, -317/4/0.346, -309/34/0.44, -238/4/0.253, -230/3/0.519, -220/6/0.492, -125/29/0.271,
Y093_O07_F.ab1	YBL092W	RPL32		chr02(45610-45974)	365	7	no	34	2	-331/2/0.364, -317/4/0.346, -309/34/0.44, -238/4/0.253, -230/3/0.519, -220/6/0.492, -125/29/0.271,
Y093_P07_F.ab1	YBL092W	RPL32		chr02(45610-45974)	365	7	no	34	2	-331/2/0.364, -317/4/0.346, -309/34/0.44, -238/4/0.253, -230/3/0.519, -220/6/0.492, -125/29/0.271,
Y102_A02_F.ab1	YBL092W	RPL32		chr02(45610-45974)	365	7	no	34	2	-331/2/0.364, -317/4/0.346, -309/34/0.44, -238/4/0.253, -230/3/0.519, -220/6/0.492, -125/29/0.271,
Y102_N01_F.ab1	YBL092W	RPL32		chr02(45610-45974)	365	7	no	34	2	-331/2/0.364, -317/4/0.346, -309/34/0.44, -238/4/0.253, -230/3/0.519, -220/6/0.492, -125/29/0.271,
Y106_H14_F.ab1	YBL092W	RPL32		chr02(45610-45974)	365	7	no	34	2	-331/2/0.364, -317/4/0.346, -309/34/0.44, -238/4/0.253, -230/3/0.519, -220/6/0.492, -125/29/0.271,
Y106_N13_F.ab1	YBL092W	RPL32		chr02(45610-45974)	365	7	no	34	2	-331/2/0.364, -317/4/0.346, -309/34/0.44, -238/4/0.253, -230/3/0.519, -220/6/0.492, -125/29/0.271,
Y108_C10_F.ab1	YBL092W	RPL32		chr02(45610-45974)	365	7	no	34	2	-331/2/0.364, -317/4/0.346, -309/34/0.44, -238/4/0.253, -230/3/0.519, -220/6/0.492, -125/29/0.271,
Y108_I12_F.ab1	YBL092W	RPL32		chr02(45610-45974)	365	7	no	34	2	-331/2/0.364, -317/4/0.346, -309/34/0.44, -238/4/0.253, -230/3/0.519, -220/6/0.492, -125/29/0.271,
Y111_K18_F.ab1	YBL092W	RPL32		chr02(45610-45974)	365	7	no	34	2	-331/2/0.364, -317/4/0.346, -309/34/0.44, -238/4/0.253, -230/3/0.519, -220/6/0.492, -125/29/0.271,
Y114_H24_F.ab1	YBL092W	RPL32		chr02(45610-45974)	365	7	no	34	2	-331/2/0.364, -317/4/0.346, -309/34/0.44, -238/4/0.253, -230/3/0.519, -220/6/0.492, -125/29/0.271,
Y116_F11_F.ab1	YBL092W	RPL32		chr02(45610-45974)	365	7	no	34	2	-331/2/0.364, -317/4/0.346, -309/34/0.44, -238/4/0.253, -230/3/0.519, -220/6/0.492, -125/29/0.271,
Y116_P12_F.ab1	YBL092W	RPL32		chr02(45610-45974)	365	7	no	34	2	-331/2/0.364, -317/4/0.346, -309/34/0.44, -238/4/0.253, -230/3/0.519, -220/6/0.492, -125/29/0.271,
S03052-67_G24	YBL092W	RPL32		chr02(45613-45974)	362	7	no	34	2	-331/2/0.364, -317/4/0.346, -309/34/0.44, -238/4/0.253, -230/3/0.519, -220/6/0.492, -125/29/0.271,
Y106_L10_F.ab1	YBL092W	RPL32		chr02(45613-45974)	362	7	no	34	2	-331/2/0.364, -317/4/0.346, -309/34/0.44, -238/4/0.253, -230/3/0.519, -220/6/0.492, -125/29/0.271,
Y109_N06_F.ab1	YBL092W	RPL32		chr02(45613-45974)	362	7	no	34	2	-331/2/0.364, -317/4/0.346, -309/34/0.44, -238/4/0.253, -230/3/0.519, -220/6/0.492, -125/29/0.271,
S03052-10_J18	YBL092W	RPL32		chr02(45617-45974)	358	7	no	34	2	-331/2/0.364, -317/4/0.346, -309/34/0.44, -238/4/0.253, -230/3/0.519, -220/6/0.492, -125/29/0.271,
Y040_G19_F.ab1	YBL092W	RPL32		chr02(45617-45974)	358	7	no	34	2	-331/2/0.364, -317/4/0.346, -309/34/0.44, -238/4/0.253, -230/3/0.519, -220/6/0.492, -125/29/0.271,
Y104_D11_F.ab1	YBL092W	RPL32		chr02(45617-45974)	358	7	no	34	2	-331/2/0.364, -317/4/0.346, -309/34/0.44, -238/4/0.253, -230/3/0.519, -220/6/0.492, -125/29/0.271,
Y082_F16_F.ab1	YBL092W	RPL32		chr02(45618-45974)	357	7	no	34	2	-331/2/0.364, -317/4/0.346, -309/34/0.44, -238/4/0.253, -230/3/0.519, -220/6/0.492, -125/29/0.271,
Y040_C06_F.ab1	YBL092W	RPL32		chr02(45623-45974)	352	7	no	34	2	-331/2/0.364, -317/4/0.346, -309/34/0.44, -238/4/0.253, -230/3/0.519, -220/6/0.492, -125/29/0.271,
Y061_O03_F.ab1	YBL092W	RPL32		chr02(45623-45974)	352	7	no	34	2	-331/2/0.364, -317/4/0.346, -309/34/0.44, -238/4/0.253, -230/3/0.519, -220/6/0.492, -125/29/0.271,
Y087_B21_F.ab1	YBL092W	RPL32		chr02(45623-45974)	352	7	no	34	2	-331/2/0.364, -317/4/0.346, -309/34/0.44, -238/4/0.253, -230/3/0.519, -220/6/0.492, -125/29/0.271,
Y087_P17_F.ab1	YBL092W	RPL32		chr02(45623-45974)	352	7	no	34	2	-331/2/0.364, -317/4/0.346, -309/34/0.44, -238/4/0.253, -230/3/0.519, -220/6/0.492, -125/29/0.271,
Y096_B21_F.ab1	YBL092W	RPL32		chr02(45626-45974)	349	7	no	34	2	-331/2/0.364, -317/4/0.346, -309/34/0.44, -238/4/0.253, -230/3/0.519, -220/6/0.492, -125/29/0.271,
S03052-24_O20	YBL095W	YBL095W		chr02(43243-43273)	31	1	no	4	4	-31/4/-1,
S03052-09_B01	YBL095W	YBL095W		chr02(43258-43273)	16	0	no	0	0
S03052-41_C04	YBL095W	YBL095W		chr02(43258-43273)	16	0	no	0	0
S03052-16_P02	YBL095W	YBL095W		chr02(43264-43273)	10	0	no	0	0
S03052-71_O16	YBL095W	YBL095W		chr02(43264-43273)	10	0	no	0	0
S03052-42_O22	YBL098W	BNA4		chr02(39110-39141)	32	0	no	0	0
S03036-21_M02	YBL098W	BNA4		chr02(39112-39141)	30	0	no	0	0
S03052-22_D09	YBL098W	BNA4		chr02(39114-39141)	28	0	no	0	0
S03052-86_J06	YBL098W	BNA4		chr02(39140-39141)	2	0	no	0	0
Y038_L19_F.ab1	YBL099W	ATP1		chr02(36696-37049)	354	0	no	0	0
Y077_E20_F.ab1	YBL099W	ATP1		chr02(36730-37049)	320	0	no	0	0
S03052-85_L05	YBL099W	ATP1		chr02(36734-37049)	316	0	no	0	0
Y044_N20_F.ab1	YBL099W	ATP1		chr02(36741-37049)	309	0	no	0	0
S03052-15_O24	YBL099W	ATP1		chr02(36742-37049)	308	0	no	0	0
S03052-10_H06	YBL099W	ATP1		chr02(36746-37049)	304	0	no	0	0
S03052-12_I07	YBL099W	ATP1		chr02(36754-37049)	296	0	no	0	0
S03052-47_C21	YBL099W	ATP1		chr02(36754-37049)	296	0	no	0	0
S03052-49_K03	YBL099W	ATP1		chr02(36754-37049)	296	0	no	0	0
S03052-76_P22	YBL099W	ATP1		chr02(36754-37049)	296	0	no	0	0
Y049_F19_F.ab1	YBL099W	ATP1		chr02(36754-37049)	296	0	no	0	0
Y066_G20_F.ab1	YBL099W	ATP1		chr02(36754-37049)	296	0	no	0	0
S03052-55_P02	YBL101C	ECM21		chr02(28583-28300)	284	0	no	0	0
Y060_N09_F.ab1	YBL102W	SFT2		chr02(23968-24097)	130	0	no	0	0
S03052-48_M13	YBL102W	SFT2		chr02(23990-24097)	108	0	no	0	0
Y027_L13_F.ab1	YBL102W	SFT2		chr02(23990-24097)	108	0	no	0	0
Y098_N24_F.ab1	YBL102W	SFT2		chr02(23990-24097)	108	0	no	0	0
S03052-03_N11	YBL102W	SFT2		chr02(24010-24097)	88	0	no	0	0
Y075_E18_F.ab1	YBL102W	SFT2		chr02(24036-24097)	62	0	no	0	0
S03052-83_K24	YBR003W	COQ1		chr02(242779-242810)	32	0	no	0	0
Y044_F21_F.ab1	YBR005W	RCR1		chr02(245819-245907)	89	1	no	7	7	-77/7/0.159,
S03052-23_E20	YBR005W	RCR1		chr02(245831-245907)	77	1	no	7	7	-77/7/-1,
Y083_O21_F.ab1	YBR005W	RCR1		chr02(245848-245907)	60	0	no	0	0
Y092_G11_F.ab1	YBR005W	RCR1		chr02(245877-245907)	31	0	no	0	0
Y107_K11_F.ab1	YBR005W	RCR1		chr02(245877-245907)	31	0	no	0	0
Y016_J20_F.ab1	YBR005W	RCR1		chr02(245878-245907)	30	0	no	0	0
S03052-52_C12	YBR006W	UGA2		chr02(246896-247011)	116	0	no	0	0
S03052-79_H06	YBR006W	UGA2		chr02(246896-247011)	116	0	no	0	0
Y055_G11_F.ab1	YBR006W	UGA2		chr02(246972-247011)	40	0	no	0	0
Y034_H10_F.ab1	YBR009C	HHF1		chr02(255780-255683)	98	1	no	0	0	-82/28/0.262,
Y052_H12_F.ab1	YBR009C	HHF1		chr02(255780-255683)	98	1	no	0	0	-82/28/0.262,
S03052-37_E17	YBR009C	HHF1		chr02(255752-255683)	70	0	no	0	0
S03052-08_I12	YBR009C	HHF1		chr02(255739-255683)	57	0	no	0	0
S03052-01_C23	YBR009C	HHF1		chr02(255729-255683)	47	0	no	0	0
S03052-19_I04	YBR009C	HHF1		chr02(255726-255683)	44	0	no	0	0
S03052-41_D24	YBR009C	HHF1		chr02(255726-255683)	44	0	no	0	0
S03052-86_A07	YBR009C	HHF1		chr02(255726-255683)	44	0	no	0	0
S03052-17_E07	YBR009C	HHF1		chr02(255721-255683)	39	0	no	0	0
S03052-76_C16	YBR009C	HHF1		chr02(255721-255683)	39	0	no	0	0
Y054_I18_F.ab1	YBR009C	HHF1		chr02(255721-255683)	39	0	no	0	0
Y058_P17_F.ab1	YBR009C	HHF1		chr02(255721-255683)	39	0	no	0	0
Y087_I14_F.ab1	YBR009C	HHF1		chr02(255721-255683)	39	0	no	0	0
S03052-49_G22	YBR009C	HHF1		chr02(255718-255683)	36	0	no	0	0
S03052-50_M16	YBR009C	HHF1		chr02(255718-255683)	36	0	no	0	0
S03052-85_J23	YBR009C	HHF1		chr02(255718-255683)	36	0	no	0	0
Y079_G10_F.ab1	YBR009C	HHF1		chr02(255718-255683)	36	0	no	0	0
S03052-24_F10	YBR009C	HHF1		chr02(255714-255683)	32	0	no	0	0
S03052-32_G04	YBR009C	HHF1		chr02(255708-255683)	26	0	no	0	0
S03052-04_J23	YBR010W	HHT1		chr02(256301-256328)	28	0	no	0	0
S03052-04_O09	YBR010W	HHT1		chr02(256301-256328)	28	0	no	0	0
S03052-08_J08	YBR010W	HHT1		chr02(256301-256328)	28	0	no	0	0
S03052-09_M02	YBR010W	HHT1		chr02(256301-256328)	28	0	no	0	0
S03052-10_I22	YBR010W	HHT1		chr02(256301-256328)	28	0	no	0	0
S03052-20_M16	YBR010W	HHT1		chr02(256301-256328)	28	0	no	0	0
S03052-28_L01	YBR010W	HHT1		chr02(256301-256328)	28	0	no	0	0
S03052-29_P13	YBR010W	HHT1		chr02(256301-256328)	28	0	no	0	0
S03052-31_C02	YBR010W	HHT1		chr02(256301-256328)	28	0	no	0	0
S03052-41_K12	YBR010W	HHT1		chr02(256301-256328)	28	0	no	0	0
S03052-48_G09	YBR010W	HHT1		chr02(256301-256328)	28	0	no	0	0
S03052-52_A24	YBR010W	HHT1		chr02(256301-256328)	28	0	no	0	0
S03052-65_H15	YBR010W	HHT1		chr02(256301-256328)	28	0	no	0	0
S03052-70_C12	YBR010W	HHT1		chr02(256301-256328)	28	0	no	0	0
S03052-75_B03	YBR010W	HHT1		chr02(256301-256328)	28	0	no	0	0
S03052-79_G02	YBR010W	HHT1		chr02(256301-256328)	28	0	no	0	0
S03052-86_C06	YBR010W	HHT1		chr02(256301-256328)	28	0	no	0	0
Y002_I05_F.ab1	YBR010W	HHT1		chr02(256301-256328)	28	0	no	0	0
Y002_J04_F.ab1	YBR010W	HHT1		chr02(256301-256328)	28	0	no	0	0
Y003_K19_F.ab1	YBR010W	HHT1		chr02(256301-256328)	28	0	no	0	0
Y006_J16_F.ab1	YBR010W	HHT1		chr02(256301-256328)	28	0	no	0	0
Y021_C19_F.ab1	YBR010W	HHT1		chr02(256301-256328)	28	0	no	0	0
Y041_G21_F.ab1	YBR010W	HHT1		chr02(256301-256328)	28	0	no	0	0
Y048_C03_F.ab1	YBR010W	HHT1		chr02(256301-256328)	28	0	no	0	0
Y048_J17_F.ab1	YBR010W	HHT1		chr02(256301-256328)	28	0	no	0	0
Y058_N17_F.ab1	YBR010W	HHT1		chr02(256301-256328)	28	0	no	0	0
Y068_K13_F.ab1	YBR010W	HHT1		chr02(256301-256328)	28	0	no	0	0
Y072_D09_F.ab1	YBR010W	HHT1		chr02(256301-256328)	28	0	no	0	0
Y077_I07_F.ab1	YBR010W	HHT1		chr02(256301-256328)	28	0	no	0	0
Y079_B05_F.ab1	YBR010W	HHT1		chr02(256301-256328)	28	0	no	0	0
Y079_B12_F.ab1	YBR010W	HHT1		chr02(256301-256328)	28	0	no	0	0
Y092_J15_F.ab1	YBR010W	HHT1		chr02(256301-256328)	28	0	no	0	0
Y098_N07_F.ab1	YBR010W	HHT1		chr02(256301-256328)	28	0	no	0	0
Y099_E18_F.ab1	YBR010W	HHT1		chr02(256301-256328)	28	0	no	0	0
Y111_B11_F.ab1	YBR010W	HHT1		chr02(256301-256328)	28	0	no	0	0
S03052-17_J06	YBR010W	HHT1		chr02(256305-256328)	24	0	no	0	0
S03052-20_N11	YBR010W	HHT1		chr02(256305-256328)	24	0	no	0	0
S03052-65_F12	YBR010W	HHT1		chr02(256305-256328)	24	0	no	0	0
S03052-24_P01	YBR010W	HHT1		chr02(256308-256328)	21	0	no	0	0
Y008_C12_F.ab1	YBR010W	HHT1		chr02(256310-256328)	19	0	no	0	0
Y057_K01_F.ab1	YBR010W	HHT1		chr02(256314-256328)	15	0	no	0	0
Y070_G23_F.ab1	YBR010W	HHT1		chr02(256314-256328)	15	0	no	0	0
S03052-11_M18	YBR010W	HHT1		chr02(256318-256328)	11	0	no	0	0
S03052-79_N20	YBR010W	HHT1		chr02(256318-256328)	11	0	no	0	0
Y014_J14_F.ab1	YBR011C	IPP1		chr02(258012-257974)	39	0	no	0	0
S03036-19_M07	YBR011C	IPP1		chr02(258005-257974)	32	0	no	0	0
S03052-22_C09	YBR011C	IPP1		chr02(258004-257974)	31	0	no	0	0
Y043_J14_F.ab1	YBR011C	IPP1		chr02(258004-257974)	31	0	no	0	0
Y076_J13_F.ab1	YBR011C	IPP1		chr02(258004-257974)	31	0	no	0	0
Y077_P17_F.ab1	YBR011C	IPP1		chr02(258004-257974)	31	0	no	0	0
Y079_L20_F.ab1	YBR011C	IPP1		chr02(258004-257974)	31	0	no	0	0
Y101_J18_F.ab1	YBR011C	IPP1		chr02(258004-257974)	31	0	no	0	0
S03052-46_E01	YBR011C	IPP1		chr02(257999-257974)	26	0	no	0	0
Y034_G16_F.ab1	YBR011C	IPP1		chr02(257999-257974)	26	0	no	0	0
Y035_M15_F.ab1	YBR011C	IPP1		chr02(257998-257974)	25	0	no	0	0
Y108_N19_F.ab1	YBR011C	IPP1		chr02(257998-257974)	25	0	no	0	0
Y057_J13_F.ab1	YBR011C	IPP1		chr02(257994-257974)	21	0	no	0	0
Y071_J18_F.ab1	YBR011C	IPP1		chr02(257994-257974)	21	0	no	0	0
Y087_K10_F.ab1	YBR011C	IPP1		chr02(257994-257974)	21	0	no	0	0
S03052-16_A18	YBR011C	IPP1		chr02(257989-257974)	16	0	no	0	0
S03052-58_E05	YBR014C	YBR014C		chr02(267410-267337)	74	0	no	0	0
Y038_D15_F.ab1	YBR014C	YBR014C		chr02(267410-267337)	74	0	no	0	0
S03052-79_J08	YBR014C	YBR014C		chr02(267340-267337)	4	0	no	0	0
S03052-04_I03	YBR015C	MNN2		chr02(269596-269504)	93	0	no	0	0
S03052-28_E17	YBR016W	YBR016W		chr02(270194-270246)	53	0	no	0	0
Y030_F09_F.ab1	YBR016W	YBR016W		chr02(270198-270246)	49	0	no	0	0
Y034_B10_F.ab1	YBR016W	YBR016W		chr02(270198-270246)	49	0	no	0	0
S03052-01_C12	YBR016W	YBR016W		chr02(270211-270246)	36	0	no	0	0
Y110_E16_F.ab1	YBR016W	YBR016W		chr02(270211-270246)	36	0	no	0	0
S03052-40_H16	YBR016W	YBR016W		chr02(270214-270246)	33	0	no	0	0
S03052-70_H19	YBR018C	GAL7		chr02(275604-275528)	77	1	no	16	16	-62/16/0.222,
S03052-46_H08	YBR018C	GAL7		chr02(275599-275528)	72	1	no	16	16	-62/16/0.222,
Y039_N22_F.ab1	YBR022W	POA1		chr02(283664-283737)	74	0	no	0	0
S03052-51_L06	YBR022W	POA1		chr02(283676-283737)	62	0	no	0	0
Y090_A18_F.ab1	YBR024W	SCO2		chr02(289336-289444)	109	0	no	0	0
S03052-08_N19	YBR024W	SCO2		chr02(289353-289444)	92	0	no	0	0
S03052-78_B24	YBR024W	SCO2		chr02(289353-289444)	92	0	no	0	0
Y014_F20_F.ab1	YBR025C	YBR025C		chr02(292039-291866)	174	0	no	0	0
S03052-16_C04	YBR025C	YBR025C		chr02(291986-291866)	121	0	no	0	0
S03052-16_E06	YBR025C	YBR025C		chr02(291986-291866)	121	0	no	0	0
Y077_K07_F.ab1	YBR025C	YBR025C		chr02(291980-291866)	115	0	no	0	0
Y051_D01_F.ab1	YBR025C	YBR025C		chr02(291902-291866)	37	0	no	0	0
S03052-05_P12	YBR025C	YBR025C		chr02(291886-291866)	21	0	no	0	0
Y087_I22_F.ab1	YBR025C	YBR025C		chr02(291878-291866)	13	0	no	0	0
S03052-73_G12	YBR026C	ETR1		chr02(294043-294020)	24	0	no	0	0
S03036-25_L09	YBR026C	ETR1		chr02(294022-294020)	3	0	no	0	0
S03052-27_M02	YBR026C	ETR1		chr02(294022-294020)	3	0	no	0	0
S03052-48_F24	YBR031W	RPL4A		chr02(300142-300165)	24	0	no	0	0
S03052-48_P03	YBR031W	RPL4A		chr02(300142-300165)	24	0	no	0	0
Y011_M19_F.ab1	YBR031W	RPL4A		chr02(300142-300165)	24	0	no	0	0
Y077_F13_F.ab1	YBR031W	RPL4A		chr02(300142-300165)	24	0	no	0	0
Y090_B16_F.ab1	YBR031W	RPL4A		chr02(300142-300165)	24	0	no	0	0
Y063_J11_F.ab1	YBR031W	RPL4A		chr02(300145-300165)	21	0	no	0	0
S03052-72_L07	YBR031W	RPL4A		chr02(300147-300165)	19	0	no	0	0
Y004_N22_F.ab1	YBR031W	RPL4A		chr02(300147-300165)	19	0	no	0	0
Y003_F19_F.ab1	YBR031W	RPL4A		chr02(300150-300165)	16	0	no	0	0
Y014_I11_F.ab1	YBR031W	RPL4A		chr02(300150-300165)	16	0	no	0	0
Y029_K07_F.ab1	YBR031W	RPL4A		chr02(300150-300165)	16	0	no	0	0
Y037_G04_F.ab1	YBR031W	RPL4A		chr02(300150-300165)	16	0	no	0	0
Y054_M17_F.ab1	YBR031W	RPL4A		chr02(300150-300165)	16	0	no	0	0
Y070_J18_F.ab1	YBR031W	RPL4A		chr02(300150-300165)	16	0	no	0	0
Y077_O05_F.ab1	YBR031W	RPL4A		chr02(300150-300165)	16	0	no	0	0
Y089_A24_F.ab1	YBR031W	RPL4A		chr02(300150-300165)	16	0	no	0	0
Y096_B18_F.ab1	YBR031W	RPL4A		chr02(300150-300165)	16	0	no	0	0
Y099_P17_F.ab1	YBR031W	RPL4A		chr02(300150-300165)	16	0	no	0	0
Y104_E23_F.ab1	YBR031W	RPL4A		chr02(300150-300165)	16	0	no	0	0
Y105_H19_F.ab1	YBR031W	RPL4A		chr02(300150-300165)	16	0	no	0	0
Y113_F18_F.ab1	YBR034C	HMT1		chr02(306039-305977)	63	0	no	0	0
S03052-15_C22	YBR034C	HMT1		chr02(306005-305977)	29	0	no	0	0
S03052-83_H02	YBR034C	HMT1		chr02(306005-305977)	29	0	no	0	0
Y033_P15_F.ab1	YBR035C	PDX3		chr02(306990-306956)	35	0	no	0	0
Y047_B22_F.ab1	YBR035C	PDX3		chr02(306985-306956)	30	0	no	0	0
Y116_H06_F.ab1	YBR035C	PDX3		chr02(306985-306956)	30	0	no	0	0
Y015_K12_F.ab1	YBR035C	PDX3		chr02(306982-306956)	27	0	no	0	0
Y046_P22_F.ab1	YBR035C	PDX3		chr02(306982-306956)	27	0	no	0	0
Y068_J12_F.ab1	YBR035C	PDX3		chr02(306982-306956)	27	0	no	0	0
Y083_C10_F.ab1	YBR035C	PDX3		chr02(306982-306956)	27	0	no	0	0
S03052-13_J10	YBR036C	CSG2		chr02(310387-310314)	74	0	no	0	0
S03052-27_J18	YBR036C	CSG2		chr02(310374-310314)	61	0	no	0	0
S03052_H05	YBR036C	CSG2		chr02(310372-310314)	59	0	no	0	0
Y016_A19_F.ab1	YBR036C	CSG2		chr02(310361-310314)	48	0	no	0	0
Y021_N17_F.ab1	YBR036C	CSG2		chr02(310361-310314)	48	0	no	0	0
Y106_D15_F.ab1	YBR036C	CSG2		chr02(310337-310314)	24	0	no	0	0
S03052-82_M12	YBR037C	SCO1		chr02(311484-311452)	33	0	no	0	0
S03052-78_L04	YBR037C	SCO1		chr02(311476-311452)	25	0	no	0	0
Y057_O16_F.ab1	YBR039W	ATP3		chr02(315532-315574)	43	0	no	0	0
S03052-04_L03	YBR039W	ATP3		chr02(315539-315574)	36	0	no	0	0
Y050_D15_F.ab1	YBR039W	ATP3		chr02(315539-315574)	36	0	no	0	0
Y107_J15_F.ab1	YBR039W	ATP3		chr02(315539-315574)	36	0	no	0	0
S03036-04_N10	YBR040W	FIG1		chr02(316902-316967)	66	0	no	0	0
S03036-05_E12	YBR041W	FAT1		chr02(318231-318265)	35	0	no	0	0
S03052-38_E10	YBR042C	YBR042C		chr02(321676-321610)	67	0	no	0	0
S03052-04_H07	YBR043C	QDR3		chr02(324047-323946)	102	1	no	0	0	-64/22/0.254,
S03052-48_J18	YBR045C	GIP1		chr02(330261-330091)	171	0	no	0	0
S03052-78_A04	YBR045C	GIP1		chr02(330261-330091)	171	0	no	0	0
S03052-54_B07	YBR045C	GIP1		chr02(330217-330091)	127	0	no	0	0
S03052-76_L08	YBR045C	GIP1		chr02(330213-330091)	123	0	no	0	0
S03052-11_E15	YBR045C	GIP1		chr02(330198-330091)	108	0	no	0	0
S03052-27_I17	YBR045C	GIP1		chr02(330198-330091)	108	0	no	0	0
Y003_P15_F.ab1	YBR046C	ZTA1		chr02(331533-331510)	24	0	no	0	0
Y108_N05_F.ab1	YBR046C	ZTA1		chr02(331531-331510)	22	0	no	0	0
Y066_H12_F.ab1	YBR046C	ZTA1		chr02(331527-331510)	18	0	no	0	0
S03052-46_J18	YBR047W	YBR047W		chr02(331803-331830)	28	0	no	0	0
Y011_F19_F.ab1	YBR047W	YBR047W		chr02(331822-331830)	9	0	no	0	0
Y111_L16_F.ab1	YBR048W	RPS11B		chr02(332779-332828)	50	0	no	0	0
Y034_I14_F.ab1	YBR048W	RPS11B		chr02(332785-332828)	44	0	no	0	0
Y111_L08_F.ab1	YBR048W	RPS11B		chr02(332785-332828)	44	0	no	0	0
Y045_D20_F.ab1	YBR048W	RPS11B		chr02(332792-332828)	37	0	no	0	0
Y021_F18_F.ab1	YBR048W	RPS11B		chr02(332800-332828)	29	0	no	0	0
S03052-28_F05	YBR048W	RPS11B		chr02(332801-332828)	28	0	no	0	0
Y003_A03_F.ab1	YBR048W	RPS11B		chr02(332801-332828)	28	0	no	0	0
S03052-08_C03	YBR048W	RPS11B		chr02(332807-332828)	22	0	no	0	0
Y079_N12_F.ab1	YBR048W	RPS11B		chr02(332809-332828)	20	0	no	0	0
S03052-06_H10	YBR048W	RPS11B		chr02(332814-332828)	15	0	no	0	0
S03052-48_B15	YBR048W	RPS11B		chr02(332814-332828)	15	0	no	0	0
S03052-33_A19	YBR048W	RPS11B		chr02(332819-332828)	10	0	no	0	0
S03052-71_C08	YBR049C	REB1		chr02(336906-336817)	90	0	no	0	0
Y006_M09_F.ab1	YBR050C	REG2		chr02(338325-338198)	128	2	no	21	9	-128/9/-1, -118/21/0.17,
Y038_K12_F.ab1	YBR052C	YBR052C		chr02(339421-339351)	71	0	no	0	0
S03052-03_L06	YBR052C	YBR052C		chr02(339414-339351)	64	0	no	0	0
S03052-73_M08	YBR052C	YBR052C		chr02(339411-339351)	61	0	no	0	0
Y025_N23_F.ab1	YBR052C	YBR052C		chr02(339411-339351)	61	0	no	0	0
Y061_D13_F.ab1	YBR052C	YBR052C		chr02(339411-339351)	61	0	no	0	0
Y104_O09_F.ab1	YBR052C	YBR052C		chr02(339411-339351)	61	0	no	0	0
Y051_G11_F.ab1	YBR052C	YBR052C		chr02(339404-339351)	54	0	no	0	0
Y017_A20_F.ab1	YBR052C	YBR052C		chr02(339387-339351)	37	0	no	0	0
Y065_H19_F.ab1	YBR052C	YBR052C		chr02(339387-339351)	37	0	no	0	0
S03052-48_P01	YBR053C	YBR053C		chr02(340773-340750)	24	0	no	0	0
Y031_O13_F.ab1	YBR053C	YBR053C		chr02(340773-340750)	24	0	no	0	0
Y080_F22_F.ab1	YBR053C	YBR053C		chr02(340773-340750)	24	0	no	0	0
S03052-14_N09	YBR053C	YBR053C		chr02(340765-340750)	16	0	no	0	0
Y082_J22_F.ab1	YBR053C	YBR053C		chr02(340754-340750)	5	0	no	0	0
Y096_M03_F.ab1	YBR054W	YRO2		chr02(342718-343098)	381	0	no	0	0
Y013_H04_F.ab1	YBR054W	YRO2		chr02(342746-343098)	353	0	no	0	0
S03052-46_L14	YBR054W	YRO2		chr02(342756-343098)	343	0	no	0	0
Y035_O20_F.ab1	YBR054W	YRO2		chr02(342756-343098)	343	0	no	0	0
Y021_M07_F.ab1	YBR054W	YRO2		chr02(342773-343098)	326	0	no	0	0
Y035_D13_F.ab1	YBR054W	YRO2		chr02(342773-343098)	326	0	no	0	0
Y057_L22_F.ab1	YBR054W	YRO2		chr02(342773-343098)	326	0	no	0	0
Y061_M19_F.ab1	YBR054W	YRO2		chr02(342777-343098)	322	0	no	0	0
Y098_A16_F.ab1	YBR054W	YRO2		chr02(342777-343098)	322	0	no	0	0
Y102_A21_F.ab1	YBR054W	YRO2		chr02(342777-343098)	322	0	no	0	0
Y117_I10_F.ab1	YBR054W	YRO2		chr02(342777-343098)	322	0	no	0	0
Y025_I19_F.ab1	YBR054W	YRO2		chr02(342779-343098)	320	0	no	0	0
Y027_G16_F.ab1	YBR054W	YRO2		chr02(342779-343098)	320	0	no	0	0
Y031_N16_F.ab1	YBR054W	YRO2		chr02(342779-343098)	320	0	no	0	0
Y092_N12_F.ab1	YBR054W	YRO2		chr02(342779-343098)	320	0	no	0	0
Y098_L13_F.ab1	YBR054W	YRO2		chr02(342779-343098)	320	0	no	0	0
Y085_L11_F.ab1	YBR054W	YRO2		chr02(342781-343098)	318	0	no	0	0
Y101_P09_F.ab1	YBR054W	YRO2		chr02(342782-343098)	317	0	no	0	0
Y004_M07_F.ab1	YBR054W	YRO2		chr02(342785-343098)	314	0	no	0	0
Y012_H09_F.ab1	YBR054W	YRO2		chr02(342785-343098)	314	0	no	0	0
Y015_C03_F.ab1	YBR054W	YRO2		chr02(342785-343098)	314	0	no	0	0
Y036_A14_F.ab1	YBR054W	YRO2		chr02(342785-343098)	314	0	no	0	0
Y036_B14_F.ab1	YBR054W	YRO2		chr02(342785-343098)	314	0	no	0	0
Y036_L24_F.ab1	YBR054W	YRO2		chr02(342785-343098)	314	0	no	0	0
Y037_L05_F.ab1	YBR054W	YRO2		chr02(342785-343098)	314	0	no	0	0
Y043_N24_F.ab1	YBR054W	YRO2		chr02(342785-343098)	314	0	no	0	0
Y075_M04_F.ab1	YBR054W	YRO2		chr02(342785-343098)	314	0	no	0	0
Y111_N24_F.ab1	YBR054W	YRO2		chr02(342785-343098)	314	0	no	0	0
Y044_D01_F.ab1	YBR054W	YRO2		chr02(342789-343098)	310	0	no	0	0
Y088_J14_F.ab1	YBR054W	YRO2		chr02(342789-343098)	310	0	no	0	0
Y097_C09_F.ab1	YBR054W	YRO2		chr02(342789-343098)	310	0	no	0	0
Y099_K20_F.ab1	YBR054W	YRO2		chr02(342789-343098)	310	0	no	0	0
Y104_H12_F.ab1	YBR054W	YRO2		chr02(342789-343098)	310	0	no	0	0
S03052-75_I15	YBR054W	YRO2		chr02(342996-343098)	103	0	no	0	0
S03036-22_O03	YBR056W	YBR056W		chr02(347807-347876)	70	0	no	0	0
S03052-48_N11	YBR056W	YBR056W		chr02(347807-347876)	70	0	no	0	0
S03052-20_G15	YBR056W	YBR056W		chr02(347817-347876)	60	0	no	0	0
S03052-03_J14	YBR056W	YBR056W		chr02(347836-347876)	41	0	no	0	0
S03036-05_H15	YBR056W-A	YBR056W-A		chr02(351209-351252)	44	0	no	0	0
S03052-56_N04	YBR057C	MUM2		chr02(353390-353292)	99	0	no	0	0
S03052-24_N17	YBR057C	MUM2		chr02(353369-353292)	78	0	no	0	0
S03052-57_J18	YBR057C	MUM2		chr02(353369-353292)	78	0	no	0	0
S03052-15_J04	YBR058C-A	TSC3		chr02(356640-356565)	76	0	no	0	0
S03052-72_G17	YBR058C-A	TSC3		chr02(356640-356565)	76	0	no	0	0
S03052-44_E05	YBR058C-A	TSC3		chr02(356623-356565)	59	0	no	0	0
Y103_L24_F.ab1	YBR058C-A	TSC3		chr02(356623-356565)	59	0	no	0	0
Y110_P01_F.ab1	YBR058C-A	TSC3		chr02(356623-356565)	59	0	no	0	0
Y003_F17_F.ab1	YBR058C-A	TSC3		chr02(356610-356565)	46	0	no	0	0
S03036-26_J10	YBR058C-A	TSC3		chr02(356608-356565)	44	0	no	0	0
S03052-02_I04	YBR058C-A	TSC3		chr02(356608-356565)	44	0	no	0	0
S03052-40_G01	YBR058C-A	TSC3		chr02(356608-356565)	44	0	no	0	0
Y006_I09_F.ab1	YBR058C-A	TSC3		chr02(356608-356565)	44	0	no	0	0
Y110_K08_F.ab1	YBR058C-A	TSC3		chr02(356587-356565)	23	0	no	0	0
Y016_M09_F.ab1	YBR059C	AKL1		chr02(360321-360186)	136	0	no	0	0
S03052-01_K23	YBR062C	YBR062C		chr02(366627-366599)	29	0	no	0	0
S03052-81_N22	YBR062C	YBR062C		chr02(366620-366599)	22	0	no	0	0
Y099_L24_F.ab1	YBR062C	YBR062C		chr02(366610-366599)	12	0	no	0	0
S03052-20_P03	YBR063C	YBR063C		chr02(368259-368183)	77	1	no	4	4	-61/4/0.194,
S03052-70_C04	YBR063C	YBR063C		chr02(368259-368183)	77	1	no	4	4	-61/4/0.194,
S03052-36_C01	YBR063C	YBR063C		chr02(368251-368183)	69	1	no	4	4	-61/4/0.194,
S03052-75_F19	YBR063C	YBR063C		chr02(368251-368183)	69	1	no	4	4	-61/4/0.194,
S03052-37_L12	YBR063C	YBR063C		chr02(368249-368183)	67	1	no	4	4	-61/4/0.194,
S03052-82_L08	YBR063C	YBR063C		chr02(368249-368183)	67	1	no	4	4	-61/4/0.194,
S03052-24_N12	YBR063C	YBR063C		chr02(368243-368183)	61	1	no	4	4	-61/4/-1,
S03052-79_B22	YBR063C	YBR063C		chr02(368238-368183)	56	0	no	0	0
S03052-04_C18	YBR063C	YBR063C		chr02(368236-368183)	54	0	no	0	0
S03052-58_B22	YBR063C	YBR063C		chr02(368236-368183)	54	0	no	0	0
Y002_L17_F.ab1	YBR066C	NRG2		chr02(370753-370698)	56	0	no	0	0
S03052-45_E14	YBR067C	TIP1		chr02(372969-372733)	237	1	no	16	16	-190/16/0.503,
Y003_H21_F.ab1	YBR067C	TIP1		chr02(372810-372733)	78	0	no	0	0
Y029_D23_F.ab1	YBR067C	TIP1		chr02(372810-372733)	78	0	no	0	0
Y032_G19_F.ab1	YBR067C	TIP1		chr02(372810-372733)	78	0	no	0	0
Y044_M17_F.ab1	YBR067C	TIP1		chr02(372810-372733)	78	0	no	0	0
Y083_C15_F.ab1	YBR067C	TIP1		chr02(372810-372733)	78	0	no	0	0
Y083_L06_F.ab1	YBR067C	TIP1		chr02(372810-372733)	78	0	no	0	0
Y085_I14_F.ab1	YBR067C	TIP1		chr02(372810-372733)	78	0	no	0	0
Y094_M23_F.ab1	YBR067C	TIP1		chr02(372810-372733)	78	0	no	0	0
Y096_A09_F.ab1	YBR067C	TIP1		chr02(372810-372733)	78	0	no	0	0
Y079_O18_F.ab1	YBR067C	TIP1		chr02(372797-372733)	65	0	no	0	0
Y027_F23_F.ab1	YBR067C	TIP1		chr02(372791-372733)	59	0	no	0	0
Y058_G14_F.ab1	YBR067C	TIP1		chr02(372791-372733)	59	0	no	0	0
Y078_P15_F.ab1	YBR067C	TIP1		chr02(372791-372733)	59	0	no	0	0
Y085_L08_F.ab1	YBR067C	TIP1		chr02(372791-372733)	59	0	no	0	0
Y108_P03_F.ab1	YBR067C	TIP1		chr02(372791-372733)	59	0	no	0	0
Y073_E24_F.ab1	YBR067C	TIP1		chr02(372787-372733)	55	0	no	0	0
Y081_G04_F.ab1	YBR067C	TIP1		chr02(372787-372733)	55	0	no	0	0
S03052-33_L05	YBR067C	TIP1		chr02(372783-372733)	51	0	no	0	0
Y005_D14_F.ab1	YBR067C	TIP1		chr02(372783-372733)	51	0	no	0	0
Y005_H02_F.ab1	YBR067C	TIP1		chr02(372783-372733)	51	0	no	0	0
Y005_N07_F.ab1	YBR067C	TIP1		chr02(372783-372733)	51	0	no	0	0
Y015_D16_F.ab1	YBR067C	TIP1		chr02(372783-372733)	51	0	no	0	0
Y018_H15_F.ab1	YBR067C	TIP1		chr02(372783-372733)	51	0	no	0	0
Y021_N09_F.ab1	YBR067C	TIP1		chr02(372783-372733)	51	0	no	0	0
Y024_O08_F.ab1	YBR067C	TIP1		chr02(372783-372733)	51	0	no	0	0
Y032_K16_F.ab1	YBR067C	TIP1		chr02(372783-372733)	51	0	no	0	0
Y036_F20_F.ab1	YBR067C	TIP1		chr02(372783-372733)	51	0	no	0	0
Y037_B07_F.ab1	YBR067C	TIP1		chr02(372783-372733)	51	0	no	0	0
Y037_E10_F.ab1	YBR067C	TIP1		chr02(372783-372733)	51	0	no	0	0
Y038_F01_F.ab1	YBR067C	TIP1		chr02(372783-372733)	51	0	no	0	0
Y042_D11_F.ab1	YBR067C	TIP1		chr02(372783-372733)	51	0	no	0	0
Y044_G15_F.ab1	YBR067C	TIP1		chr02(372783-372733)	51	0	no	0	0
Y044_M10_F.ab1	YBR067C	TIP1		chr02(372783-372733)	51	0	no	0	0
Y044_N04_F.ab1	YBR067C	TIP1		chr02(372783-372733)	51	0	no	0	0
Y044_N14_F.ab1	YBR067C	TIP1		chr02(372783-372733)	51	0	no	0	0
Y045_N19_F.ab1	YBR067C	TIP1		chr02(372783-372733)	51	0	no	0	0
Y046_H04_F.ab1	YBR067C	TIP1		chr02(372783-372733)	51	0	no	0	0
Y047_C18_F.ab1	YBR067C	TIP1		chr02(372783-372733)	51	0	no	0	0
Y048_I02_F.ab1	YBR067C	TIP1		chr02(372783-372733)	51	0	no	0	0
Y054_O14_F.ab1	YBR067C	TIP1		chr02(372783-372733)	51	0	no	0	0
Y058_P13_F.ab1	YBR067C	TIP1		chr02(372783-372733)	51	0	no	0	0
Y063_I20_F.ab1	YBR067C	TIP1		chr02(372783-372733)	51	0	no	0	0
Y066_G11_F.ab1	YBR067C	TIP1		chr02(372783-372733)	51	0	no	0	0
Y070_E17_F.ab1	YBR067C	TIP1		chr02(372783-372733)	51	0	no	0	0
Y070_M17_F.ab1	YBR067C	TIP1		chr02(372783-372733)	51	0	no	0	0
Y074_G09_F.ab1	YBR067C	TIP1		chr02(372783-372733)	51	0	no	0	0
Y077_J22_F.ab1	YBR067C	TIP1		chr02(372783-372733)	51	0	no	0	0
Y079_O11_F.ab1	YBR067C	TIP1		chr02(372783-372733)	51	0	no	0	0
Y080_B03_F.ab1	YBR067C	TIP1		chr02(372783-372733)	51	0	no	0	0
Y080_I21_F.ab1	YBR067C	TIP1		chr02(372783-372733)	51	0	no	0	0
Y080_M21_F.ab1	YBR067C	TIP1		chr02(372783-372733)	51	0	no	0	0
Y091_D17_F.ab1	YBR067C	TIP1		chr02(372783-372733)	51	0	no	0	0
Y092_F23_F.ab1	YBR067C	TIP1		chr02(372783-372733)	51	0	no	0	0
Y098_E05_F.ab1	YBR067C	TIP1		chr02(372783-372733)	51	0	no	0	0
Y099_P01_F.ab1	YBR067C	TIP1		chr02(372783-372733)	51	0	no	0	0
Y101_F03_F.ab1	YBR067C	TIP1		chr02(372783-372733)	51	0	no	0	0
Y103_N08_F.ab1	YBR067C	TIP1		chr02(372783-372733)	51	0	no	0	0
Y104_F01_F.ab1	YBR067C	TIP1		chr02(372783-372733)	51	0	no	0	0
Y105_K14_F.ab1	YBR067C	TIP1		chr02(372783-372733)	51	0	no	0	0
Y106_M08_F.ab1	YBR067C	TIP1		chr02(372783-372733)	51	0	no	0	0
Y109_F04_F.ab1	YBR067C	TIP1		chr02(372783-372733)	51	0	no	0	0
Y112_B12_F.ab1	YBR067C	TIP1		chr02(372783-372733)	51	0	no	0	0
Y112_L14_F.ab1	YBR067C	TIP1		chr02(372783-372733)	51	0	no	0	0
Y114_K19_F.ab1	YBR067C	TIP1		chr02(372783-372733)	51	0	no	0	0
Y116_H14_F.ab1	YBR067C	TIP1		chr02(372783-372733)	51	0	no	0	0
Y116_O14_F.ab1	YBR067C	TIP1		chr02(372783-372733)	51	0	no	0	0
Y117_D05_F.ab1	YBR067C	TIP1		chr02(372783-372733)	51	0	no	0	0
Y010_L12_F.ab1	YBR067C	TIP1		chr02(372780-372733)	48	0	no	0	0
Y048_I15_F.ab1	YBR067C	TIP1		chr02(372780-372733)	48	0	no	0	0
Y063_M09_F.ab1	YBR067C	TIP1		chr02(372780-372733)	48	0	no	0	0
Y047_G22_F.ab1	YBR067C	TIP1		chr02(372774-372733)	42	0	no	0	0
Y112_G15_F.ab1	YBR067C	TIP1		chr02(372774-372733)	42	0	no	0	0
Y003_B09_F.ab1	YBR067C	TIP1		chr02(372770-372733)	38	0	no	0	0
Y064_E23_F.ab1	YBR067C	TIP1		chr02(372770-372733)	38	0	no	0	0
Y070_E15_F.ab1	YBR067C	TIP1		chr02(372770-372733)	38	0	no	0	0
Y113_K02_F.ab1	YBR067C	TIP1		chr02(372770-372733)	38	0	no	0	0
Y054_M14_F.ab1	YBR067C	TIP1		chr02(372767-372733)	35	0	no	0	0
Y053_F14_F.ab1	YBR067C	TIP1		chr02(372755-372733)	23	0	no	0	0
Y041_K06_F.ab1	YBR067C	TIP1		chr02(372754-372733)	22	0	no	0	0
S03036-21_G05	YBR068C	BAP2		chr02(376033-375688)	346	7	no	43	4	-341/15/-1, -319/11/0.534, -306/26/0.24, -227/4/0.246, -213/19/0.426, -157/43/0.156, -111/12/0.375,
S03052-11_N18	YBR068C	BAP2		chr02(375866-375688)	179	3	no	43	5	-171/5/0.345, -157/43/0.156, -111/12/0.375,
Y034_I17_F.ab1	YBR068C	BAP2		chr02(375764-375688)	77	0	no	0	0
Y070_F03_F.ab1	YBR068C	BAP2		chr02(375760-375688)	73	0	no	0	0
Y097_M06_F.ab1	YBR068C	BAP2		chr02(375760-375688)	73	0	no	0	0
S03052-80_C10	YBR068C	BAP2		chr02(375749-375688)	62	0	no	0	0
Y051_C12_F.ab1	YBR068C	BAP2		chr02(375729-375688)	42	0	no	0	0
Y042_J21_F.ab1	YBR068C	BAP2		chr02(375721-375688)	34	0	no	0	0
S03052-04_B11	YBR069C	TAT1		chr02(378535-378431)	105	0	no	0	0
S03052-04_D12	YBR069C	TAT1		chr02(378535-378431)	105	0	no	0	0
Y005_J06_F.ab1	YBR069C	TAT1		chr02(378535-378431)	105	0	no	0	0
S03052-49_I05	YBR069C	TAT1		chr02(378492-378431)	62	0	no	0	0
S03052-49_C24	YBR070C	ALG14		chr02(379990-379932)	59	0	no	0	0
S03052-23_K09	YBR071W	YBR071W		chr02(380165-380407)	243	1	no	11	11	-232/11/0.498,
S03052-77_I21	YBR071W	YBR071W		chr02(380237-380407)	171	0	no	0	0
S03036-18_J05	YBR071W	YBR071W		chr02(380254-380407)	154	0	no	0	0
S03052-41_B16	YBR072W	HSP26		chr02(381353-382026)	674	8	no	33	4	-617/4/0.159, -561/14/0.355, -538/22/0.233, -401/33/0.204, -340/32/0.26, -243/19/0.283, -230/10/0.267, -214/19/0.165,
S03052-29_C15	YBR072W	HSP26		chr02(381896-382026)	131	0	no	0	0
Y092_O24_F.ab1	YBR072W	HSP26		chr02(381947-382026)	80	0	no	0	0
S03052-04_K22	YBR072W	HSP26		chr02(381950-382026)	77	0	no	0	0
Y001_A14_F.ab1	YBR072W	HSP26		chr02(381950-382026)	77	0	no	0	0
Y050_M23_F.ab1	YBR072W	HSP26		chr02(381952-382026)	75	0	no	0	0
S03052-02_F07	YBR072W	HSP26		chr02(381953-382026)	74	0	no	0	0
S03052-50_D09	YBR072W	HSP26		chr02(381953-382026)	74	0	no	0	0
Y001_N22_F.ab1	YBR072W	HSP26		chr02(381953-382026)	74	0	no	0	0
Y002_E03_F.ab1	YBR072W	HSP26		chr02(381953-382026)	74	0	no	0	0
Y003_B11_F.ab1	YBR072W	HSP26		chr02(381953-382026)	74	0	no	0	0
Y003_E14_F.ab1	YBR072W	HSP26		chr02(381953-382026)	74	0	no	0	0
Y003_F04_F.ab1	YBR072W	HSP26		chr02(381953-382026)	74	0	no	0	0
Y003_J07_F.ab1	YBR072W	HSP26		chr02(381953-382026)	74	0	no	0	0
Y004_F14_F.ab1	YBR072W	HSP26		chr02(381953-382026)	74	0	no	0	0
Y005_J09_F.ab1	YBR072W	HSP26		chr02(381953-382026)	74	0	no	0	0
Y006_D17_F.ab1	YBR072W	HSP26		chr02(381953-382026)	74	0	no	0	0
Y006_J20_F.ab1	YBR072W	HSP26		chr02(381953-382026)	74	0	no	0	0
Y008_G03_F.ab1	YBR072W	HSP26		chr02(381953-382026)	74	0	no	0	0
Y011_K19_F.ab1	YBR072W	HSP26		chr02(381953-382026)	74	0	no	0	0
Y012_B20_F.ab1	YBR072W	HSP26		chr02(381953-382026)	74	0	no	0	0
Y012_J07_F.ab1	YBR072W	HSP26		chr02(381953-382026)	74	0	no	0	0
Y012_J13_F.ab1	YBR072W	HSP26		chr02(381953-382026)	74	0	no	0	0
Y013_A19_F.ab1	YBR072W	HSP26		chr02(381953-382026)	74	0	no	0	0
Y013_B05_F.ab1	YBR072W	HSP26		chr02(381953-382026)	74	0	no	0	0
Y013_E24_F.ab1	YBR072W	HSP26		chr02(381953-382026)	74	0	no	0	0
Y013_K16_F.ab1	YBR072W	HSP26		chr02(381953-382026)	74	0	no	0	0
Y013_L24_F.ab1	YBR072W	HSP26		chr02(381953-382026)	74	0	no	0	0
Y013_M05_F.ab1	YBR072W	HSP26		chr02(381953-382026)	74	0	no	0	0
Y015_B15_F.ab1	YBR072W	HSP26		chr02(381953-382026)	74	0	no	0	0
Y015_N09_F.ab1	YBR072W	HSP26		chr02(381953-382026)	74	0	no	0	0
Y017_F03_F.ab1	YBR072W	HSP26		chr02(381953-382026)	74	0	no	0	0
Y020_F10_F.ab1	YBR072W	HSP26		chr02(381953-382026)	74	0	no	0	0
Y020_H18_F.ab1	YBR072W	HSP26		chr02(381953-382026)	74	0	no	0	0
Y021_B23_F.ab1	YBR072W	HSP26		chr02(381953-382026)	74	0	no	0	0
Y021_N21_F.ab1	YBR072W	HSP26		chr02(381953-382026)	74	0	no	0	0
Y022_A15_F.ab1	YBR072W	HSP26		chr02(381953-382026)	74	0	no	0	0
Y022_D04_F.ab1	YBR072W	HSP26		chr02(381953-382026)	74	0	no	0	0
Y022_I08_F.ab1	YBR072W	HSP26		chr02(381953-382026)	74	0	no	0	0
Y022_N02_F.ab1	YBR072W	HSP26		chr02(381953-382026)	74	0	no	0	0
Y024_F08_F.ab1	YBR072W	HSP26		chr02(381953-382026)	74	0	no	0	0
Y024_I21_F.ab1	YBR072W	HSP26		chr02(381953-382026)	74	0	no	0	0
Y024_K05_F.ab1	YBR072W	HSP26		chr02(381953-382026)	74	0	no	0	0
Y024_L04_F.ab1	YBR072W	HSP26		chr02(381953-382026)	74	0	no	0	0
Y025_A15_F.ab1	YBR072W	HSP26		chr02(381953-382026)	74	0	no	0	0
Y029_K17_F.ab1	YBR072W	HSP26		chr02(381953-382026)	74	0	no	0	0
Y030_F20_F.ab1	YBR072W	HSP26		chr02(381953-382026)	74	0	no	0	0
Y030_K17_F.ab1	YBR072W	HSP26		chr02(381953-382026)	74	0	no	0	0
Y030_P02_F.ab1	YBR072W	HSP26		chr02(381953-382026)	74	0	no	0	0
Y031_A03_F.ab1	YBR072W	HSP26		chr02(381953-382026)	74	0	no	0	0
Y031_O02_F.ab1	YBR072W	HSP26		chr02(381953-382026)	74	0	no	0	0
Y034_K01_F.ab1	YBR072W	HSP26		chr02(381953-382026)	74	0	no	0	0
Y037_E12_F.ab1	YBR072W	HSP26		chr02(381953-382026)	74	0	no	0	0
Y039_M15_F.ab1	YBR072W	HSP26		chr02(381953-382026)	74	0	no	0	0
Y040_E08_F.ab1	YBR072W	HSP26		chr02(381953-382026)	74	0	no	0	0
Y041_M14_F.ab1	YBR072W	HSP26		chr02(381953-382026)	74	0	no	0	0
Y042_F24_F.ab1	YBR072W	HSP26		chr02(381953-382026)	74	0	no	0	0
Y042_L21_F.ab1	YBR072W	HSP26		chr02(381953-382026)	74	0	no	0	0
Y043_M11_F.ab1	YBR072W	HSP26		chr02(381953-382026)	74	0	no	0	0
Y043_M17_F.ab1	YBR072W	HSP26		chr02(381953-382026)	74	0	no	0	0
Y044_H11_F.ab1	YBR072W	HSP26		chr02(381953-382026)	74	0	no	0	0
Y044_M08_F.ab1	YBR072W	HSP26		chr02(381953-382026)	74	0	no	0	0
Y045_C16_F.ab1	YBR072W	HSP26		chr02(381953-382026)	74	0	no	0	0
Y045_E07_F.ab1	YBR072W	HSP26		chr02(381953-382026)	74	0	no	0	0
Y045_M16_F.ab1	YBR072W	HSP26		chr02(381953-382026)	74	0	no	0	0
Y046_F07_F.ab1	YBR072W	HSP26		chr02(381953-382026)	74	0	no	0	0
Y046_M04_F.ab1	YBR072W	HSP26		chr02(381953-382026)	74	0	no	0	0
Y047_H08_F.ab1	YBR072W	HSP26		chr02(381953-382026)	74	0	no	0	0
Y048_J18_F.ab1	YBR072W	HSP26		chr02(381953-382026)	74	0	no	0	0
Y048_P14_F.ab1	YBR072W	HSP26		chr02(381953-382026)	74	0	no	0	0
Y050_H19_F.ab1	YBR072W	HSP26		chr02(381953-382026)	74	0	no	0	0
Y056_E20_F.ab1	YBR072W	HSP26		chr02(381953-382026)	74	0	no	0	0
Y057_J24_F.ab1	YBR072W	HSP26		chr02(381953-382026)	74	0	no	0	0
Y057_N20_F.ab1	YBR072W	HSP26		chr02(381953-382026)	74	0	no	0	0
Y057_P23_F.ab1	YBR072W	HSP26		chr02(381953-382026)	74	0	no	0	0
Y058_B10_F.ab1	YBR072W	HSP26		chr02(381953-382026)	74	0	no	0	0
Y060_B12_F.ab1	YBR072W	HSP26		chr02(381953-382026)	74	0	no	0	0
Y060_D16_F.ab1	YBR072W	HSP26		chr02(381953-382026)	74	0	no	0	0
Y061_J13_F.ab1	YBR072W	HSP26		chr02(381953-382026)	74	0	no	0	0
Y061_O09_F.ab1	YBR072W	HSP26		chr02(381953-382026)	74	0	no	0	0
Y062_D20_F.ab1	YBR072W	HSP26		chr02(381953-382026)	74	0	no	0	0
Y062_I07_F.ab1	YBR072W	HSP26		chr02(381953-382026)	74	0	no	0	0
Y062_I08_F.ab1	YBR072W	HSP26		chr02(381953-382026)	74	0	no	0	0
Y062_O03_F.ab1	YBR072W	HSP26		chr02(381953-382026)	74	0	no	0	0
Y063_M19_F.ab1	YBR072W	HSP26		chr02(381953-382026)	74	0	no	0	0
Y064_I20_F.ab1	YBR072W	HSP26		chr02(381953-382026)	74	0	no	0	0
Y064_K08_F.ab1	YBR072W	HSP26		chr02(381953-382026)	74	0	no	0	0
Y064_L08_F.ab1	YBR072W	HSP26		chr02(381953-382026)	74	0	no	0	0
Y065_F08_F.ab1	YBR072W	HSP26		chr02(381953-382026)	74	0	no	0	0
Y067_G22_F.ab1	YBR072W	HSP26		chr02(381953-382026)	74	0	no	0	0
Y068_H17_F.ab1	YBR072W	HSP26		chr02(381953-382026)	74	0	no	0	0
Y069_C18_F.ab1	YBR072W	HSP26		chr02(381953-382026)	74	0	no	0	0
Y070_P07_F.ab1	YBR072W	HSP26		chr02(381953-382026)	74	0	no	0	0
Y071_O12_F.ab1	YBR072W	HSP26		chr02(381953-382026)	74	0	no	0	0
Y073_F04_F.ab1	YBR072W	HSP26		chr02(381953-382026)	74	0	no	0	0
Y073_I20_F.ab1	YBR072W	HSP26		chr02(381953-382026)	74	0	no	0	0
Y074_L09_F.ab1	YBR072W	HSP26		chr02(381953-382026)	74	0	no	0	0
Y075_B06_F.ab1	YBR072W	HSP26		chr02(381953-382026)	74	0	no	0	0
Y077_N24_F.ab1	YBR072W	HSP26		chr02(381953-382026)	74	0	no	0	0
Y078_A23_F.ab1	YBR072W	HSP26		chr02(381953-382026)	74	0	no	0	0
Y079_D03_F.ab1	YBR072W	HSP26		chr02(381953-382026)	74	0	no	0	0
Y080_K21_F.ab1	YBR072W	HSP26		chr02(381953-382026)	74	0	no	0	0
Y081_E12_F.ab1	YBR072W	HSP26		chr02(381953-382026)	74	0	no	0	0
Y081_F13_F.ab1	YBR072W	HSP26		chr02(381953-382026)	74	0	no	0	0
Y081_G07_F.ab1	YBR072W	HSP26		chr02(381953-382026)	74	0	no	0	0
Y082_A06_F.ab1	YBR072W	HSP26		chr02(381953-382026)	74	0	no	0	0
Y083_G11_F.ab1	YBR072W	HSP26		chr02(381953-382026)	74	0	no	0	0
Y085_M05_F.ab1	YBR072W	HSP26		chr02(381953-382026)	74	0	no	0	0
Y086_G02_F.ab1	YBR072W	HSP26		chr02(381953-382026)	74	0	no	0	0
Y086_M07_F.ab1	YBR072W	HSP26		chr02(381953-382026)	74	0	no	0	0
Y087_P24_F.ab1	YBR072W	HSP26		chr02(381953-382026)	74	0	no	0	0
Y088_E07_F.ab1	YBR072W	HSP26		chr02(381953-382026)	74	0	no	0	0
Y088_I05_F.ab1	YBR072W	HSP26		chr02(381953-382026)	74	0	no	0	0
Y088_L04_F.ab1	YBR072W	HSP26		chr02(381953-382026)	74	0	no	0	0
Y089_P15_F.ab1	YBR072W	HSP26		chr02(381953-382026)	74	0	no	0	0
Y090_I06_F.ab1	YBR072W	HSP26		chr02(381953-382026)	74	0	no	0	0
Y090_O20_F.ab1	YBR072W	HSP26		chr02(381953-382026)	74	0	no	0	0
Y094_A12_F.ab1	YBR072W	HSP26		chr02(381953-382026)	74	0	no	0	0
Y095_D19_F.ab1	YBR072W	HSP26		chr02(381953-382026)	74	0	no	0	0
Y095_J18_F.ab1	YBR072W	HSP26		chr02(381953-382026)	74	0	no	0	0
Y096_A02_F.ab1	YBR072W	HSP26		chr02(381953-382026)	74	0	no	0	0
Y097_C10_F.ab1	YBR072W	HSP26		chr02(381953-382026)	74	0	no	0	0
Y097_I07_F.ab1	YBR072W	HSP26		chr02(381953-382026)	74	0	no	0	0
Y098_B18_F.ab1	YBR072W	HSP26		chr02(381953-382026)	74	0	no	0	0
Y099_A11_F.ab1	YBR072W	HSP26		chr02(381953-382026)	74	0	no	0	0
Y099_D11_F.ab1	YBR072W	HSP26		chr02(381953-382026)	74	0	no	0	0
Y099_I14_F.ab1	YBR072W	HSP26		chr02(381953-382026)	74	0	no	0	0
Y099_M05_F.ab1	YBR072W	HSP26		chr02(381953-382026)	74	0	no	0	0
Y099_N12_F.ab1	YBR072W	HSP26		chr02(381953-382026)	74	0	no	0	0
Y099_N17_F.ab1	YBR072W	HSP26		chr02(381953-382026)	74	0	no	0	0
Y100_J19_F.ab1	YBR072W	HSP26		chr02(381953-382026)	74	0	no	0	0
Y101_G02_F.ab1	YBR072W	HSP26		chr02(381953-382026)	74	0	no	0	0
Y101_P13_F.ab1	YBR072W	HSP26		chr02(381953-382026)	74	0	no	0	0
Y102_G24_F.ab1	YBR072W	HSP26		chr02(381953-382026)	74	0	no	0	0
Y102_H04_F.ab1	YBR072W	HSP26		chr02(381953-382026)	74	0	no	0	0
Y103_C11_F.ab1	YBR072W	HSP26		chr02(381953-382026)	74	0	no	0	0
Y103_K18_F.ab1	YBR072W	HSP26		chr02(381953-382026)	74	0	no	0	0
Y103_P14_F.ab1	YBR072W	HSP26		chr02(381953-382026)	74	0	no	0	0
Y105_G01_F.ab1	YBR072W	HSP26		chr02(381953-382026)	74	0	no	0	0
Y106_F09_F.ab1	YBR072W	HSP26		chr02(381953-382026)	74	0	no	0	0
Y108_M19_F.ab1	YBR072W	HSP26		chr02(381953-382026)	74	0	no	0	0
Y110_E12_F.ab1	YBR072W	HSP26		chr02(381953-382026)	74	0	no	0	0
Y111_L21_F.ab1	YBR072W	HSP26		chr02(381953-382026)	74	0	no	0	0
Y112_P19_F.ab1	YBR072W	HSP26		chr02(381953-382026)	74	0	no	0	0
Y113_C21_F.ab1	YBR072W	HSP26		chr02(381953-382026)	74	0	no	0	0
Y113_N17_F.ab1	YBR072W	HSP26		chr02(381953-382026)	74	0	no	0	0
Y114_G21_F.ab1	YBR072W	HSP26		chr02(381953-382026)	74	0	no	0	0
Y115_A15_F.ab1	YBR072W	HSP26		chr02(381953-382026)	74	0	no	0	0
Y115_P23_F.ab1	YBR072W	HSP26		chr02(381953-382026)	74	0	no	0	0
Y116_F02_F.ab1	YBR072W	HSP26		chr02(381953-382026)	74	0	no	0	0
Y116_J21_F.ab1	YBR072W	HSP26		chr02(381953-382026)	74	0	no	0	0
Y117_C18_F.ab1	YBR072W	HSP26		chr02(381953-382026)	74	0	no	0	0
Y117_D18_F.ab1	YBR072W	HSP26		chr02(381953-382026)	74	0	no	0	0
Y017_J05_F.ab1	YBR072W	HSP26		chr02(381956-382026)	71	0	no	0	0
Y116_F21_F.ab1	YBR072W	HSP26		chr02(381956-382026)	71	0	no	0	0
Y056_O09_F.ab1	YBR072W	HSP26		chr02(381965-382026)	62	0	no	0	0
Y098_H20_F.ab1	YBR072W	HSP26		chr02(381965-382026)	62	0	no	0	0
Y097_E03_F.ab1	YBR072W	HSP26		chr02(381967-382026)	60	0	no	0	0
Y028_M20_F.ab1	YBR072W	HSP26		chr02(381970-382026)	57	0	no	0	0
Y083_D01_F.ab1	YBR072W	HSP26		chr02(381990-382026)	37	0	no	0	0
Y076_N09_F.ab1	YBR074W	YBR074W		chr02(386258-386280)	23	0	no	0	0
S03052-26_I08	YBR076W	ECM8		chr02(390094-390368)	275	3	no	21	20	-148/50/0.325, -141/20/0.375, -75/21/0.343,
S03052-54_O10	YBR076W	ECM8		chr02(390096-390368)	273	3	no	21	20	-148/50/0.325, -141/20/0.375, -75/21/0.343,
S03052-74_I13	YBR076W	ECM8		chr02(390096-390368)	273	3	no	21	20	-148/50/0.325, -141/20/0.375, -75/21/0.343,
S03052-26_I12	YBR076W	ECM8		chr02(390104-390368)	265	3	no	21	20	-148/50/0.325, -141/20/0.375, -75/21/0.343,
S03052-04_O15	YBR076W	ECM8		chr02(390119-390368)	250	3	no	21	20	-148/50/0.325, -141/20/0.375, -75/21/0.343,
S03036-02_A19	YBR076W	ECM8		chr02(390128-390368)	241	3	no	21	20	-148/50/0.325, -141/20/0.375, -75/21/0.343,
S03052-13_N01	YBR076W	ECM8		chr02(390155-390368)	214	3	no	21	20	-148/50/0.325, -141/20/0.375, -75/21/0.343,
S03052-22_A18	YBR076W	ECM8		chr02(390155-390368)	214	3	no	21	20	-148/50/0.325, -141/20/0.375, -75/21/0.343,
S03052-52_E16	YBR076W	ECM8		chr02(390155-390368)	214	3	no	21	20	-148/50/0.325, -141/20/0.375, -75/21/0.343,
S03052-03_B12	YBR076W	ECM8		chr02(390167-390368)	202	3	no	21	20	-148/50/0.325, -141/20/0.375, -75/21/0.343,
S03052-41_F10	YBR076W	ECM8		chr02(390167-390368)	202	3	no	21	20	-148/50/0.325, -141/20/0.375, -75/21/0.343,
S03052-42_M13	YBR076W	ECM8		chr02(390167-390368)	202	3	no	21	20	-148/50/0.325, -141/20/0.375, -75/21/0.343,
S03052-23_K01	YBR077C	SLM4		chr02(392352-392288)	65	0	no	0	0
Y036_C15_F.ab1	YBR077C	SLM4		chr02(392333-392288)	46	0	no	0	0
Y055_I19_F.ab1	YBR077C	SLM4		chr02(392330-392288)	43	0	no	0	0
Y034_C16_F.ab1	YBR077C	SLM4		chr02(392323-392288)	36	0	no	0	0
S03052-05_C16	YBR077C	SLM4		chr02(392317-392288)	30	0	no	0	0
S03052-09_H12	YBR078W	ECM33		chr02(392934-393117)	184	0	no	0	0
S03052-08_O16	YBR078W	ECM33		chr02(392942-393117)	176	0	no	0	0
S03052-30_O09	YBR078W	ECM33		chr02(392942-393117)	176	0	no	0	0
S03052-55_J14	YBR078W	ECM33		chr02(392942-393117)	176	0	no	0	0
S03052-72_G02	YBR078W	ECM33		chr02(392942-393117)	176	0	no	0	0
S03052-79_C02	YBR078W	ECM33		chr02(392942-393117)	176	0	no	0	0
S03052-86_H14	YBR078W	ECM33		chr02(392942-393117)	176	0	no	0	0
S03052-11_K10	YBR080C	SEC18		chr02(400913-400885)	29	0	no	0	0
Y113_A13_F.ab1	YBR080C	SEC18		chr02(400910-400885)	26	0	no	0	0
Y093_D07_F.ab1	YBR082C	UBC4		chr02(407269-407164)	106	0	no	0	0
S03052-71_I07	YBR082C	UBC4		chr02(407240-407164)	77	0	no	0	0
Y038_A01_F.ab1	YBR082C	UBC4		chr02(407228-407164)	65	0	no	0	0
Y045_J09_F.ab1	YBR082C	UBC4		chr02(407228-407164)	65	0	no	0	0
Y101_L03_F.ab1	YBR082C	UBC4		chr02(407228-407164)	65	0	no	0	0
Y040_L04_F.ab1	YBR082C	UBC4		chr02(407225-407164)	62	0	no	0	0
S03052-40_I02	YBR082C	UBC4		chr02(407222-407164)	59	0	no	0	0
Y055_M18_F.ab1	YBR082C	UBC4		chr02(407202-407164)	39	0	no	0	0
S03052-16_G06	YBR084C-A	RPL19A		chr02(415288-415256)	33	0	no	0	0
Y096_O09_F.ab1	YBR084C-A	RPL19A		chr02(415288-415256)	33	0	no	0	0
S03052-02_B07	YBR084C-A	RPL19A		chr02(415278-415256)	23	0	no	0	0
S03052-05_M12	YBR084C-A	RPL19A		chr02(415278-415256)	23	0	no	0	0
S03052-73_B18	YBR084C-A	RPL19A		chr02(415278-415256)	23	0	no	0	0
Y015_N23_F.ab1	YBR084C-A	RPL19A		chr02(415278-415256)	23	0	no	0	0
Y024_B02_F.ab1	YBR084C-A	RPL19A		chr02(415278-415256)	23	0	no	0	0
Y027_G13_F.ab1	YBR084C-A	RPL19A		chr02(415278-415256)	23	0	no	0	0
Y041_E05_F.ab1	YBR084C-A	RPL19A		chr02(415278-415256)	23	0	no	0	0
Y041_J20_F.ab1	YBR084C-A	RPL19A		chr02(415278-415256)	23	0	no	0	0
Y044_P19_F.ab1	YBR084C-A	RPL19A		chr02(415278-415256)	23	0	no	0	0
Y057_I19_F.ab1	YBR084C-A	RPL19A		chr02(415278-415256)	23	0	no	0	0
Y080_D20_F.ab1	YBR084C-A	RPL19A		chr02(415278-415256)	23	0	no	0	0
Y080_K10_F.ab1	YBR084C-A	RPL19A		chr02(415278-415256)	23	0	no	0	0
Y085_J17_F.ab1	YBR084C-A	RPL19A		chr02(415278-415256)	23	0	no	0	0
Y088_N04_F.ab1	YBR084C-A	RPL19A		chr02(415278-415256)	23	0	no	0	0
Y003_I13_F.ab1	YBR084C-A	RPL19A		chr02(415274-415256)	19	0	no	0	0
Y063_I05_F.ab1	YBR084C-A	RPL19A		chr02(415274-415256)	19	0	no	0	0
Y064_L02_F.ab1	YBR084C-A	RPL19A		chr02(415274-415256)	19	0	no	0	0
S03052-07_D17	YBR084W	MIS1		chr02(411010-411047)	38	0	no	0	0
S03052-72_C19	YBR085C-A	YBR085C-A		chr02(419321-419159)	163	0	no	0	0
S03052-03_F01	YBR085C-A	YBR085C-A		chr02(419249-419159)	91	0	no	0	0
S03052-15_H12	YBR085C-A	YBR085C-A		chr02(419249-419159)	91	0	no	0	0
S03052-20_J15	YBR085C-A	YBR085C-A		chr02(419249-419159)	91	0	no	0	0
S03052-27_B21	YBR085C-A	YBR085C-A		chr02(419249-419159)	91	0	no	0	0
S03052-36_F21	YBR085C-A	YBR085C-A		chr02(419249-419159)	91	0	no	0	0
S03052-43_C24	YBR085C-A	YBR085C-A		chr02(419249-419159)	91	0	no	0	0
S03052-52_G10	YBR085C-A	YBR085C-A		chr02(419249-419159)	91	0	no	0	0
S03052-72_F24	YBR085C-A	YBR085C-A		chr02(419249-419159)	91	0	no	0	0
S03036-01_N20	YBR085C-A	YBR085C-A		chr02(419222-419159)	64	0	no	0	0
S03036-03_O05	YBR085C-A	YBR085C-A		chr02(419222-419159)	64	0	no	0	0
S03036-04_A05	YBR085C-A	YBR085C-A		chr02(419222-419159)	64	0	no	0	0
S03052-07_C24	YBR085C-A	YBR085C-A		chr02(419222-419159)	64	0	no	0	0
S03052-15_B01	YBR085C-A	YBR085C-A		chr02(419222-419159)	64	0	no	0	0
S03052-21_N10	YBR085C-A	YBR085C-A		chr02(419222-419159)	64	0	no	0	0
S03052-39_E06	YBR085C-A	YBR085C-A		chr02(419222-419159)	64	0	no	0	0
S03052-41_N14	YBR085C-A	YBR085C-A		chr02(419222-419159)	64	0	no	0	0
S03052-79_I11	YBR085C-A	YBR085C-A		chr02(419222-419159)	64	0	no	0	0
Y004_B09_F.ab1	YBR085C-A	YBR085C-A		chr02(419222-419159)	64	0	no	0	0
Y032_J05_F.ab1	YBR085C-A	YBR085C-A		chr02(419222-419159)	64	0	no	0	0
Y057_M01_F.ab1	YBR085C-A	YBR085C-A		chr02(419222-419159)	64	0	no	0	0
Y063_H05_F.ab1	YBR085C-A	YBR085C-A		chr02(419222-419159)	64	0	no	0	0
Y069_H06_F.ab1	YBR085C-A	YBR085C-A		chr02(419222-419159)	64	0	no	0	0
Y090_M06_F.ab1	YBR085C-A	YBR085C-A		chr02(419222-419159)	64	0	no	0	0
S03052-48_F11	YBR085C-A	YBR085C-A		chr02(419219-419159)	61	0	no	0	0
S03052-51_A10	YBR085C-A	YBR085C-A		chr02(419219-419159)	61	0	no	0	0
S03052-76_H12	YBR085C-A	YBR085C-A		chr02(419219-419159)	61	0	no	0	0
Y005_P01_F.ab1	YBR085C-A	YBR085C-A		chr02(419219-419159)	61	0	no	0	0
Y013_F21_F.ab1	YBR085C-A	YBR085C-A		chr02(419219-419159)	61	0	no	0	0
Y083_H20_F.ab1	YBR085C-A	YBR085C-A		chr02(419219-419159)	61	0	no	0	0
Y111_L03_F.ab1	YBR085C-A	YBR085C-A		chr02(419219-419159)	61	0	no	0	0
S03052-33_L08	YBR085C-A	YBR085C-A		chr02(419210-419159)	52	0	no	0	0
S03052-57_C24	YBR085C-A	YBR085C-A		chr02(419210-419159)	52	0	no	0	0
S03052-66_N04	YBR085C-A	YBR085C-A		chr02(419210-419159)	52	0	no	0	0
Y040_I24_F.ab1	YBR085C-A	YBR085C-A		chr02(419210-419159)	52	0	no	0	0
Y051_E10_F.ab1	YBR085C-A	YBR085C-A		chr02(419210-419159)	52	0	no	0	0
Y070_F22_F.ab1	YBR085C-A	YBR085C-A		chr02(419210-419159)	52	0	no	0	0
Y071_O05_F.ab1	YBR085C-A	YBR085C-A		chr02(419210-419159)	52	0	no	0	0
Y103_H02_F.ab1	YBR085C-A	YBR085C-A		chr02(419210-419159)	52	0	no	0	0
S03052-18_G18	YBR085C-A	YBR085C-A		chr02(419203-419159)	45	0	no	0	0
Y015_M19_F.ab1	YBR085C-A	YBR085C-A		chr02(419203-419159)	45	0	no	0	0
S03052-01_O08	YBR085C-A	YBR085C-A		chr02(419202-419159)	44	0	no	0	0
Y015_N16_F.ab1	YBR085C-A	YBR085C-A		chr02(419202-419159)	44	0	no	0	0
Y045_J20_F.ab1	YBR085C-A	YBR085C-A		chr02(419202-419159)	44	0	no	0	0
Y065_N07_F.ab1	YBR085C-A	YBR085C-A		chr02(419202-419159)	44	0	no	0	0
S03052-41_L22	YBR085C-A	YBR085C-A		chr02(419197-419159)	39	0	no	0	0
Y102_D09_F.ab1	YBR085C-A	YBR085C-A		chr02(419195-419159)	37	0	no	0	0
S03052-03_G07	YBR085C-A	YBR085C-A		chr02(419190-419159)	32	0	no	0	0
Y051_K09_F.ab1	YBR085C-A	YBR085C-A		chr02(419190-419159)	32	0	no	0	0
S03036-05_L02	YBR085C-A	YBR085C-A		chr02(419187-419159)	29	0	no	0	0
S03052-05_P06	YBR085C-A	YBR085C-A		chr02(419187-419159)	29	0	no	0	0
S03052-08_B23	YBR085C-A	YBR085C-A		chr02(419187-419159)	29	0	no	0	0
S03052-08_E20	YBR085C-A	YBR085C-A		chr02(419187-419159)	29	0	no	0	0
S03052-10_M06	YBR085C-A	YBR085C-A		chr02(419187-419159)	29	0	no	0	0
S03052-11_B07	YBR085C-A	YBR085C-A		chr02(419187-419159)	29	0	no	0	0
S03052-19_G06	YBR085C-A	YBR085C-A		chr02(419187-419159)	29	0	no	0	0
S03052-30_I21	YBR085C-A	YBR085C-A		chr02(419187-419159)	29	0	no	0	0
S03052-33_F04	YBR085C-A	YBR085C-A		chr02(419187-419159)	29	0	no	0	0
S03052-39_K04	YBR085C-A	YBR085C-A		chr02(419187-419159)	29	0	no	0	0
S03052-40_E14	YBR085C-A	YBR085C-A		chr02(419187-419159)	29	0	no	0	0
S03052-49_F08	YBR085C-A	YBR085C-A		chr02(419187-419159)	29	0	no	0	0
S03052-53_B03	YBR085C-A	YBR085C-A		chr02(419187-419159)	29	0	no	0	0
S03052-53_D19	YBR085C-A	YBR085C-A		chr02(419187-419159)	29	0	no	0	0
S03052-53_P01	YBR085C-A	YBR085C-A		chr02(419187-419159)	29	0	no	0	0
S03052-53_P03	YBR085C-A	YBR085C-A		chr02(419187-419159)	29	0	no	0	0
S03052-54_D23	YBR085C-A	YBR085C-A		chr02(419187-419159)	29	0	no	0	0
S03052-71_A05	YBR085C-A	YBR085C-A		chr02(419187-419159)	29	0	no	0	0
Y001_P11_F.ab1	YBR085C-A	YBR085C-A		chr02(419187-419159)	29	0	no	0	0
Y002_E10_F.ab1	YBR085C-A	YBR085C-A		chr02(419187-419159)	29	0	no	0	0
Y024_L15_F.ab1	YBR085C-A	YBR085C-A		chr02(419187-419159)	29	0	no	0	0
Y054_L17_F.ab1	YBR085C-A	YBR085C-A		chr02(419187-419159)	29	0	no	0	0
Y060_P06_F.ab1	YBR085C-A	YBR085C-A		chr02(419187-419159)	29	0	no	0	0
Y063_D22_F.ab1	YBR085C-A	YBR085C-A		chr02(419187-419159)	29	0	no	0	0
Y075_F22_F.ab1	YBR085C-A	YBR085C-A		chr02(419187-419159)	29	0	no	0	0
Y078_E02_F.ab1	YBR085C-A	YBR085C-A		chr02(419187-419159)	29	0	no	0	0
Y079_J05_F.ab1	YBR085C-A	YBR085C-A		chr02(419187-419159)	29	0	no	0	0
Y083_J22_F.ab1	YBR085C-A	YBR085C-A		chr02(419187-419159)	29	0	no	0	0
Y099_H18_F.ab1	YBR085C-A	YBR085C-A		chr02(419187-419159)	29	0	no	0	0
Y114_P12_F.ab1	YBR085C-A	YBR085C-A		chr02(419187-419159)	29	0	no	0	0
Y036_I18_F.ab1	YBR085C-A	YBR085C-A		chr02(419178-419159)	20	0	no	0	0
Y105_M20_F.ab1	YBR085C-A	YBR085C-A		chr02(419173-419159)	15	0	no	0	0
Y016_N16_F.ab1	YBR085C-A	YBR085C-A		chr02(419168-419159)	10	0	no	0	0
S03052-12_O11	YBR086C	IST2		chr02(423277-423036)	242	1	no	12	12	-62/12/0.218,
S03052-18_A02	YBR087W	RFC5		chr02(423748-423758)	11	0	no	0	0
S03052-31_I04	YBR088C	POL30		chr02(425822-425761)	62	0	no	0	0
S03052-51_C12	YBR088C	POL30		chr02(425822-425761)	62	0	no	0	0
S03052-17_G06	YBR089C-A	NHP6B		chr02(426787-426484)	305	4	no	12	3	MKVVAARKMIF*(-226 / 0.424),MK*(-175 / 0.345),MMVIL*(-254 / 0.412),MLKL*(-152 / 0.222),
S03052-73_D04	YBR089C-A	NHP6B		chr02(426742-426484)	260	4	no	12	3	MKVVAARKMIF*(-226 / 0.424),MK*(-175 / 0.345),MMVIL*(-254 / -1),MLKL*(-152 / 0.222),
Y025_F15_F.ab1	YBR089C-A	NHP6B	UTR-intron	chr02(426928-426868, 426510-426484)	88	1	no	6	6	MGDSS*(-75 / 0.397),
S03052-05_C10	YBR089C-A	NHP6B	UTR-intron	chr02(426909-426868, 426510-426484)	69	0	no	0	0
S03052-14_M19	YBR089C-A	NHP6B	UTR-intron	chr02(426906-426868, 426510-426484)	66	0	no	0	0
S03052-20_P18	YBR089C-A	NHP6B	UTR-intron	chr02(426906-426868, 426510-426484)	66	0	no	0	0
S03052-22_J12	YBR089C-A	NHP6B	UTR-intron	chr02(426906-426868, 426510-426484)	66	0	no	0	0
S03052-27_F17	YBR089C-A	NHP6B	UTR-intron	chr02(426906-426868, 426510-426484)	66	0	no	0	0
S03052-29_F22	YBR089C-A	NHP6B	UTR-intron	chr02(426906-426868, 426510-426484)	66	0	no	0	0
S03052-26_K18	YBR089C-A	NHP6B	UTR-intron	chr02(426899-426868, 426510-426484)	59	0	no	0	0
Y046_I08_F.ab1	YBR089C-A	NHP6B	UTR-intron	chr02(426899-426868, 426510-426484)	59	0	no	0	0
S03052-23_L07	YBR089C-A	NHP6B	UTR-intron	chr02(426896-426868, 426510-426484)	56	0	no	0	0
S03052-27_G10	YBR089C-A	NHP6B	UTR-intron	chr02(426896-426868, 426510-426484)	56	0	no	0	0
S03052-48_I15	YBR089C-A	NHP6B	UTR-intron	chr02(426840-426868, 426510-426484)	56	0	no	0	0
Y078_C09_F.ab1	YBR089C-A	NHP6B	UTR-intron	chr02(426896-426868, 426510-426484)	56	0	no	0	0
Y106_N08_F.ab1	YBR089C-A	NHP6B	UTR-intron	chr02(426896-426868, 426510-426484)	56	0	no	0	0
Y109_L21_F.ab1	YBR089C-A	NHP6B	UTR-intron	chr02(426896-426868, 426510-426484)	56	0	no	0	0
S03052-07_M12	YBR089C-A	NHP6B	UTR-intron	chr02(426893-426868, 426510-426484)	53	0	no	0	0
S03052-30_C22	YBR089C-A	NHP6B	UTR-intron	chr02(426893-426868, 426510-426484)	53	0	no	0	0
S03052-31_D08	YBR089C-A	NHP6B	UTR-intron	chr02(426893-426868, 426510-426484)	53	0	no	0	0
S03052-37_M04	YBR089C-A	NHP6B	UTR-intron	chr02(426893-426868, 426510-426484)	53	0	no	0	0
S03052-50_A06	YBR089C-A	NHP6B	UTR-intron	chr02(426893-426868, 426510-426484)	53	0	no	0	0
S03052-53_N23	YBR089C-A	NHP6B	UTR-intron	chr02(426893-426868, 426510-426484)	53	0	no	0	0
Y079_J08_F.ab1	YBR089C-A	NHP6B	UTR-intron	chr02(426893-426868, 426510-426484)	53	0	no	0	0
Y102_G12_F.ab1	YBR089C-A	NHP6B	UTR-intron	chr02(426893-426868, 426510-426484)	53	0	no	0	0
Y111_N12_F.ab1	YBR089C-A	NHP6B	UTR-intron	chr02(426893-426868, 426510-426484)	53	0	no	0	0
Y094_D09_F.ab1	YBR089C-A	NHP6B	UTR-intron	chr02(426891-426868, 426510-426484)	51	0	no	0	0
Y025_G05_F.ab1	YBR089C-A	NHP6B	UTR-intron	chr02(426889-426868, 426510-426484)	49	0	no	0	0
Y050_O23_F.ab1	YBR089C-A	NHP6B	UTR-intron	chr02(426889-426868, 426510-426484)	49	0	no	0	0
S03052-19_J23	YBR089C-A	NHP6B	UTR-intron	chr02(426888-426868, 426510-426484)	48	0	no	0	0
Y106_H02_F.ab1	YBR089C-A	NHP6B	UTR-intron	chr02(426884-426868, 426510-426484)	44	0	no	0	0
S03052-06_N14	YBR089C-A	NHP6B	UTR-intron	chr02(426906-426868, 426487-426484)	43	0	no	0	0
S03052-49_I06	YBR089C-A	NHP6B	UTR-intron	chr02(426896-426868, 426487-426484)	33	0	no	0	0
S03052-32_I04	YBR091C	MRS5		chr02(427519-427479)	41	0	no	0	0
Y047_D17_F.ab1	YBR091C	MRS5		chr02(427519-427479)	41	0	no	0	0
Y038_E11_F.ab1	YBR093C	PHO5		chr02(430992-430946)	47	0	no	0	0
Y103_G17_F.ab1	YBR093C	PHO5		chr02(430980-430946)	35	0	no	0	0
Y074_M10_F.ab1	YBR096W	YBR096W		chr02(435898-436014)	117	0	no	0	0
S03052-19_A24	YBR096W	YBR096W		chr02(435933-436014)	82	0	no	0	0
Y059_M07_F.ab1	YBR096W	YBR096W		chr02(435933-436014)	82	0	no	0	0
S03052-44_L24	YBR096W	YBR096W		chr02(435946-436014)	69	0	no	0	0
S03052-27_O04	YBR101C	FES1		chr02(444737-444688)	50	0	no	0	0
S03052-50_O08	YBR101C	FES1		chr02(444737-444688)	50	0	no	0	0
S03052-11_E12	YBR101C	FES1		chr02(444734-444688)	47	0	no	0	0
Y045_H11_F.ab1	YBR103W	SIF2		chr02(447586-447702)	117	0	no	0	0
S03052-19_O18	YBR104W	YMC2		chr02(449601-449660)	60	0	no	0	0
S03052-81_P18	YBR105C	VID24		chr02(452032-451964)	69	1	no	0	0	-31/11/0.19,
Y077_H19_F.ab1	YBR105C	VID24		chr02(452003-451964)	40	1	no	0	0	-31/11/0.19,
Y088_C14_F.ab1	YBR106W	PHO88		chr02(452584-452651)	68	0	no	0	0
S03052-24_A10	YBR106W	PHO88		chr02(452611-452651)	41	0	no	0	0
S03052-58_B18	YBR106W	PHO88		chr02(452616-452651)	36	0	no	0	0
Y035_M09_F.ab1	YBR106W	PHO88		chr02(452616-452651)	36	0	no	0	0
S03052-46_L22	YBR106W	PHO88		chr02(452619-452651)	33	0	no	0	0
S03052-72_D24	YBR106W	PHO88		chr02(452619-452651)	33	0	no	0	0
S03052-84_L14	YBR106W	PHO88		chr02(452619-452651)	33	0	no	0	0
Y003_K20_F.ab1	YBR109C	CMD1		chr02(458411-458357)	55	0	no	0	0
S03036-07_L21	YBR109C	CMD1		chr02(458403-458357)	47	0	no	0	0
S03052-33_O21	YBR109C	CMD1		chr02(458400-458357)	44	0	no	0	0
Y005_J03_F.ab1	YBR109C	CMD1		chr02(458400-458357)	44	0	no	0	0
Y018_C16_F.ab1	YBR109C	CMD1		chr02(458400-458357)	44	0	no	0	0
Y045_G07_F.ab1	YBR109C	CMD1		chr02(458400-458357)	44	0	no	0	0
Y046_A09_F.ab1	YBR109C	CMD1		chr02(458400-458357)	44	0	no	0	0
Y069_L21_F.ab1	YBR109C	CMD1		chr02(458400-458357)	44	0	no	0	0
Y081_O16_F.ab1	YBR109C	CMD1		chr02(458400-458357)	44	0	no	0	0
Y108_L09_F.ab1	YBR109C	CMD1		chr02(458400-458357)	44	0	no	0	0
Y001_G04_F.ab1	YBR109C	CMD1		chr02(458395-458357)	39	0	no	0	0
Y103_H17_F.ab1	YBR111W-A	SUS1		chr02(462096-462132)	37	0	no	0	0
S03052_D02	YBR111W-A	SUS1		chr02(462099-462132)	34	0	no	0	0
S03052-30_G12	YBR111W-A	SUS1		chr02(462105-462132)	28	0	no	0	0
Y053_M13_F.ab1	YBR111W-A	SUS1		chr02(462105-462132)	28	0	no	0	0
Y007_K17_F.ab1	YBR111W-A	SUS1		chr02(462120-462132)	13	0	no	0	0
Y021_I05_F.ab1	YBR111W-A	SUS1		chr02(462120-462132)	13	0	no	0	0
Y094_P21_F.ab1	YBR111W-A	SUS1		chr02(462120-462132)	13	0	no	0	0
S03052-77_K02	YBR118W	TEF2		chr02(477543-477664)	122	0	no	0	0
S03052-12_P04	YBR118W	TEF2		chr02(477553-477664)	112	0	no	0	0
Y065_E20_F.ab1	YBR118W	TEF2		chr02(477553-477664)	112	0	no	0	0
S03052-23_B18	YBR118W	TEF2		chr02(477574-477664)	91	0	no	0	0
Y092_A21_F.ab1	YBR118W	TEF2		chr02(477578-477664)	87	0	no	0	0
Y068_D20_F.ab1	YBR118W	TEF2		chr02(477591-477664)	74	0	no	0	0
Y102_I15_F.ab1	YBR118W	TEF2		chr02(477620-477664)	45	0	no	0	0
S03052-13_A02	YBR118W	TEF2		chr02(477624-477664)	41	0	no	0	0
S03052-52_A23	YBR118W	TEF2		chr02(477624-477664)	41	0	no	0	0
Y014_H06_F.ab1	YBR118W	TEF2		chr02(477624-477664)	41	0	no	0	0
S03052-13_O21	YBR118W	TEF2		chr02(477630-477664)	35	0	no	0	0
S03052-17_P06	YBR118W	TEF2		chr02(477630-477664)	35	0	no	0	0
Y102_C23_F.ab1	YBR118W	TEF2		chr02(477630-477664)	35	0	no	0	0
Y114_M15_F.ab1	YBR118W	TEF2		chr02(477630-477664)	35	0	no	0	0
S03052-29_I23	YBR118W	TEF2		chr02(477635-477664)	30	0	no	0	0
Y101_E07_F.ab1	YBR118W	TEF2		chr02(477635-477664)	30	0	no	0	0
S03052-07_L03	YBR118W	TEF2		chr02(477637-477664)	28	0	no	0	0
Y012_D07_F.ab1	YBR118W	TEF2		chr02(477637-477664)	28	0	no	0	0
S03052-06_H22	YBR118W	TEF2		chr02(477639-477664)	26	0	no	0	0
S03052-57_G11	YBR118W	TEF2		chr02(477639-477664)	26	0	no	0	0
Y001_F17_F.ab1	YBR118W	TEF2		chr02(477639-477664)	26	0	no	0	0
Y001_L09_F.ab1	YBR118W	TEF2		chr02(477639-477664)	26	0	no	0	0
Y012_A07_F.ab1	YBR118W	TEF2		chr02(477639-477664)	26	0	no	0	0
Y015_E03_F.ab1	YBR118W	TEF2		chr02(477639-477664)	26	0	no	0	0
Y020_K10_F.ab1	YBR118W	TEF2		chr02(477639-477664)	26	0	no	0	0
Y021_F13_F.ab1	YBR118W	TEF2		chr02(477639-477664)	26	0	no	0	0
Y028_E11_F.ab1	YBR118W	TEF2		chr02(477639-477664)	26	0	no	0	0
Y029_P03_F.ab1	YBR118W	TEF2		chr02(477639-477664)	26	0	no	0	0
Y034_D18_F.ab1	YBR118W	TEF2		chr02(477639-477664)	26	0	no	0	0
Y034_O17_F.ab1	YBR118W	TEF2		chr02(477639-477664)	26	0	no	0	0
Y041_J21_F.ab1	YBR118W	TEF2		chr02(477639-477664)	26	0	no	0	0
Y050_J09_F.ab1	YBR118W	TEF2		chr02(477639-477664)	26	0	no	0	0
Y066_E03_F.ab1	YBR118W	TEF2		chr02(477639-477664)	26	0	no	0	0
Y077_L09_F.ab1	YBR118W	TEF2		chr02(477639-477664)	26	0	no	0	0
Y093_G07_F.ab1	YBR118W	TEF2		chr02(477639-477664)	26	0	no	0	0
Y093_H07_F.ab1	YBR118W	TEF2		chr02(477639-477664)	26	0	no	0	0
Y093_I19_F.ab1	YBR118W	TEF2		chr02(477639-477664)	26	0	no	0	0
Y109_C20_F.ab1	YBR118W	TEF2		chr02(477639-477664)	26	0	no	0	0
Y112_C07_F.ab1	YBR118W	TEF2		chr02(477639-477664)	26	0	no	0	0
S03036_B08	YBR118W	TEF2		chr02(477643-477664)	22	0	no	0	0
S03036-05_E08	YBR118W	TEF2		chr02(477643-477664)	22	0	no	0	0
S03052-01_E04	YBR118W	TEF2		chr02(477643-477664)	22	0	no	0	0
S03052-02_C02	YBR118W	TEF2		chr02(477643-477664)	22	0	no	0	0
S03052-03_J24	YBR118W	TEF2		chr02(477643-477664)	22	0	no	0	0
S03052-14_H18	YBR118W	TEF2		chr02(477643-477664)	22	0	no	0	0
S03052-17_A23	YBR118W	TEF2		chr02(477643-477664)	22	0	no	0	0
S03052-18_D21	YBR118W	TEF2		chr02(477643-477664)	22	0	no	0	0
S03052-18_M20	YBR118W	TEF2		chr02(477643-477664)	22	0	no	0	0
S03052-23_F12	YBR118W	TEF2		chr02(477643-477664)	22	0	no	0	0
S03052-24_B21	YBR118W	TEF2		chr02(477643-477664)	22	0	no	0	0
S03052-27_I16	YBR118W	TEF2		chr02(477643-477664)	22	0	no	0	0
S03052-45_J03	YBR118W	TEF2		chr02(477643-477664)	22	0	no	0	0
S03052-51_P01	YBR118W	TEF2		chr02(477643-477664)	22	0	no	0	0
S03052-74_L24	YBR118W	TEF2		chr02(477643-477664)	22	0	no	0	0
S03052-75_K03	YBR118W	TEF2		chr02(477643-477664)	22	0	no	0	0
S03052-80_G09	YBR118W	TEF2		chr02(477643-477664)	22	0	no	0	0
S03052-83_M09	YBR118W	TEF2		chr02(477643-477664)	22	0	no	0	0
S03052-84_I18	YBR118W	TEF2		chr02(477643-477664)	22	0	no	0	0
S03052-86_B10	YBR118W	TEF2		chr02(477643-477664)	22	0	no	0	0
Y006_A24_F.ab1	YBR118W	TEF2		chr02(477643-477664)	22	0	no	0	0
Y006_F20_F.ab1	YBR118W	TEF2		chr02(477643-477664)	22	0	no	0	0
Y007_H16_F.ab1	YBR118W	TEF2		chr02(477643-477664)	22	0	no	0	0
Y011_C23_F.ab1	YBR118W	TEF2		chr02(477643-477664)	22	0	no	0	0
Y011_G15_F.ab1	YBR118W	TEF2		chr02(477643-477664)	22	0	no	0	0
Y014_A05_F.ab1	YBR118W	TEF2		chr02(477643-477664)	22	0	no	0	0
Y018_N20_F.ab1	YBR118W	TEF2		chr02(477643-477664)	22	0	no	0	0
Y020_M13_F.ab1	YBR118W	TEF2		chr02(477643-477664)	22	0	no	0	0
Y021_H19_F.ab1	YBR118W	TEF2		chr02(477643-477664)	22	0	no	0	0
Y027_K19_F.ab1	YBR118W	TEF2		chr02(477643-477664)	22	0	no	0	0
Y027_K22_F.ab1	YBR118W	TEF2		chr02(477643-477664)	22	0	no	0	0
Y035_D05_F.ab1	YBR118W	TEF2		chr02(477643-477664)	22	0	no	0	0
Y038_D18_F.ab1	YBR118W	TEF2		chr02(477643-477664)	22	0	no	0	0
Y039_B09_F.ab1	YBR118W	TEF2		chr02(477643-477664)	22	0	no	0	0
Y050_K24_F.ab1	YBR118W	TEF2		chr02(477643-477664)	22	0	no	0	0
Y051_M13_F.ab1	YBR118W	TEF2		chr02(477643-477664)	22	0	no	0	0
Y054_E09_F.ab1	YBR118W	TEF2		chr02(477643-477664)	22	0	no	0	0
Y064_B17_F.ab1	YBR118W	TEF2		chr02(477643-477664)	22	0	no	0	0
Y065_P22_F.ab1	YBR118W	TEF2		chr02(477643-477664)	22	0	no	0	0
Y073_M19_F.ab1	YBR118W	TEF2		chr02(477643-477664)	22	0	no	0	0
Y075_G10_F.ab1	YBR118W	TEF2		chr02(477643-477664)	22	0	no	0	0
Y081_L09_F.ab1	YBR118W	TEF2		chr02(477643-477664)	22	0	no	0	0
Y081_N05_F.ab1	YBR118W	TEF2		chr02(477643-477664)	22	0	no	0	0
Y090_B05_F.ab1	YBR118W	TEF2		chr02(477643-477664)	22	0	no	0	0
Y098_D05_F.ab1	YBR118W	TEF2		chr02(477643-477664)	22	0	no	0	0
Y101_N13_F.ab1	YBR118W	TEF2		chr02(477643-477664)	22	0	no	0	0
Y101_O10_F.ab1	YBR118W	TEF2		chr02(477643-477664)	22	0	no	0	0
Y106_M09_F.ab1	YBR118W	TEF2		chr02(477643-477664)	22	0	no	0	0
S03052-12_L02	YBR118W	TEF2		chr02(477653-477664)	12	0	no	0	0
S03052-07_F20	YBR119W	MUD1		chr02(479262-479331)	70	1	no	15	15	-52/15/0.751,
Y103_F22_F.ab1	YBR119W	MUD1		chr02(479282-479331)	50	0	no	0	0
S03052-09_H06	YBR119W	MUD1		chr02(479292-479331)	40	0	no	0	0
S03052-08_M13	YBR121C	GRS1		chr02(483450-483362)	89	0	no	0	0
Y012_K16_F.ab1	YBR122C	MRPL36		chr02(484537-484498)	40	0	no	0	0
Y039_J04_F.ab1	YBR122C	MRPL36		chr02(484537-484498)	40	0	no	0	0
Y078_H12_F.ab1	YBR122C	MRPL36		chr02(484537-484498)	40	0	no	0	0
Y087_K03_F.ab1	YBR122C	MRPL36		chr02(484537-484498)	40	0	no	0	0
Y091_L15_F.ab1	YBR122C	MRPL36		chr02(484537-484498)	40	0	no	0	0
Y095_C19_F.ab1	YBR122C	MRPL36		chr02(484537-484498)	40	0	no	0	0
S03052-09_N08	YBR122C	MRPL36		chr02(484530-484498)	33	0	no	0	0
S03052-20_K15	YBR122C	MRPL36		chr02(484530-484498)	33	0	no	0	0
S03052-46_B11	YBR123C	TFC1		chr02(486753-486686)	68	0	no	0	0
S03052-29_C14	YBR126C	TPS1		chr02(490537-490387)	151	0	no	0	0
Y097_N16_F.ab1	YBR126C	TPS1		chr02(490507-490387)	121	0	no	0	0
Y084_H12_F.ab1	YBR126C	TPS1		chr02(490493-490387)	107	0	no	0	0
Y039_F05_F.ab1	YBR126C	TPS1		chr02(490481-490387)	95	0	no	0	0
Y044_I16_F.ab1	YBR126C	TPS1		chr02(490481-490387)	95	0	no	0	0
Y109_H10_F.ab1	YBR126C	TPS1		chr02(490481-490387)	95	0	no	0	0
Y109_H18_F.ab1	YBR126C	TPS1		chr02(490481-490387)	95	0	no	0	0
Y112_L20_F.ab1	YBR126C	TPS1		chr02(490481-490387)	95	0	no	0	0
Y028_C02_F.ab1	YBR126C	TPS1		chr02(490479-490387)	93	0	no	0	0
Y054_O04_F.ab1	YBR126C	TPS1		chr02(490467-490387)	81	0	no	0	0
Y035_H07_F.ab1	YBR126C	TPS1		chr02(490457-490387)	71	0	no	0	0
Y028_E20_F.ab1	YBR126C	TPS1		chr02(490455-490387)	69	0	no	0	0
Y043_F21_F.ab1	YBR126C	TPS1		chr02(490447-490387)	61	0	no	0	0
S03052-75_A16	YBR127C	VMA2		chr02(492871-492817)	55	0	no	0	0
Y108_B18_F.ab1	YBR127C	VMA2		chr02(492871-492817)	55	0	no	0	0
S03052-34_L16	YBR127C	VMA2		chr02(492865-492817)	49	0	no	0	0
Y070_D20_F.ab1	YBR129C	OPY1		chr02(495368-495334)	35	0	no	0	0
S03052-52_A11	YBR129C	OPY1		chr02(495363-495334)	30	0	no	0	0
S03052-02_K06	YBR130C	SHE3		chr02(496923-496864)	60	0	no	0	0
S03052-44_H04	YBR130C	SHE3		chr02(496897-496864)	34	0	no	0	0
S03052-50_H15	YBR132C	AGP2		chr02(501588-501437)	152	0	no	0	0
Y035_E15_F.ab1	YBR132C	AGP2		chr02(501471-501437)	35	0	no	0	0
S03052-43_A16	YBR135W	CKS1		chr02(504821-504847)	27	0	no	0	0
Y083_G14_F.ab1	YBR137W	YBR137W		chr02(512946-513037)	92	0	no	0	0
Y087_H18_F.ab1	YBR137W	YBR137W		chr02(512973-513037)	65	0	no	0	0
Y016_K21_F.ab1	YBR137W	YBR137W		chr02(512976-513037)	62	0	no	0	0
Y028_H04_F.ab1	YBR137W	YBR137W		chr02(512976-513037)	62	0	no	0	0
S03052-17_K09	YBR139W	YBR139W		chr02(515647-515657)	11	0	no	0	0
S03052-29_J05	YBR139W	YBR139W		chr02(515647-515657)	11	0	no	0	0
Y117_P11_F.ab1	YBR139W	YBR139W		chr02(515647-515657)	11	0	no	0	0
S03052-14_B16	YBR142W	MAK5		chr02(528264-528310)	47	0	no	0	0
S03052-15_C16	YBR143C	SUP45		chr02(532271-532177)	95	0	no	0	0
S03052-07_P21	YBR143C	SUP45		chr02(532251-532177)	75	0	no	0	0
S03052-70_N11	YBR143C	SUP45		chr02(532228-532177)	52	0	no	0	0
S03052-48_J08	YBR143C	SUP45		chr02(532223-532177)	47	0	no	0	0
S03052-06_F24	YBR143C	SUP45		chr02(532212-532177)	36	0	no	0	0
Y057_E03_F.ab1	YBR143C	SUP45		chr02(532198-532177)	22	0	no	0	0
Y116_L15_F.ab1	YBR145W	ADH5		chr02(533700-533755)	56	0	no	0	0
Y029_J03_F.ab1	YBR145W	ADH5		chr02(533704-533755)	52	0	no	0	0
Y029_J04_F.ab1	YBR145W	ADH5		chr02(533704-533755)	52	0	no	0	0
Y117_J04_F.ab1	YBR145W	ADH5		chr02(533711-533755)	45	0	no	0	0
Y088_K03_F.ab1	YBR145W	ADH5		chr02(533715-533755)	41	0	no	0	0
S03052_D09	YBR146W	MRPS9		chr02(535191-535253)	63	0	no	0	0
S03052-14_L21	YBR146W	MRPS9		chr02(535191-535253)	63	0	no	0	0
S03052-46_H19	YBR146W	MRPS9		chr02(535191-535253)	63	0	no	0	0
S03052-26_M10	YBR147W	YBR147W		chr02(536410-536568)	159	2	no	18	2	-159/18/-1, -148/2/0.187,
Y104_J01_F.ab1	YBR147W	YBR147W		chr02(536474-536568)	95	0	no	0	0
Y089_N11_F.ab1	YBR147W	YBR147W		chr02(536519-536568)	50	0	no	0	0
Y030_A07_F.ab1	YBR147W	YBR147W		chr02(536529-536568)	40	0	no	0	0
Y057_E16_F.ab1	YBR147W	YBR147W		chr02(536529-536568)	40	0	no	0	0
Y082_P09_F.ab1	YBR147W	YBR147W		chr02(536529-536568)	40	0	no	0	0
Y015_D04_F.ab1	YBR147W	YBR147W		chr02(536538-536568)	31	0	no	0	0
Y042_D01_F.ab1	YBR147W	YBR147W		chr02(536544-536568)	25	0	no	0	0
Y046_F15_F.ab1	YBR147W	YBR147W		chr02(536544-536568)	25	0	no	0	0
Y078_O13_F.ab1	YBR147W	YBR147W		chr02(536544-536568)	25	0	no	0	0
Y112_E17_F.ab1	YBR147W	YBR147W		chr02(536552-536568)	17	0	no	0	0
S03052-49_E15	YBR148W	YSW1		chr02(537826-537869)	44	0	no	0	0
S03052-67_F13	YBR148W	YSW1		chr02(537826-537869)	44	0	no	0	0
Y059_H17_F.ab1	YBR149W	ARA1		chr02(539916-539980)	65	0	no	0	0
Y097_E22_F.ab1	YBR149W	ARA1		chr02(539926-539980)	55	0	no	0	0
S03052-10_O12	YBR149W	ARA1		chr02(539937-539980)	44	0	no	0	0
Y015_K18_F.ab1	YBR149W	ARA1		chr02(539956-539980)	25	0	no	0	0
Y070_K11_F.ab1	YBR149W	ARA1		chr02(539956-539980)	25	0	no	0	0
S03052-74_E17	YBR151W	APD1		chr02(544876-545021)	146	0	no	0	0
S03052-18_F01	YBR151W	APD1		chr02(544914-545021)	108	0	no	0	0
Y110_A09_F.ab1	YBR153W	RIB7		chr02(547390-547453)	64	0	no	0	0
Y039_M11_F.ab1	YBR154C	RPB5		chr02(549126-549004)	123	0	no	0	0
Y056_H10_F.ab1	YBR157C	ICS2		chr02(554380-554305)	76	0	no	0	0
S03052-53_F13	YBR159W	YBR159W		chr02(558624-558678)	55	0	no	0	0
S03052-18_D03	YBR159W	YBR159W		chr02(558638-558678)	41	0	no	0	0
S03052-20_K01	YBR159W	YBR159W		chr02(558638-558678)	41	0	no	0	0
S03052-86_D22	YBR159W	YBR159W		chr02(558654-558678)	25	0	no	0	0
Y046_I22_F.ab1	YBR162W-A	YSY6		chr02(565173-565225)	53	1	no	4	4	-53/4/-1,
Y111_G04_F.ab1	YBR162W-A	YSY6		chr02(565191-565225)	35	0	no	0	0
S03052-04_J24	YBR162W-A	YSY6		chr02(565210-565225)	16	0	no	0	0
S03052-25_L02	YBR162W-A	YSY6		chr02(565219-565225)	7	0	no	0	0
S03052-26_I03	YBR162W-A	YSY6		chr02(565219-565225)	7	0	no	0	0
S03052-52_F13	YBR162W-A	YSY6		chr02(565223-565225)	3	0	no	0	0
S03052-32_P24	YBR164C	ARL1		chr02(568556-568422)	135	0	no	0	0
Y006_K09_F.ab1	YBR164C	ARL1		chr02(568556-568422)	135	0	no	0	0
Y078_K24_F.ab1	YBR164C	ARL1		chr02(568556-568422)	135	0	no	0	0
Y051_C18_F.ab1	YBR164C	ARL1		chr02(568530-568422)	109	0	no	0	0
Y109_J13_F.ab1	YBR164C	ARL1		chr02(568506-568422)	85	0	no	0	0
Y047_J15_F.ab1	YBR166C	TYR1		chr02(571215-571196)	20	0	no	0	0
S03052-10_P09	YBR167C	POP7		chr02(572282-571886)	397	5	no	35	4	-263/5/0.375, -252/14/0.286, -192/4/0.468, -178/26/0.329, -152/35/0.184,
S03052-27_P16	YBR167C	POP7		chr02(572235-571886)	350	5	no	35	4	-263/5/0.375, -252/14/0.286, -192/4/0.468, -178/26/0.329, -152/35/0.184,
Y117_P22_F.ab1	YBR167C	POP7		chr02(572135-571886)	250	4	no	35	4	-240/10/0.664, -192/4/0.468, -178/26/0.329, -152/35/0.184,
S03052-47_E22	YBR168W	PEX32		chr02(572279-572365)	87	0	no	0	0
S03052-83_A09	YBR169C	SSE2		chr02(576117-575992)	126	1	no	6	6	-95/6/0.22,
S03052-15_B14	YBR169C	SSE2		chr02(576021-575992)	30	0	no	0	0
Y027_G21_F.ab1	YBR169C	SSE2		chr02(576016-575992)	25	0	no	0	0
Y010_K06_F.ab1	YBR171W	SEC66		chr02(578306-578358)	53	0	no	0	0
Y034_F03_F.ab1	YBR171W	SEC66		chr02(578320-578358)	39	0	no	0	0
S03052-36_P07	YBR171W	SEC66		chr02(578333-578358)	26	0	no	0	0
S03052-70_P03	YBR171W	SEC66		chr02(578333-578358)	26	0	no	0	0
Y117_J24_F.ab1	YBR171W	SEC66		chr02(578335-578358)	24	0	no	0	0
S03052-19_N18	YBR172C	SMY2		chr02(581478-581368)	111	0	no	0	0
S03052-24_A18	YBR173C	UMP1		chr02(582210-582168)	43	0	no	0	0
Y027_A04_F.ab1	YBR173C	UMP1		chr02(582202-582168)	35	0	no	0	0
S03036-05_K24	YBR173C	UMP1		chr02(582198-582168)	31	0	no	0	0
S03052-19_D16	YBR173C	UMP1		chr02(582195-582168)	28	0	no	0	0
S03052-30_H24	YBR173C	UMP1		chr02(582195-582168)	28	0	no	0	0
S03052-36_E03	YBR173C	UMP1		chr02(582195-582168)	28	0	no	0	0
Y090_L23_F.ab1	YBR173C	UMP1		chr02(582195-582168)	28	0	no	0	0
Y093_N01_F.ab1	YBR173C	UMP1		chr02(582195-582168)	28	0	no	0	0
Y038_P24_F.ab1	YBR173C	UMP1		chr02(582193-582168)	26	0	no	0	0
S03052-05_N02	YBR173C	UMP1		chr02(582189-582168)	22	0	no	0	0
S03052-14_I24	YBR173C	UMP1		chr02(582189-582168)	22	0	no	0	0
S03052-20_B18	YBR173C	UMP1		chr02(582189-582168)	22	0	no	0	0
S03052-24_K03	YBR173C	UMP1		chr02(582189-582168)	22	0	no	0	0
S03052-49_I18	YBR173C	UMP1		chr02(582189-582168)	22	0	no	0	0
S03052-54_A04	YBR173C	UMP1		chr02(582189-582168)	22	0	no	0	0
Y001_N10_F.ab1	YBR173C	UMP1		chr02(582189-582168)	22	0	no	0	0
Y020_H08_F.ab1	YBR176W	ECM31		chr02(583597-583714)	118	0	no	0	0
S03052-67_C24	YBR176W	ECM31		chr02(583639-583714)	76	0	no	0	0
Y016_B21_F.ab1	YBR176W	ECM31		chr02(583678-583714)	37	0	no	0	0
S03052-06_N05	YBR177C	EHT1		chr02(586208-586158)	51	0	no	0	0
S03052-13_K09	YBR180W	DTR1		chr02(589657-589735)	79	1	no	23	23	-73/23/0.278,
S03052-78_J18	YBR180W	DTR1		chr02(589690-589735)	46	0	no	0	0
S03052-04_G13	YBR181C	RPS6B		chr02(592834-592770)	65	0	no	0	0
Y033_K21_F.ab1	YBR181C	RPS6B		chr02(592818-592770)	49	0	no	0	0
Y038_D02_F.ab1	YBR181C	RPS6B		chr02(592818-592770)	49	0	no	0	0
Y042_L13_F.ab1	YBR181C	RPS6B		chr02(592795-592770)	26	0	no	0	0
Y048_H16_F.ab1	YBR181C	RPS6B		chr02(592794-592770)	25	0	no	0	0
S03052-21_D03	YBR181C	RPS6B		chr02(592785-592770)	16	0	no	0	0
S03052-83_I16	YBR183W	YPC1		chr02(596055-596109)	55	0	no	0	0
Y036_K07_F.ab1	YBR183W	YPC1		chr02(596055-596109)	55	0	no	0	0
Y104_I22_F.ab1	YBR185C	MBA1		chr02(599973-599955)	19	1	no	0	0	-5/2/0.209,
S03052-73_N11	YBR186W	PCH2		chr02(600493-600547)	55	0	no	0	0
S03052-22_O19	YBR188C	NTC20		chr02(604146-604103)	44	0	no	0	0
Y065_O10_F.ab1	YBR189W	RPS9B		chr02(604470-604502)	33	0	no	0	0
Y040_E24_F.ab1	YBR189W	RPS9B		chr02(604474-604502)	29	0	no	0	0
S03052-34_J09	YBR189W	RPS9B		chr02(604477-604502)	26	0	no	0	0
Y031_H09_F.ab1	YBR189W	RPS9B		chr02(604477-604502)	26	0	no	0	0
Y037_A14_F.ab1	YBR189W	RPS9B		chr02(604477-604502)	26	0	no	0	0
Y057_N06_F.ab1	YBR189W	RPS9B		chr02(604480-604502)	23	0	no	0	0
S03052-06_J05	YBR191W	RPL21A		chr02(606198-606264)	67	0	no	0	0
Y087_H23_F.ab1	YBR191W	RPL21A		chr02(606200-606264)	65	0	no	0	0
S03052-08_E06	YBR191W	RPL21A		chr02(606243-606264)	22	0	no	0	0
S03052-29_D14	YBR191W	RPL21A		chr02(606243-606264)	22	0	no	0	0
Y017_I20_F.ab1	YBR191W	RPL21A		chr02(606243-606264)	22	0	no	0	0
Y020_F15_F.ab1	YBR191W	RPL21A		chr02(606243-606264)	22	0	no	0	0
Y038_B07_F.ab1	YBR191W	RPL21A		chr02(606243-606264)	22	0	no	0	0
Y048_J23_F.ab1	YBR191W	RPL21A		chr02(606243-606264)	22	0	no	0	0
Y053_J10_F.ab1	YBR191W	RPL21A		chr02(606243-606264)	22	0	no	0	0
Y056_H05_F.ab1	YBR191W	RPL21A		chr02(606243-606264)	22	0	no	0	0
Y056_K14_F.ab1	YBR191W	RPL21A		chr02(606243-606264)	22	0	no	0	0
Y056_N14_F.ab1	YBR191W	RPL21A		chr02(606243-606264)	22	0	no	0	0
Y064_L10_F.ab1	YBR191W	RPL21A		chr02(606243-606264)	22	0	no	0	0
Y073_G06_F.ab1	YBR191W	RPL21A		chr02(606243-606264)	22	0	no	0	0
Y108_B19_F.ab1	YBR191W	RPL21A		chr02(606243-606264)	22	0	no	0	0
Y111_H19_F.ab1	YBR191W	RPL21A		chr02(606243-606264)	22	0	no	0	0
Y043_J24_F.ab1	YBR193C	MED8		chr02(610130-609749)	382	3	no	17	7	-259/7/0.527, -251/17/0.274, -229/12/0.224,
Y054_K17_F.ab1	YBR194W	YBR194W		chr02(609921-610032)	112	0	no	0	0
Y053_G05_F.ab1	YBR194W	YBR194W		chr02(609964-610032)	69	0	no	0	0
S03052_H08	YBR195C	MSI1		chr02(611923-611878)	46	0	no	0	0
S03052-46_I22	YBR195C	MSI1		chr02(611923-611878)	46	0	no	0	0
Y046_N12_F.ab1	YBR196C	PGI1		chr02(613959-613896)	64	0	no	0	0
Y061_P09_F.ab1	YBR196C	PGI1		chr02(613945-613896)	50	0	no	0	0
Y059_P16_F.ab1	YBR196C	PGI1		chr02(613937-613896)	42	0	no	0	0
Y104_B07_F.ab1	YBR196C	PGI1		chr02(613937-613896)	42	0	no	0	0
Y116_B20_F.ab1	YBR196C	PGI1		chr02(613937-613896)	42	0	no	0	0
Y020_D14_F.ab1	YBR196C	PGI1		chr02(613929-613896)	34	0	no	0	0
Y096_L06_F.ab1	YBR196C	PGI1		chr02(613923-613896)	28	0	no	0	0
S03052-06_M18	YBR196C	PGI1		chr02(613904-613896)	9	0	no	0	0
Y033_H07_F.ab1	YBR196C	PGI1		chr02(613904-613896)	9	0	no	0	0
Y049_O06_F.ab1	YBR196C	PGI1		chr02(613904-613896)	9	0	no	0	0
Y106_K18_F.ab1	YBR196C	PGI1		chr02(613904-613896)	9	0	no	0	0
Y046_N20_F.ab1	YBR197C	YBR197C		chr02(615871-615852)	20	0	no	0	0
S03052-19_A16	YBR198C	TAF5		chr02(618596-618519)	78	0	no	0	0
Y037_L23_F.ab1	YBR199W	KTR4		chr02(618813-618903)	91	0	no	0	0
S03052-18_P15	YBR199W	KTR4		chr02(618819-618903)	85	0	no	0	0
S03052-20_G01	YBR199W	KTR4		chr02(618819-618903)	85	0	no	0	0
S03052-37_D14	YBR199W	KTR4		chr02(618819-618903)	85	0	no	0	0
S03052-54_J15	YBR201C-A	YBR201C-A		chr02(624949-624693)	257	1	no	12	12	-216/12/0.375,
S03052-35_G01	YBR201C-A	YBR201C-A		chr02(624888-624693)	196	0	no	0	0
S03052-80_C09	YBR201C-A	YBR201C-A		chr02(624888-624693)	196	0	no	0	0
S03052-79_J22	YBR201C-A	YBR201C-A		chr02(624853-624693)	161	0	no	0	0
S03052-35_M08	YBR201C-A	YBR201C-A		chr02(624848-624693)	156	0	no	0	0
S03052-28_O02	YBR201C-A	YBR201C-A		chr02(624774-624693)	82	0	no	0	0
Y021_M10_F.ab1	YBR201C-A	YBR201C-A		chr02(624761-624693)	69	0	no	0	0
S03052-74_D05	YBR201C-A	YBR201C-A		chr02(624759-624693)	67	0	no	0	0
S03052-03_P19	YBR201C-A	YBR201C-A		chr02(624703-624693)	11	0	no	0	0
S03052-11_C13	YBR201W	DER1		chr02(623450-623571)	122	0	no	0	0
S03052-39_H07	YBR201W	DER1		chr02(623450-623571)	122	0	no	0	0
Y076_J18_F.ab1	YBR203W	COS111		chr02(628937-629162)	226	0	no	0	0
Y098_L10_F.ab1	YBR204C	YBR204C		chr02(633417-633377)	41	0	no	0	0
Y037_G09_F.ab1	YBR205W	KTR3		chr02(633570-633616)	47	0	no	0	0
S03052-74_M15	YBR207W	FTH1		chr02(635061-635140)	80	0	no	0	0
S03052-79_J16	YBR207W	FTH1		chr02(635075-635140)	66	0	no	0	0
S03052-04_M15	YBR207W	FTH1		chr02(635081-635140)	60	0	no	0	0
S03052-31_L04	YBR207W	FTH1		chr02(635084-635140)	57	0	no	0	0
S03052-10_A13	YBR207W	FTH1		chr02(635086-635140)	55	0	no	0	0
S03052-26_P18	YBR207W	FTH1		chr02(635086-635140)	55	0	no	0	0
S03052-05_F11	YBR207W	FTH1		chr02(635087-635140)	54	0	no	0	0
S03052-11_K16	YBR207W	FTH1		chr02(635089-635140)	52	0	no	0	0
S03052-83_G21	YBR207W	FTH1		chr02(635114-635140)	27	0	no	0	0
S03052-30_D18	YBR208C	DUR1,2		chr02(642664-642206)	459	6	no	21	7	-439/11/0.341, -393/12/0.387, -382/15/0.46, -310/21/0.297, -247/7/0.327, -221/12/0.205,
S03052-51_P10	YBR208C	DUR1,2		chr02(642664-642206)	459	6	no	21	7	-439/11/0.341, -393/12/0.387, -382/15/0.46, -310/21/0.297, -247/7/0.327, -221/12/0.205,
Y104_I14_F.ab1	YBR208C	DUR1,2		chr02(642664-642206)	459	6	no	21	7	-439/11/0.341, -393/12/0.387, -382/15/0.46, -310/21/0.297, -247/7/0.327, -221/12/0.205,
Y115_H07_F.ab1	YBR208C	DUR1,2		chr02(642664-642206)	459	6	no	21	7	-439/11/0.341, -393/12/0.387, -382/15/0.46, -310/21/0.297, -247/7/0.327, -221/12/0.205,
Y014_D14_F.ab1	YBR208C	DUR1,2		chr02(642652-642206)	447	6	no	21	7	-439/11/0.341, -393/12/0.387, -382/15/0.46, -310/21/0.297, -247/7/0.327, -221/12/0.205,
S03052-07_O14	YBR208C	DUR1,2		chr02(642642-642206)	437	5	no	21	7	-393/12/0.387, -382/15/0.46, -310/21/0.297, -247/7/0.327, -221/12/0.205,
S03052-65_N13	YBR208C	DUR1,2		chr02(642640-642206)	435	5	no	21	7	-393/12/0.387, -382/15/0.46, -310/21/0.297, -247/7/0.327, -221/12/0.205,
S03052-70_D22	YBR208C	DUR1,2		chr02(642640-642206)	435	5	no	21	7	-393/12/0.387, -382/15/0.46, -310/21/0.297, -247/7/0.327, -221/12/0.205,
Y106_N01_F.ab1	YBR208C	DUR1,2		chr02(642640-642206)	435	5	no	21	7	-393/12/0.387, -382/15/0.46, -310/21/0.297, -247/7/0.327, -221/12/0.205,
Y052_H24_F.ab1	YBR208C	DUR1,2		chr02(642627-642206)	422	5	no	21	7	-393/12/0.387, -382/15/0.46, -310/21/0.297, -247/7/0.327, -221/12/0.205,
S03052-38_F10	YBR208C	DUR1,2		chr02(642599-642206)	394	5	no	21	7	-393/12/-1, -382/15/0.46, -310/21/0.297, -247/7/0.327, -221/12/0.205,
S03052-58_J23	YBR208C	DUR1,2		chr02(642599-642206)	394	5	no	21	7	-393/12/-1, -382/15/0.46, -310/21/0.297, -247/7/0.327, -221/12/0.205,
S03052-33_E03	YBR208C	DUR1,2		chr02(642587-642206)	382	4	no	21	7	-382/15/-1, -310/21/0.297, -247/7/0.327, -221/12/0.205,
Y051_H02_F.ab1	YBR208C	DUR1,2		chr02(642563-642206)	358	3	no	21	7	-310/21/0.297, -247/7/0.327, -221/12/0.205,
Y005_G16_F.ab1	YBR210W	ERV15		chr02(645382-645544)	163	1	no	8	8	-130/8/0.294,
Y042_A17_F.ab1	YBR212W	NGR1		chr02(647455-647880)	426	0	no	0	0
S03052-06_P24	YBR212W	NGR1		chr02(647479-647880)	402	0	no	0	0
S03052-08_J13	YBR213W	MET8		chr02(650295-650362)	68	1	no	6	6	-41/6/0.167,
Y044_G12_F.ab1	YBR213W	MET8		chr02(650329-650362)	34	0	no	0	0
S03052-79_G06	YBR214W	SDS24		chr02(651298-651409)	112	0	no	0	0
Y037_C06_F.ab1	YBR214W	SDS24		chr02(651331-651409)	79	0	no	0	0
Y040_I13_F.ab1	YBR214W	SDS24		chr02(651331-651409)	79	0	no	0	0
Y055_H14_F.ab1	YBR214W	SDS24		chr02(651331-651409)	79	0	no	0	0
Y109_G18_F.ab1	YBR214W	SDS24		chr02(651331-651409)	79	0	no	0	0
Y047_A03_F.ab1	YBR214W	SDS24		chr02(651341-651409)	69	0	no	0	0
Y060_M05_F.ab1	YBR214W	SDS24		chr02(651341-651409)	69	0	no	0	0
Y103_J05_F.ab1	YBR214W	SDS24		chr02(651341-651409)	69	0	no	0	0
S03052-01_P11	YBR214W	SDS24		chr02(651345-651409)	65	0	no	0	0
Y109_I20_F.ab1	YBR214W	SDS24		chr02(651345-651409)	65	0	no	0	0
S03052-05_K24	YBR216C	YBP1		chr02(657607-657596)	12	0	no	0	0
Y053_E07_F.ab1	YBR217W	ATG12		chr02(657768-657826)	59	1	no	0	0	-8/3/0.377,
Y116_O05_F.ab1	YBR218C	PYC2		chr02(662387-662245)	143	0	no	0	0
Y034_J17_F.ab1	YBR218C	PYC2		chr02(662333-662245)	89	0	no	0	0
S03052-05_I05	YBR221C	PDB1		chr02(666482-666249)	234	0	no	0	0
S03052-16_A24	YBR221C	PDB1		chr02(666476-666249)	228	0	no	0	0
Y087_C17_F.ab1	YBR221C	PDB1		chr02(666453-666249)	205	0	no	0	0
Y092_C04_F.ab1	YBR221C	PDB1		chr02(666453-666249)	205	0	no	0	0
S03052-53_L13	YBR221C	PDB1		chr02(666451-666249)	203	0	no	0	0
S03052-05_M08	YBR221C	PDB1		chr02(666443-666249)	195	0	no	0	0
S03052-08_F16	YBR221C	PDB1		chr02(666443-666249)	195	0	no	0	0
Y103_G11_F.ab1	YBR221C	PDB1		chr02(666443-666249)	195	0	no	0	0
Y074_L22_F.ab1	YBR230C	YBR230C		chr02(680107-680046)	62	0	no	0	0
Y049_N07_F.ab1	YBR230C	YBR230C		chr02(680105-680046)	60	0	no	0	0
Y073_H23_F.ab1	YBR230C	YBR230C		chr02(680105-680046)	60	0	no	0	0
S03052-01_O06	YBR230C	YBR230C		chr02(680102-680046)	57	0	no	0	0
Y025_F12_F.ab1	YBR230C	YBR230C		chr02(680102-680046)	57	0	no	0	0
Y032_D16_F.ab1	YBR230C	YBR230C		chr02(680102-680046)	57	0	no	0	0
Y098_A02_F.ab1	YBR230C	YBR230C		chr02(680099-680046)	54	0	no	0	0
S03036-25_L02	YBR230C	YBR230C		chr02(680093-680046)	48	0	no	0	0
S03052-07_K12	YBR230C	YBR230C		chr02(680091-680046)	46	0	no	0	0
Y006_K19_F.ab1	YBR230C	YBR230C		chr02(680091-680046)	46	0	no	0	0
Y017_K08_F.ab1	YBR230C	YBR230C		chr02(680086-680046)	41	0	no	0	0
S03052-05_H22	YBR230C	YBR230C		chr02(680083-680046)	38	0	no	0	0
S03052-13_F19	YBR230C	YBR230C		chr02(680083-680046)	38	0	no	0	0
S03052-50_C13	YBR230C	YBR230C		chr02(680083-680046)	38	0	no	0	0
S03052-86_M17	YBR230C	YBR230C		chr02(680083-680046)	38	0	no	0	0
Y111_E01_F.ab1	YBR230C	YBR230C		chr02(680079-680046)	34	0	no	0	0
Y020_G04_F.ab1	YBR230C	YBR230C		chr02(680073-680046)	28	0	no	0	0
Y054_M03_F.ab1	YBR230C	YBR230C		chr02(680073-680046)	28	0	no	0	0
Y076_H05_F.ab1	YBR230C	YBR230C		chr02(680073-680046)	28	0	no	0	0
Y117_C07_F.ab1	YBR230C	YBR230C		chr02(680073-680046)	28	0	no	0	0
S03052-14_O13	YBR230C	YBR230C		chr02(680071-680046)	26	0	no	0	0
Y012_F18_F.ab1	YBR230C	YBR230C		chr02(680071-680046)	26	0	no	0	0
Y013_P12_F.ab1	YBR230C	YBR230C		chr02(680071-680046)	26	0	no	0	0
Y107_E17_F.ab1	YBR230C	YBR230C		chr02(680071-680046)	26	0	no	0	0
Y107_F17_F.ab1	YBR230C	YBR230C		chr02(680071-680046)	26	0	no	0	0
Y109_F16_F.ab1	YBR230C	YBR230C		chr02(680071-680046)	26	0	no	0	0
S03052-01_C05	YBR230C	YBR230C		chr02(680068-680046)	23	0	no	0	0
S03052-15_I18	YBR230C	YBR230C		chr02(680068-680046)	23	0	no	0	0
S03052-16_F19	YBR230C	YBR230C		chr02(680068-680046)	23	0	no	0	0
S03052-17_J14	YBR230C	YBR230C		chr02(680068-680046)	23	0	no	0	0
S03052-19_G02	YBR230C	YBR230C		chr02(680068-680046)	23	0	no	0	0
S03052-22_F18	YBR230C	YBR230C		chr02(680068-680046)	23	0	no	0	0
S03052-31_M04	YBR230C	YBR230C		chr02(680068-680046)	23	0	no	0	0
S03052-35_D04	YBR230C	YBR230C		chr02(680068-680046)	23	0	no	0	0
S03052-39_D13	YBR230C	YBR230C		chr02(680068-680046)	23	0	no	0	0
S03052-48_F06	YBR230C	YBR230C		chr02(680068-680046)	23	0	no	0	0
S03052-53_D21	YBR230C	YBR230C		chr02(680068-680046)	23	0	no	0	0
S03052-53_E23	YBR230C	YBR230C		chr02(680068-680046)	23	0	no	0	0
S03052-54_C14	YBR230C	YBR230C		chr02(680068-680046)	23	0	no	0	0
S03052-57_G20	YBR230C	YBR230C		chr02(680068-680046)	23	0	no	0	0
S03052-66_C12	YBR230C	YBR230C		chr02(680068-680046)	23	0	no	0	0
S03052-72_F07	YBR230C	YBR230C		chr02(680068-680046)	23	0	no	0	0
S03052-74_L22	YBR230C	YBR230C		chr02(680068-680046)	23	0	no	0	0
S03052-74_P01	YBR230C	YBR230C		chr02(680068-680046)	23	0	no	0	0
S03052-80_H17	YBR230C	YBR230C		chr02(680068-680046)	23	0	no	0	0
S03052-83_N20	YBR230C	YBR230C		chr02(680068-680046)	23	0	no	0	0
S03052-85_K11	YBR230C	YBR230C		chr02(680068-680046)	23	0	no	0	0
Y014_J07_F.ab1	YBR230C	YBR230C		chr02(680068-680046)	23	0	no	0	0
Y017_M22_F.ab1	YBR230C	YBR230C		chr02(680068-680046)	23	0	no	0	0
Y017_N22_F.ab1	YBR230C	YBR230C		chr02(680068-680046)	23	0	no	0	0
Y018_H11_F.ab1	YBR230C	YBR230C		chr02(680068-680046)	23	0	no	0	0
Y025_I24_F.ab1	YBR230C	YBR230C		chr02(680068-680046)	23	0	no	0	0
Y048_M22_F.ab1	YBR230C	YBR230C		chr02(680068-680046)	23	0	no	0	0
Y059_A10_F.ab1	YBR230C	YBR230C		chr02(680068-680046)	23	0	no	0	0
Y060_K17_F.ab1	YBR230C	YBR230C		chr02(680068-680046)	23	0	no	0	0
Y064_M11_F.ab1	YBR230C	YBR230C		chr02(680068-680046)	23	0	no	0	0
Y069_N23_F.ab1	YBR230C	YBR230C		chr02(680068-680046)	23	0	no	0	0
Y073_H05_F.ab1	YBR230C	YBR230C		chr02(680068-680046)	23	0	no	0	0
Y074_G08_F.ab1	YBR230C	YBR230C		chr02(680068-680046)	23	0	no	0	0
Y074_I09_F.ab1	YBR230C	YBR230C		chr02(680068-680046)	23	0	no	0	0
Y074_P06_F.ab1	YBR230C	YBR230C		chr02(680068-680046)	23	0	no	0	0
Y079_E17_F.ab1	YBR230C	YBR230C		chr02(680068-680046)	23	0	no	0	0
Y079_M17_F.ab1	YBR230C	YBR230C		chr02(680068-680046)	23	0	no	0	0
Y102_M13_F.ab1	YBR230C	YBR230C		chr02(680068-680046)	23	0	no	0	0
Y110_G18_F.ab1	YBR230C	YBR230C		chr02(680068-680046)	23	0	no	0	0
Y112_C03_F.ab1	YBR230C	YBR230C		chr02(680068-680046)	23	0	no	0	0
Y112_L08_F.ab1	YBR230C	YBR230C		chr02(680068-680046)	23	0	no	0	0
S03052-13_L24	YBR230C	YBR230C		chr02(680064-680046)	19	0	no	0	0
S03052-15_D19	YBR230C	YBR230C		chr02(680064-680046)	19	0	no	0	0
S03052-55_H05	YBR230C	YBR230C		chr02(680064-680046)	19	0	no	0	0
Y048_D06_F.ab1	YBR230C	YBR230C		chr02(680064-680046)	19	0	no	0	0
Y054_E17_F.ab1	YBR230C	YBR230C		chr02(680064-680046)	19	0	no	0	0
Y064_D06_F.ab1	YBR230C	YBR230C		chr02(680064-680046)	19	0	no	0	0
Y064_L21_F.ab1	YBR230C	YBR230C		chr02(680064-680046)	19	0	no	0	0
Y069_I11_F.ab1	YBR230C	YBR230C		chr02(680064-680046)	19	0	no	0	0
Y070_G01_F.ab1	YBR230C	YBR230C		chr02(680064-680046)	19	0	no	0	0
Y098_G07_F.ab1	YBR230C	YBR230C		chr02(680064-680046)	19	0	no	0	0
Y112_K03_F.ab1	YBR230C	YBR230C		chr02(680064-680046)	19	0	no	0	0
S03052-45_J05	YBR230C	YBR230C		chr02(680062-680046)	17	0	no	0	0
S03052-52_F19	YBR230C	YBR230C		chr02(680062-680046)	17	0	no	0	0
Y045_N18_F.ab1	YBR230C	YBR230C		chr02(680062-680046)	17	0	no	0	0
Y049_J01_F.ab1	YBR230C	YBR230C		chr02(680062-680046)	17	0	no	0	0
Y004_C04_F.ab1	YBR230C	YBR230C		chr02(680059-680046)	14	0	no	0	0
S03036-07_A10	YBR230C	YBR230C		chr02(680058-680046)	13	0	no	0	0
S03052-02_I06	YBR230C	YBR230C		chr02(680058-680046)	13	0	no	0	0
S03052-10_E11	YBR230C	YBR230C		chr02(680058-680046)	13	0	no	0	0
S03052-52_K22	YBR230C	YBR230C		chr02(680058-680046)	13	0	no	0	0
S03052-80_G11	YBR230C	YBR230C		chr02(680058-680046)	13	0	no	0	0
Y014_F02_F.ab1	YBR230C	YBR230C		chr02(680058-680046)	13	0	no	0	0
Y049_M09_F.ab1	YBR230C	YBR230C		chr02(680058-680046)	13	0	no	0	0
Y057_C10_F.ab1	YBR230C	YBR230C		chr02(680058-680046)	13	0	no	0	0
Y057_G10_F.ab1	YBR230C	YBR230C		chr02(680058-680046)	13	0	no	0	0
Y107_O13_F.ab1	YBR230C	YBR230C		chr02(680058-680046)	13	0	no	0	0
Y114_N15_F.ab1	YBR230C	YBR230C		chr02(680058-680046)	13	0	no	0	0
S03052-26_J24	YBR230C	YBR230C		chr02(680055-680046)	10	0	no	0	0
S03052-54_A21	YBR230C	YBR230C		chr02(680055-680046)	10	0	no	0	0
Y041_L22_F.ab1	YBR230C	YBR230C		chr02(680055-680046)	10	0	no	0	0
Y013_G02_F.ab1	YBR230C	YBR230C		chr02(680050-680046)	5	0	no	0	0
Y031_N22_F.ab1	YBR230C	YBR230C		chr02(680050-680046)	5	0	no	0	0
Y061_C05_F.ab1	YBR230C	YBR230C		chr02(680050-680046)	5	0	no	0	0
Y018_M19_F.ab1	YBR230W-A	YBR230W-A		chr02(680297-680356)	60	0	no	0	0
Y095_O09_F.ab1	YBR230W-A	YBR230W-A		chr02(680325-680356)	32	0	no	0	0
Y099_H01_F.ab1	YBR230W-A	YBR230W-A		chr02(680331-680356)	26	0	no	0	0
S03052-20_E20	YBR230W-A	YBR230W-A		chr02(680354-680356)	3	0	no	0	0
Y001_M01_F.ab1	YBR230W-A	YBR230W-A		chr02(680354-680356)	3	0	no	0	0
S03052-44_H13	YBR231C	SWC5		chr02(683138-683086)	53	0	no	0	0
S03052-02_N11	YBR233W	PBP2		chr02(683295-683422)	128	0	no	0	0
S03052-42_O20	YBR233W	PBP2		chr02(683295-683422)	128	0	no	0	0
S03052-37_D21	YBR233W	PBP2		chr02(683299-683422)	124	0	no	0	0
S03052-75_C19	YBR233W	PBP2		chr02(683306-683422)	117	0	no	0	0
S03052-72_M22	YBR233W	PBP2		chr02(683346-683422)	77	0	no	0	0
S03052-65_O18	YBR233W	PBP2		chr02(683350-683422)	73	0	no	0	0
S03052-04_H03	YBR233W-A	DAD3		chr02(684929-684971)	43	0	no	0	0
S03052-38_N07	YBR233W-A	DAD3		chr02(684933-684971)	39	0	no	0	0
Y104_A02_F.ab1	YBR234C	ARC40		chr02(686619-686588)	32	0	no	0	0
S03052-78_L24	YBR235W	YBR235W		chr02(686838-686895)	58	0	no	0	0
S03052-74_K10	YBR237W	PRP5	CDS-alteration	chr02(691920-691961, 692141-692386)	288	3	no	24	7	MNLGNLTNLYRLSLRRKSRREVR*(-197 / 0.746),MTMILK*(-98 / 0.294),MIMKKIHWMS-(-32 / 0.224),
S03052-33_C04	YBR243C	ALG7		chr02(706805-706789)	17	0	no	0	0
Y045_K01_F.ab1	YBR249C	ARO4		chr02(718127-717990)	138	0	no	0	0
S03052-46_J05	YBR249C	ARO4		chr02(718125-717990)	136	0	no	0	0
S03052-13_G19	YBR249C	ARO4		chr02(718093-717990)	104	0	no	0	0
Y104_K07_F.ab1	YBR249C	ARO4		chr02(718093-717990)	104	0	no	0	0
Y029_J14_F.ab1	YBR249C	ARO4		chr02(718090-717990)	101	0	no	0	0
S03052-03_C23	YBR249C	ARO4		chr02(718079-717990)	90	0	no	0	0
Y013_L16_F.ab1	YBR249C	ARO4		chr02(718079-717990)	90	0	no	0	0
Y043_M22_F.ab1	YBR249C	ARO4		chr02(718079-717990)	90	0	no	0	0
Y048_B20_F.ab1	YBR249C	ARO4		chr02(718079-717990)	90	0	no	0	0
Y049_I11_F.ab1	YBR249C	ARO4		chr02(718079-717990)	90	0	no	0	0
Y110_F12_F.ab1	YBR249C	ARO4		chr02(718079-717990)	90	0	no	0	0
Y065_G18_F.ab1	YBR249C	ARO4		chr02(718065-717990)	76	0	no	0	0
Y065_J01_F.ab1	YBR249C	ARO4		chr02(718065-717990)	76	0	no	0	0
Y101_O18_F.ab1	YBR249C	ARO4		chr02(718065-717990)	76	0	no	0	0
Y046_H22_F.ab1	YBR249C	ARO4		chr02(718064-717990)	75	0	no	0	0
Y033_D14_F.ab1	YBR249C	ARO4		chr02(718026-717990)	37	0	no	0	0
Y095_C02_F.ab1	YBR249C	ARO4		chr02(718026-717990)	37	0	no	0	0
Y097_H13_F.ab1	YBR249C	ARO4		chr02(718026-717990)	37	0	no	0	0
S03052-14_M21	YBR250W	YBR250W		chr02(718951-719027)	77	1	no	0	0	-67/23/0.274,
S03052-75_I24	YBR250W	YBR250W		chr02(718961-719027)	67	1	no	0	0	-67/23/-1,
S03052-05_J06	YBR250W	YBR250W		chr02(718970-719027)	58	0	no	0	0
S03052-02_N08	YBR250W	YBR250W		chr02(718995-719027)	33	0	no	0	0
S03052-06_J21	YBR250W	YBR250W		chr02(718995-719027)	33	0	no	0	0
S03052-52_G24	YBR250W	YBR250W		chr02(718995-719027)	33	0	no	0	0
S03052-06_L05	YBR250W	YBR250W		chr02(718999-719027)	29	0	no	0	0
S03052-52_J05	YBR250W	YBR250W		chr02(718999-719027)	29	0	no	0	0
S03052-57_L06	YBR250W	YBR250W		chr02(718999-719027)	29	0	no	0	0
Y055_E17_F.ab1	YBR251W	MRPS5		chr02(721326-721384)	59	0	no	0	0
Y027_I07_F.ab1	YBR253W	SRB6		chr02(723204-723264)	61	2	no	3	3	-61/3/-1, -37/13/0.226,
Y073_P01_F.ab1	YBR253W	SRB6		chr02(723204-723264)	61	2	no	3	3	-61/3/-1, -37/13/0.226,
S03052-40_F23	YBR253W	SRB6		chr02(723215-723264)	50	1	no	0	0	-37/13/0.226,
S03052-40_J24	YBR255C-A	YBR255C-A		chr02(727106-727070)	37	0	no	0	0
Y103_E20_F.ab1	YBR255C-A	YBR255C-A		chr02(727106-727070)	37	0	no	0	0
Y114_C24_F.ab1	YBR255C-A	YBR255C-A		chr02(727106-727070)	37	0	no	0	0
S03052-10_D08	YBR255C-A	YBR255C-A		chr02(727093-727070)	24	0	no	0	0
S03052-24_H12	YBR255C-A	YBR255C-A		chr02(727093-727070)	24	0	no	0	0
S03052-29_P04	YBR256C	RIB5		chr02(728438-728098)	341	4	no	27	3	-303/27/0.287, -120/6/0.247, -69/3/0.365, -37/9/0.302,
Y038_E05_F.ab1	YBR256C	RIB5		chr02(728148-728098)	51	1	no	9	9	-37/9/0.302,
S03052-20_K11	YBR256C	RIB5		chr02(728124-728098)	27	0	no	0	0
Y003_I09_F.ab1	YBR256C	RIB5		chr02(728109-728098)	12	0	no	0	0
Y070_L18_F.ab1	YBR256C	RIB5		chr02(728109-728098)	12	0	no	0	0
Y001_D24_F.ab1	YBR256C	RIB5		chr02(728105-728098)	8	0	no	0	0
Y002_N21_F.ab1	YBR256C	RIB5		chr02(728105-728098)	8	0	no	0	0
Y006_D08_F.ab1	YBR256C	RIB5		chr02(728105-728098)	8	0	no	0	0
Y016_F23_F.ab1	YBR256C	RIB5		chr02(728105-728098)	8	0	no	0	0
Y040_F17_F.ab1	YBR256C	RIB5		chr02(728105-728098)	8	0	no	0	0
Y041_G07_F.ab1	YBR256C	RIB5		chr02(728105-728098)	8	0	no	0	0
Y047_A08_F.ab1	YBR256C	RIB5		chr02(728105-728098)	8	0	no	0	0
Y061_L12_F.ab1	YBR256C	RIB5		chr02(728105-728098)	8	0	no	0	0
Y065_F09_F.ab1	YBR256C	RIB5		chr02(728105-728098)	8	0	no	0	0
Y096_K08_F.ab1	YBR256C	RIB5		chr02(728105-728098)	8	0	no	0	0
Y107_M16_F.ab1	YBR256C	RIB5		chr02(728105-728098)	8	0	no	0	0
Y115_K10_F.ab1	YBR256C	RIB5		chr02(728105-728098)	8	0	no	0	0
Y013_M24_F.ab1	YBR256C	RIB5		chr02(728103-728098)	6	0	no	0	0
Y086_I15_F.ab1	YBR256C	RIB5		chr02(728103-728098)	6	0	no	0	0
Y098_I09_F.ab1	YBR256C	RIB5		chr02(728103-728098)	6	0	no	0	0
S03052-51_F13	YBR257W	POP4		chr02(728348-728879)	532	7	no	57	2	-498/23/0.366, -433/25/0.354, -413/57/0.443, -390/3/0.213, -321/2/0.254, -112/14/0.736, -95/19/0.375,
S03052-01_L06	YBR257W	POP4		chr02(728833-728879)	47	0	no	0	0
S03052-12_O04	YBR259W	YBR259W		chr02(730336-730381)	46	1	no	0	0	-37/13/0.15,
S03052-26_D03	YBR260C	RGD1		chr02(734637-734635)	3	0	no	0	0
Y012_J14_F.ab1	YBR262C	YBR262C		chr02(736079-736036)	44	0	no	0	0
Y015_O08_F.ab1	YBR262C	YBR262C		chr02(736079-736036)	44	0	no	0	0
Y035_H16_F.ab1	YBR262C	YBR262C		chr02(736079-736036)	44	0	no	0	0
Y098_M05_F.ab1	YBR262C	YBR262C		chr02(736079-736036)	44	0	no	0	0
Y105_C13_F.ab1	YBR262C	YBR262C		chr02(736079-736036)	44	0	no	0	0
Y107_N06_F.ab1	YBR262C	YBR262C		chr02(736079-736036)	44	0	no	0	0
Y017_G07_F.ab1	YBR262C	YBR262C		chr02(736074-736036)	39	0	no	0	0
S03052-18_K01	YBR262C	YBR262C		chr02(736070-736036)	35	0	no	0	0
Y018_O14_F.ab1	YBR262C	YBR262C		chr02(736070-736036)	35	0	no	0	0
Y027_D07_F.ab1	YBR262C	YBR262C		chr02(736070-736036)	35	0	no	0	0
Y093_D14_F.ab1	YBR262C	YBR262C		chr02(736070-736036)	35	0	no	0	0
Y116_L22_F.ab1	YBR262C	YBR262C		chr02(736070-736036)	35	0	no	0	0
Y048_G07_F.ab1	YBR262C	YBR262C		chr02(736067-736036)	32	0	no	0	0
S03052-23_L15	YBR264C	YPT10		chr02(738379-738365)	15	0	no	0	0
S03052-43_N15	YBR264C	YPT10		chr02(738379-738365)	15	0	no	0	0
Y041_L05_F.ab1	YBR264C	YPT10		chr02(738379-738365)	15	0	no	0	0
Y055_P13_F.ab1	YBR265W	TSC10		chr02(738536-738576)	41	0	no	0	0
S03052-54_L03	YBR265W	TSC10		chr02(738546-738576)	31	0	no	0	0
S03052-38_F17	YBR265W	TSC10		chr02(738554-738576)	23	0	no	0	0
S03052-05_J03	YBR267W	REI1		chr02(739819-739835)	17	0	no	0	0
[truncated: 24,788 more rows]

## Sheet: PASTALongAndShort.csv
LongID	LongName	ShortID	ShortName	AllNames
YDR461W	MFA1	YPL210C	SRP72	Q0130
YGL030W	RPL30	YBR100W		Q0160
YNL244C	SUI1	YAR061W		Q0070
YFL031W	HAC1	YHL009W-A		Q0110
YBR058C-A	TSC3	YEL004W	YEA4	Q0085
YNL145W	MFA2	YDR285W	ZIP1	YDR034C-D
YDR154C-R		YKR092C	SRP40	YHR214C-B
YDR154C		YLR166C	SEC10	YER159C-A
YHR021C	RPS27B	YGR043C		YER160C
YHR072W-A	NOP10	YGR266W		YDR210W-D
YJR010C-A	SPC1	YHR078W		YBL101W-B
YEL017C-A-R		YNL233W	BNI4	Q0075
YML058W-R		YHR010W	RPL27A	YDR365W-A
YLL049W		YDR173C-R		YNL054W-B
YAR002C-A	ERP1	YOR191W	RIS1	Q0055
YOR246C		YIL128W	MET18	YLR227W-B
YGR182C		YLR208W	SEC13	YIL136W
YOR167C	RPS28A	YAR068W		YDR261W-B
YKL058W	TOA2	YBR237W	PRP5	YDL148C
YGL200C	EMP24	YER127W	LCP5	YDR316W-A
YLL039C-R		YPL105C		Q0120
YPR113W	PIS1	YML031W	NDC1	YBR012W-B
YPL211W	NIP7	YPR025C	CCL1	Q0297
YHR092C	HXT4	YCR042C	TAF2	Q0250
YLR167W	RPS31	YJL076W	NET1	YOL165C
YML058W	SML1	YGR160W		YGR038C-A
YPL246C	RBD2	YEL040W	UTR2	YAL053W
YMR123W	PKR1	YGL058W	RAD6	YOR192C-A
YLR264W	RPS28B	YAL010C	MDM10	YER137C-A
YDR345C-R		YKR010C	TOF2	YBR172C
YMR304C-A		YDR527W	RBA50	Q0105
YGL225W	VRG4	YCL067C	HMLALPHA2	Q0050
YKR077W		YGL197W	MDS3	YLL021W
YDR134C		YDR432W	NPL3	YPL260W
YGR074W	SMD1	YOR243C	PUS7	YAR047C
YIL148W	RPL40A	YLR378C	SEC61	YDR098C-A
YDR181C	SAS4	YOR375C-R		YGR161C-C
YMR143W	RPS16A	YLL034C	RIX7	YDR261C-C
YJR024C		YOR347C	PYK2	YLR035C-A
YLR065C		YDR363W-A	SEM1	YPR158C-D
YPR016C-R		YJL154C	VPS35	YER006W
YDR276C-R		YDR283C	GCN2	Q0080
YDL083C	RPS16B	YDR310C	SUM1	YBL005W-B
YLR083C	EMP70	YLR068W	FYV7	YOL103W-B
YFL064C		YCR014C	POL4	YGL179C
YPR118W		YNL267W	PIK1	YBR012W-A
YDR059C	UBC5	YNL258C	DSL1	YPL257W-A
YLR428C		YGL113W	SLD3	YCL020W
YPR016C	TIF6	YJL114W		YDR261W-A
YLR089C	ALT1	YMR147W		YER138C
YDR155C	CPR1	YIL159W	BNR1	YBL005W-A
YKR057W	RPS21A	YDR420W	HKR1	YMR050C
YJR085C		YOR054C	VHS3	Q0115
YHR048W		YJL015C		YNL284C-B
YNL241C	ZWF1	YDL143W	CCT4	YPR002C-A
YGR262C	BUD32	YKR001C	VPS1	YLR347C
YLR350W	ORM2	YBR013C		YPL070W
YHR009C		YBR176W	ECM31	YGR161W-A
YHR002W	LEU5	YLR183C	TOS4	YPL240C
YMR071C	TVP18	YLR196W	PWP1	YDR210W-A
YEL027W	CUP5	YKL195W	MIA40	YDR449C
YGL031C	RPL24A	YGL053W	PRM8	YIR002C
YDR399W	HPT1	YER164W	CHD1	YNL088W
YER087C-A		YDR543C		YMR229C
YOR071C		YLR401C	DUS3	YBL101W-A
YDR243C	PRP28	YER176W	ECM32	YDL058W
YHR204W	MNL1	YMR309C	NIP1	YOR326W
YKL107W		YDR485C	VPS72	YMR051C
YPR187W	RPO26	YDL213C	NOP6	YOR343C-B
YKL024C	URA6	YJL218W		YLR157C-A
YDL061C	RPS29B	YPL085W	SEC16	YDR495C
YMR297W	PRC1	YLR216C	CPR6	YCL019W
YHR181W	SVP26	YJL029C	VPS53	YLR387C
YJR034W	PET191	YDR466W	PKH3	YNR051C
YHR143W-A	RPC10	YOR322C		YPL074W
YMR010W		YDR104C	SPO71	YOL145C
YEL026W	SNU13	YOL090W	MSH2	YDR170W-A
YLL047W		YOR124C	UBP2	YOR188W
YMR228W	MTF1	YDR208W	MSS4	YAL035W
YDR105C	TMS1	YGR023W	MTL1	YHR146W
YDL248W	COS7	YOR215C		YDR356W
YJL190C	RPS22A	YOR313C	SPS4	YHR023W
YNR036C		YNL272C	SEC2	YOR142W-B
YMR149W	SWP1	YPL180W	TCO89	YMR285C
YDR345C	HXT3	YOR126C	IAH1	YFL002W-B
YMR122W-A		YDR314C		YDR299W
YMR292W	GOT1	YJL112W	MDV1	YJR029W
YOR122C	PFY1	YOR119C	RIO1	YDR233C
YLR202C		YMR239C	RNT1	YPL009C
YKR094C	RPL40B	YHR103W	SBE22	YBR086C
YHR026W	PPA1	YBR155W	CNS1	YCR033W
YAR015W	ADE1	YGR270W	YTA7	YMR073C
YLR110C	CCW12	YPR008W	HAA1	YBR018C
YGL068W	MNP1	YER124C	DSE1	YGL207W
YOR221C	MCT1	YBR121C	GRS1	YOR186W
YMR191W	SPG5	YGL135W	RPL1B	Q0143
YLR121C	YPS3	YDR173C	ARG82	YDR464W
YGR181W	TIM13	YLR449W	FPR4	YGL007W
YHR093W	AHT1	YLR335W	NUP2	YPL098C
YHL048W	COS8	YOL115W	TRF4	YMR076C
YPL047W	SGF11	YOR194C	TOA1	YKR095W
YOR312C	RPL20B	YHR183W	GND1	YJL168C
YER009W	NTF2	YDR369C	XRS2	YOL100W
YKL096W-A	CWP2	YLR003C		YDR505C
YGR203W		YPL006W	NCR1	YPL258C
YPR123C		YER149C	PEA2	YBL028C
YER163C		YLR131C	ACE2	YDR260C
YPL059W	GRX5	YKL073W	LHS1	YDR317W
YKL156W	RPS27A	YPL263C	KEL3	YCR025C
YPL028W	ERG10	YKL005C	BYE1	YLL040C
YMR318C	ADH6	YOL138C		YML072C
YOR298C-A	MBF1	YBR112C	CYC8	YBL052C
YMR202W	ERG2	YCL004W	PGS1	YHR165C
YJR077C	MIR1	YHR099W	TRA1	YML039W
YPL067C		YDL053C	PBP4	YBR136W
YHR123W	EPT1	YLR430W	SEN1	YLR106C
YMR299C	DYN3	YGL245W	GUS1	Q0065
YOR251C		YPR097W		YOR183W
YER099C	PRS2	YPR179C	HDA3	YOR346W
YER100W	UBC6	YKR067W	GPT2	YOL101C
YDL133C-A	RPL41B	YOR217W	RFC1	YDR365W-B
YOL096C	COQ3	YOL123W-R		YGR161W-B
YLL039C	UBI4	YOR330C	MIP1	YDR366C
YKL033W-A		YDR186C		YDR210W-C
YOL039W	RPP2A	YDR207C	UME6	YGL195W
YIR022W	SEC11	YOL134C		YDL031W
YCL006C		YOR123C	LEO1	Q0140
YHL016C	DUR3	YER082C	UTP7	YPL160W
YEL017C-A	PMP2	YNL102W	POL1	YKL054C
YNL335W		YNL110C	NOP15	YCL069W
YLR102C	APC9	YLR310C	CDC25	YGL177W
YDL123W	SNA4	YER098W	UBP9	YDR170C
YGL221C	NIF3	YIL031W	ULP2	YLR021W
YLR164W		YPR190C	RPC82	YDR379W
YDR276C	PMP3	YNL121C	TOM70	Q0060
YDL072C	YET3	YDR227W	SIR4	YKR103W
YPL135W	ISU1	YOR094W	ARF3	YNR021W
YCL033C		YKR062W	TFA2	YPL217C
YNL031C	HHT2	YDL092W	SRP14	YLR223C
YLR367W	RPS22B	YMR128W	ECM16	YDR496C
YMR202W-R		YDR365C	ESF1	YCL061C
YJL189W	RPL39	YNL227C	JJJ1	YER013W
YER016W	BIM1	YKL210W	UBA1	YLR399C
YGR135W	PRE9	YDR490C	PKH1	YDR507C
YKL207W		YDR371W	CTS2	YOR005C
YML050W		YOL122C	SMF1	YFR023W
YMR122W-A-R		YIR006C	PAN1	YBR108W
YLR146C	SPE4	YER133W	GLC7	YMR072W
YOR318C		YNL089C		YAL051W
YDL191W	RPL35A	YER048C	CAJ1	YLR180W
YGL032C	AGA2	YIR004W	DJP1	YIL130W
[truncated: 5,547 more rows]

## Sheet: hoganS3pab.csv
Gene ID	Score(d)	Numerator(r)	Denominator(s+s0)	Fold Change	q-value(%)	localfdr(%)
[truncated: 5,138 more rows]
